# Supplementary material for: Differences in Flower Transcriptome between Grapevine Clones Are Related to Their Cluster Compactness, Fruitfulness, and Berry Size
Source: Front Plant Sci. 2017 Apr 27;8:632. doi: 10.3389/fpls.2017.00632 (PMC5406470; doi:10.3389/fpls.2017.00632)
Supplement: Supplementary Table 1 — Phenotypic data and pair-wise t-tests of the selected clones during three seasons. [file Table1.XLSX]

## Sheet: Sheet1
Supplementary Data 1: Phenotypic data and pairwise t-tests of the selected clones during three seasons.
Comparison G1: 1134 (C) vs. 368 (L)	Season 1			Season 2			Season 3
Traits / Variables	Garnacha Tinta 1134	Garnacha Tinta 368	Comparison G1 p-value	Garnacha Tinta 1134	Garnacha Tinta 368	Comparison G1 p-value	Garnacha Tinta 1134	Garnacha Tinta 368	Comparison G1 p-value
Cluster Compactness (1-9 arbitrary scale)	9	2.2	4.46411e-06	8.2	1	0.000124726	7.8	3	0.000608185			Variable group
Node	4.6	4	0.426317	3.2	3	0.610104	3.2	3	0.610104			Plant
Nº Branches per Vine	12.8	12.4	0.628123	10.2	8	0.036917	8.4	9.2	0.195389			Architecture
Nº Clusters per Vine	19.2	18.8	0.762283	13.2	8.4	0.0537242	21.6	13.2	0.0348783			Fruitfulness
Fertility	1.51	1.53	0.919403	1.28	1.044	0.117921	2.61667	1.41	0.0331382			Berry size
Cluster Weight (g)	309	117.8	4.48404e-06	278.8	45.2	0.00347986	370.6	123.2	0.000353707
Cluster Length (cm)	14.66	14.84	0.850138	14.16	10.74	0.0437269	14.8	12.76	0.203719
Cluster Width (cm)	11.86	10.46	0.136007	10.2	7.08	0.0576183	11.2	9.72	0.243428
Nº Nodes per Rachis	23.8	24.2	0.865558	21.4	15	0.0248286	26.4	20.6	0.138492
Peduncle Length (mm)	43.14	34.18	0.291869	35.724	30.404	0.119392	45.882	30.014	0.0269092
1st Rachis Branch Length (mm)	39.96	65.26	0.0401781	43.44	26.564	0.0805782	52.524	41.988	0.448716
2nd Rachis Branch Length (mm)	43	51.3	0.13189	43.486	20.16	0.0445284	44.024	29.83	0.14627
Pedicel length (mm)	6.13	6.48	0.263159	5.792	4.864	0.0440515	5.95	5.526	0.0737145
Nº Berries per Cluster	185	125.4	0.0299646	170.8	38.4	0.000465342	176.4	95.8	0.00785901
Nº Seeds per Berry	2.02	1.18	0.00204417	1.96	1.198	0.00935242	1.626	1.41	0.265569
1-Berry Volume (mL)	1.44239	0.795926	0.000162463	1.45876	0.985509	0.00247131	1.8827	1.10822	0.00177099
1-Berry Weight (g)	1.54	0.87	0.00036987	1.60522	1.08584	0.000949773	2.00672	1.15927	0.00115224
Berry Length (mm)	13.77	9.92	0.000113985	14.316	12.77	0.00611962	16.314	13.062	0.000507579
Berry Width (mm)	13.09	10.53	0.000189103	13.996	12.32	0.00303151	15.328	12.674	0.000953963
Comparison G2: 1134 (C) vs. 1154 (L)	Season 1			Season 2			Season 3
Traits / Variables	Garnacha Tinta 1134	Garnacha Tinta 1154	Comparison G2 p-value	Garnacha Tinta 1134	Garnacha Tinta 1154	Comparison G2 p-value	Garnacha Tinta 1134	Garnacha Tinta 1154	Comparison G2 p-value
Cluster Compactness(1-9 arbitrary scale)	9	2.6	1.27498e-05	8.2	1.8	1.52944e-05	7.8	2.2	4.05418e-05
Node	4.6	3.6	0.327625	3.2	2.6	0.229183	3.2	3	0.373901
Nº Branches per Vine	12.8	11.8	0.271241	10.2	11.4	0.183463	8.4	12	0.000124726
Nº Clusters per Vine	19.2	18.4	0.647883	13.2	18	0.06302	21.6	23.8	0.464184
Fertility	1.51	1.56	0.736286	1.28	1.57	0.069909	2.61667	1.98333	0.178153
Cluster Weight (g)	309	124	7.10234e-06	278.8	44.8	0.00340801	370.6	54.2	0.000264703
Cluster Length (cm)	14.66	14.54	0.917625	14.16	11.5	0.0820063	14.8	10.56	0.020441
Cluster Width (cm)	11.86	9.28	0.0546986	10.2	6.88	0.00721893	11.2	6.18	0.00226721
Nº Nodes per Rachis	23.8	27	0.170827	21.4	15	0.0247843	26.4	19.8	0.14116
Peduncle Length (mm)	43.14	45.18	0.822222	35.724	34.46	0.719657	45.882	36.94	0.159372
1st Rachis Branch Length (mm)	39.96	47.08	0.331595	43.44	30.732	0.133734	52.524	15.938	0.00151977
2nd Rachis Branch Length (mm)	43	49.62	0.249499	43.486	28.16	0.0536217	44.024	16.758	0.0125552
Pedicel length (mm)	6.13	6.51	0.0800671	5.792	5.284	0.368787	5.95	5.166	0.00279413
Nº Berries per Cluster	185	89	0.00178989	170.8	33	0.000487315	176.4	39.6	0.000364893
Nº Seeds per Berry	2.02	1.12	0.00267183	1.96	1.082	0.00588593	1.626	1.148	0.0121702
1-Berry Volume (mL)	1.44239	1.20204	0.0884312	1.45876	1.12771	0.0107423	1.8827	1.24158	0.00511161
1-Berry Weight (g)	1.54	1.31	0.123206	1.60522	1.22769	0.00532058	2.00672	1.34894	0.00508236
Berry Length (mm)	13.77	12.65	0.066098	14.316	12.864	0.00999446	16.314	13.362	6.94923e-05
Berry Width (mm)	13.09	12.49	0.194495	13.996	12.544	0.00820726	15.328	12.716	9.27422e-05
Comparison G3: 906 (C) vs. 368 (L)	Season 1			Season 2			Season 3
Traits / Variables	Garnacha Tinta 906	Garnacha Tinta 368	Comparison G3 p-value	Garnacha Tinta 906	Garnacha Tinta 368	Comparison G3 p-value	Garnacha Tinta 906	Garnacha Tinta 368	Comparison G3 p-value
Cluster Compactness (1-9 arbitrary scale)	9	2.2	4.46411e-06	9	1	-	8.2	3	0.000445954
Node	4	4	1	3.4	3	0.456533	3	3	1
Nº Branches per Vine	12.6	12.4	0.579584	9.4	8	0.233988	10	9.2	0.177808
Nº Clusters per Vine	18.8	18.8	1	16.2	8.4	0.00749389	16.4	13.2	0.153471
Fertility	1.49	1.53	0.786693	1.722	1.044	0.000101879	1.64	1.41	0.170049
Cluster Weight (g)	296.2	117.8	0.000116684	249	45.2	6.31212e-05	360.4	123.2	0.0353949
Cluster Length (cm)	13.18	14.84	0.122089	15	10.74	0.00365042	20.4	12.76	0.0139827
Cluster Width (cm)	11.06	10.46	0.592088	10.22	7.08	0.052457	17.92	9.72	0.00505646
Nº Nodes per Rachis	25	24.2	0.783738	26	15	0.000176907	23.6	20.6	0.424692
Peduncle Length (mm)	45.76	34.18	0.077399	34.234	30.404	0.325518	39.68	30.014	0.0564326
1st Rachis Branch Length (mm)	51.62	65.26	0.215329	42.996	26.564	0.156583	51.404	41.988	0.528987
2nd Rachis Branch Length (mm)	46.12	51.3	0.46627	38.588	20.16	0.0791332	44.534	29.83	0.21925
Pedicel length (mm)	6.32	6.48	0.60337	5.686	4.864	0.0291381	5.772	5.526	0.222827
Nº Berries per Cluster	187.2	125.4	0.02779	184.2	38.4	0.000323294	228.6	95.8	0.0343408
Nº Seeds per Berry	1.88	1.18	0.006526	1.788	1.198	7.8872e-06	1.534	1.41	0.427875
1-Berry Volume (mL)	1.20407	0.795926	0.00102738	1.19592	0.985509	0.053316	1.3197	1.10822	0.127455
1-Berry Weight (g)	1.42	0.87	0.00154005	1.26598	1.08584	0.0395955	1.42246	1.15927	0.0602949
Berry Length (mm)	13.18	9.92	4.0479e-05	13.894	12.77	0.00220029	14.416	13.062	0.0532094
Berry Width (mm)	12.65	10.53	0.000202047	13.48	12.32	0.00438132	13.468	12.674	0.205684
Comparison G4: 906 (C) vs. 1154 (L)	Season 1			Season 2			Season 3
Traits / Variables	Garnacha Tinta 906	Garnacha Tinta 1154	Comparison G4 p-value	Garnacha Tinta 906	Garnacha Tinta 1154	Comparison G4 p-value	Garnacha Tinta 906	Garnacha Tinta 1154	Comparison G4 p-value
Cluster Compactness (1-9 arbitrary scale)	9	2.6	1.27498e-05	9	1.8	0.000124726	8.2	2.2	2.45684e-05
Node	4	3.6	0.659092	3.4	2.6	0.195016	3	3	1
Nº Branches per Vine	12.6	11.8	0.117412	9.4	11.4	0.110907	10	12	-
Nº Clusters per Vine	18.8	18.4	0.82546	16.2	18	0.42034	16.4	23.8	0.000557825
Fertility	1.49	1.56	0.600303	1.722	1.57	0.107977	1.64	1.98333	0.0209664
Cluster Weight (g)	296.2	124	0.000132697	249	44.8	5.26883e-05	360.4	54.2	0.0162389
Cluster Length (cm)	13.18	14.54	0.273305	15	11.5	0.00146274	20.4	10.56	0.00413273
Cluster Width (cm)	11.06	9.28	0.218474	10.22	6.88	0.00297901	17.92	6.18	0.000868948
Nº Nodes per Rachis	25	27	0.478164	26	15	0.000169475	23.6	19.8	0.377014
Peduncle Length (mm)	45.76	45.18	0.935347	34.234	34.46	0.955963	39.68	36.94	0.566429
1st Rachis Branch Length (mm)	51.62	47.08	0.547806	42.996	30.732	0.254608	51.404	15.938	0.00797777
2nd Rachis Branch Length (mm)	46.12	49.62	0.631342	38.588	28.16	0.0653526	44.534	16.758	0.0350943
Pedicel length (mm)	6.32	6.51	0.383916	5.686	5.284	0.441794	5.772	5.166	0.00245405
Nº Berries per Cluster	187.2	89	0.00195804	184.2	33	0.000349767	228.6	39.6	0.0100831
Nº Seeds per Berry	1.88	1.12	0.00637106	1.788	1.082	9.9078e-07	1.534	1.148	0.000481168
1-Berry Volume (mL)	1.20407	1.20204	0.985979	1.19592	1.12771	0.286187	1.3197	1.24158	0.555162
1-Berry Weight (g)	1.42	1.31	0.449384	1.26598	1.22769	0.591017	1.42246	1.34894	0.590104
Berry Length (mm)	13.18	12.65	0.187376	13.894	12.864	0.0148849	14.416	13.362	0.0782768
Berry Width (mm)	12.65	12.49	0.67175	13.48	12.544	0.0231707	13.468	12.716	0.177624
