# Supplementary material for: Differences in Flower Transcriptome between Grapevine Clones Are Related to Their Cluster Compactness, Fruitfulness, and Berry Size
Source: Front Plant Sci. 2017 Apr 27;8:632. doi: 10.3389/fpls.2017.00632 (PMC5406470; doi:10.3389/fpls.2017.00632)
Supplement: Supplementary Table 2 — Gene expression values data. Sheet 1: normalized data for each samples, value are expressed as log2 of intensity. Sheet 2: functional annotation. Sheet 3: significance of the differential expression, ratio of transcripts expression in each comparison, genes meeting the cutoff of fold change >2 and P < 0.05 are reported as 1 for compact clones and −1 for loose clones. [file Table2.XLSX]

## Sheet: intensity
ID	clone 1134 E-L 26 plant 3	clone 1134 E-L 26 plant 4	clone 1134 E-L 26 plant 5	clone 1134 E-L 34 plant 3	clone 1134 E-L 34 plant 4	clone 1134 E-L 34 plant 5	clone 0368 E-L 26 plant 2	clone 0368 E-L 26 plant 4	clone 0368 E-L 26 plant 5	clone 0368 E-L 34 plant 2	clone 0368 E-L 34 plant 4	clone 0368 E-L 34 plant 5	clone 1154 E-L 03 plant 1	clone 1154 E-L 03 plant 3	clone 1154 E-L 03 plant 4	clone 1154 E-L26 plant 1	clone 1154 E-L 26 plant 3	clone 1134 E-L 26 plant 4	clone 0906 E-L 03 plant 1	clone 0906 E-L 03 plant 3	clone 0906 E-L 03 plant 4	clone 0906 E-L 26 plant 1	clone 0906 E-L 26 plant 3	clone 0906 E-L 26 plant 4
VIT_00s0120g00010	11.36	10.48	11.26	11	10.82	11.32	11.52	11.72	10.9	11.4	11.17	10.64	11.2	10.89	10.72	11.25	11.06	11.54	10.51	11.08	11.03	10.69	10.41	10.8
VIT_00s0120g00020	13.88	14.17	14.38	14.61	14.32	14.64	14.6	14.49	14.27	14.43	14.5	14.49	13.39	14.02	14.07	14.4	13.96	14.45	13.79	13.39	14.09	14.14	13.76	14.2
VIT_00s0120g00030	7.39	7.05	7.41	7.4	7.11	7.09	7.12	7.1	7.08	7.22	7.75	7.11	6.98	7.5	7.64	7.08	7.16	7.04	7.22	7.42	7.27	7.25	7.42	7.25
VIT_00s0120g00060	13.63	13.72	13.57	13.71	13.7	13.76	13.33	12.99	12.84	13.26	13.37	13	13.92	13.97	14.01	13.23	13.18	13.37	13.72	13.93	14.11	13.52	13.05	13.26
VIT_00s0120g00070	13.23	13.3	12.6	13.28	13.15	13.24	12.13	11.82	12	12.8	12.94	12.69	13.23	13.24	13.14	11.82	11.88	11.94	13.17	13.52	13.48	12.33	12.04	11.62
VIT_00s0120g00080	13.04	13.21	12.68	13.41	13.32	13.34	12.61	12.2	12.47	12.95	13.18	12.87	14.13	13.56	13.67	12.08	12.59	12.54	13.79	13.92	13.74	12.59	12.47	12.28
VIT_00s0120g00100	12.27	12.45	12.63	12.94	12.61	12.99	12.15	12.05	12.14	12.52	13.02	12.93	12.07	12	12.16	12.3	11.81	12.42	12.06	11.93	11.96	12.2	11.92	11.92
VIT_00s0120g00120	7.44	7.86	7.68	7.78	7.76	7.62	7.33	7.54	7.23	7.67	8.69	7.65	7.42	7.43	7.02	7.49	7	6.79	7.67	8.15	7.28	7.69	8.02	7.04
VIT_00s0120g00270	11.24	10.52	11.22	10.63	10.86	10.98	11.22	11.03	10.64	10.96	10.34	10.62	11.33	10.96	10.81	10.67	10.73	10.79	10.99	11.32	11.09	10.52	10.63	10.43
VIT_00s0120g00280	7.32	7.67	7.45	8.24	7.9	8.1	7.73	7.42	7.65	7.52	8	7.8	7.84	7.34	8.14	8.07	6.98	7.38	7.97	8.09	7.47	7.9	7.12	7.4
VIT_00s0120g00290	12.94	13.31	13.45	13.6	13.47	13.63	13.76	13.49	13.41	13.36	13.7	13.26	12.56	13.2	13.14	13.85	13.37	13.92	12.8	13.05	13.19	13.43	13.14	13.73
VIT_00s0120g00300	7.52	7.3	7.56	7.86	7.77	7.33	9.11	7.1	7.18	8.12	9.13	7.69	7.06	7.17	6.8	7.07	7.34	6.91	7.2	6.92	7.23	7.6	7.2	7.34
VIT_00s0125g00010	10.57	10.27	10.31	10.8	10.87	11.11	10.23	10.07	9.58	10.77	10.61	10.29	9.94	9.78	10.98	9.79	9.18	9.98	9.4	10.82	10.75	10.13	9.96	9.8
VIT_00s0125g00020	15.73	15.77	15.83	15.47	15.47	15.51	15.62	15.56	15.47	15.5	15.45	15.37	12.48	15.75	15.7	15.48	15.36	15.59	13.56	15.61	15.6	15.67	15.61	15.71
VIT_00s0125g00050	11.6	11.38	11.59	11.96	11.92	11.93	11.25	10.83	10.47	11.96	12.04	11.81	10.51	10.95	11.79	10.55	10.21	10.56	10.33	11.9	12.14	11.04	10.95	11.27
VIT_00s0125g00060	15.31	15.26	15.31	15.42	15.45	15.39	15.22	14.87	14.56	15.45	15.41	15.39	13.59	14.9	15.25	14.83	14.43	15.04	14.39	15.15	15.28	14.87	15.24	15.12
VIT_00s0125g00070	15.87	15.87	15.86	15.76	15.79	15.8	15.91	15.78	15.67	15.77	15.82	15.82	12.7	15.53	15.66	15.48	15.38	15.83	13.94	15.45	15.38	15.59	15.8	15.73
VIT_00s0125g00080	10.91	10.2	10.96	11.03	11.05	10.61	10.84	9.87	9.14	10.9	10.78	10.84	9.61	9.65	10.59	9.46	9.17	10.37	9.04	10.1	10.95	9.93	10.14	9.97
VIT_00s0125g00090	12.32	12.3	12.6	13.3	12.91	13.09	13.79	13.68	13.44	13.22	13.21	13.05	12.17	11.81	12.16	13.34	12.9	13.55	12.01	11.84	12.17	12.66	12.03	12.96
VIT_00s0125g00100	12.37	12.66	12.65	12.99	12.86	12.96	12.2	12.01	12.06	12.6	12.65	12.76	12.04	12.08	12.14	12.31	11.7	12.01	12.21	12.32	12.29	12.33	11.81	11.93
VIT_00s0125g00140	9.44	9.93	9.66	9.23	9.41	9.12	9.63	9.95	10.15	9.29	9.01	8.8	10.62	10.04	10.35	10.2	9.57	9.76	10.22	10.19	10.82	9.86	9.06	9.96
VIT_00s0125g00150	7.46	7.67	7.44	7.29	7.61	7.6	7.55	7.79	7.53	7.59	7.94	7.94	7.85	8.11	8.23	7.54	7.59	7.43	8.29	8.05	9.24	7.7	7.59	7.48
VIT_00s0125g00160	7.56	7.23	7.86	7.18	7.25	7.02	7.6	7.92	7.68	7.16	7.07	7.26	7.87	9.52	8.95	8.17	7.94	7.72	8.41	8.96	8.26	7.8	7.57	8.04
VIT_00s0125g00170	13.19	13.22	13.1	13.52	13.43	13.63	13.42	13.43	13.23	13.61	13.63	13.51	13.34	13.6	13.48	13.33	13.14	13.4	13.59	13.07	13.48	13.23	12.95	13.31
VIT_00s0125g00180	14.57	14.5	14.74	12.81	12.74	12.93	14.22	14.06	14.3	12.95	12.58	12.58	13.81	13.86	13.64	14.51	14.14	14.22	13.64	13.67	13.55	14.49	14.55	14.55
VIT_00s0125g00190	12.22	12.17	12.44	12.37	12.25	12.1	13.49	13.63	13.25	12.24	12.09	11.99	12.23	12.08	11.89	13.31	13.33	13.28	12.31	12.31	12.3	12.5	13.07	13.37
VIT_00s0125g00200	14.4	14.21	13.27	10.57	10.46	10.01	10.98	10.89	11.9	10.3	10.42	10.37	13.39	13.29	13.94	12.09	12.42	11.59	13.51	14.12	13.72	14.02	13.02	12.63
VIT_00s0125g00210	11.1	10.68	11.49	12.7	12.28	12.28	11.83	11.77	11.93	12.32	12.27	12.64	12.21	11.82	11.93	12.52	12.13	12.33	12.15	11.69	11.66	11.42	11.66	11.92
VIT_00s0125g00220	10.42	10.19	11.14	12.42	11.81	12.03	11.49	11.45	11.51	12.18	11.65	12.1	10.06	10.56	10.66	11.85	11.41	12.06	10.13	10.15	10.7	10.06	10.44	11.03
VIT_00s0125g00230	10.81	10.27	11.08	12.04	11.72	11.87	10.88	10.92	10.72	11.8	11.36	11.71	10.87	10.72	10.9	11.17	11.34	11.36	10.77	10.59	10.76	10.26	10.82	10.51
VIT_00s0125g00250	11.02	10.73	10.66	12.35	12.39	12.56	11.37	11.56	11.32	12.21	12.12	12.03	11.02	10.56	10.63	11.15	11.45	11.23	10.91	11.27	10.82	10.51	11.14	11.03
VIT_00s0125g00260	13.39	13.35	13.33	13.4	13.31	13.34	13.59	13.4	13.28	13.28	13.2	13.18	13.62	13.4	13.34	13.28	13.37	13.36	13.55	13.42	13.52	13.25	13.2	13.28
VIT_00s0125g00270	14.38	14.4	14.41	14.18	14.15	14.09	14.34	14.28	14.14	14.11	14.04	14.06	14.01	14.31	14.33	14.29	14.25	14.03	14	14.08	14.31	14.3	13.95	14.24
VIT_00s0125g00280	15.7	15.71	15.73	14.92	15.08	14.94	15.7	15.7	15.67	15.42	15.08	15.42	15.4	15.42	15.5	15.64	15.63	15.68	15.34	15.56	15.51	15.75	15.73	15.67
VIT_00s0125g00290	13.22	13.11	12.35	11.02	10.9	10.73	10.67	9.19	11.13	12.07	11.49	12	11.42	12	11.72	11.32	11.4	11.03	11.54	11.89	11.91	12.6	13.04	12.17
VIT_00s0125g00300	7.88	8.33	8.25	8.6	8.53	8.48	8.01	8.28	8.01	8.41	8.75	8.65	7.58	7.97	7.95	9	7.93	7.81	7.83	8.1	7.76	8.6	8.04	7.79
VIT_00s0125g00310	11.36	10.73	10.79	11	11.38	11.44	10.75	11.3	10.98	11.19	11.43	11.24	12.37	11.7	11.99	10.89	11.44	11.27	11.78	12.1	11.97	10.73	11.13	10.99
VIT_00s0125g00320	7.04	7.04	7.02	7.48	7.54	7.51	7.15	6.91	7.65	7.95	7.49	7.72	7.45	7.65	7.85	7.49	7.69	7.53	7.39	7.88	7.98	7.47	7.84	7.43
VIT_00s0125g00330	11.79	11.88	11.8	12.01	11.95	12.15	11.76	12.06	12.03	11.75	11.99	11.89	12.36	12.03	12.26	11.66	11.81	11.76	12.15	12.01	12.01	11.45	11.7	11.63
VIT_00s0125g00340	7.78	7.73	8.06	7.75	8.08	7.73	7.97	7.89	7.84	7.87	8.18	8	7.79	8.46	8.67	8.17	8.3	8.68	7.65	8.34	7.96	7.81	8.93	8.58
VIT_00s0125g00350	11.62	11.98	12.22	12.08	12.29	12.02	11.85	12.11	11.66	11.77	11.88	11.72	11.75	12.47	12.58	12.23	11.85	12.24	11.7	12.33	12.58	12.5	12.06	12.49
VIT_00s0125g00380	10.65	11.21	11.13	11.74	11.49	11.7	11.13	10.88	10.91	11.05	11.32	11.27	10.43	10.66	10.59	11.32	10.14	10.17	10.79	10.53	10.36	11.38	10.14	9.81
VIT_00s0125g00390	11.17	12.11	11.43	11.95	12.03	11.53	11.55	11.12	11.15	11.6	11.37	12.14	11.46	11.69	11.43	11.65	11.47	11.8	11.37	12.11	11.62	11.85	11.24	11.45
VIT_00s0125g00410	7.38	7.77	7.39	7.79	7.45	7.68	7.4	7.13	7.17	7.47	7.67	7.55	7.48	7.4	7.79	7.38	7.27	7.49	7.52	7.61	7.41	7.83	7.99	7.28
VIT_00s0125g00420	13.14	13.47	13.25	13.62	13.69	13.61	13.34	13.41	13.14	13.7	13.56	13.66	13.01	13.31	13.46	13.42	13.31	13.54	13.3	13.29	13.57	13.5	13.37	13.52
VIT_00s0125g00430	11.3	10.97	10.86	11.76	11.65	11.81	11.04	10.93	10.51	11.85	11.46	11.55	10.04	10.54	10.64	10.66	10.51	10.6	10.84	10.94	11.11	10.74	10.2	9.53
VIT_00s0125g00440	11.78	11.64	12.08	11.09	11.06	11.4	11.88	11.56	10.96	11.28	10.53	10.15	10.63	10.54	10.46	11.41	10.74	11.1	9.81	10.5	10.96	10.9	11.74	11.03
VIT_00s0131g00010	6.74	6.73	6.67	6.85	6.73	6.81	6.79	6.53	6.62	6.86	6.89	6.89	6.71	6.51	6.48	6.58	6.66	6.65	6.47	6.48	6.75	6.6	6.67	6.88
VIT_00s0131g00020	9.71	9.1	9.67	7.06	7.43	7.31	10.73	11.34	10.53	7.55	7.9	7.89	8	7.75	7.43	10.65	10.74	11.46	7.38	7.64	7.4	9.62	10.5	10.08
VIT_00s0131g00030	7.69	6.97	6.8	6.48	6.43	6.6	6.67	6.87	6.72	6.63	6.51	6.57	6.45	6.5	6.44	7.09	7.18	7.64	6.5	6.54	6.54	7.03	7.1	6.81
VIT_00s0131g00050	7.56	7.16	7.2	7.63	7.61	8.09	7.24	8.76	8.2	7.89	7.45	8	7.48	7.74	7.09	8.26	8.41	8.94	7.61	8.21	8.07	8.34	8.83	8.98
VIT_00s0131g00060	6.93	7.18	7.33	7.99	7.74	7.47	7.13	7.49	7.87	7.74	7.74	8.29	6.83	7.43	7.11	7.47	7.15	6.92	7.2	7.36	6.84	8.11	7.16	6.89
VIT_00s0131g00070	11.28	11.08	11.17	10.68	11.16	10.82	12.56	12.23	11.95	12.16	11.17	11.6	10.52	9.33	8.91	11.47	12.27	11.85	9.64	9.71	9.13	11.05	10.72	10.63
VIT_00s0131g00080	9.76	9.71	9.53	9.15	9.48	9.14	10.4	10.57	10.36	9.5	9.67	9.68	8.55	7.45	7.53	10.38	10.28	10.61	7.79	7.75	7.66	9.81	9.73	8.89
VIT_00s0131g00120	6.9	6.98	6.71	6.8	6.95	6.99	6.75	6.84	6.72	7.1	7.08	6.93	7.31	7.73	7.76	6.98	6.71	6.86	7.32	8.02	7.82	6.72	6.87	6.93
VIT_00s0131g00130	7.43	7.05	7.14	7.51	7.15	7.46	7.43	8.17	8.4	7.2	7.64	7.38	7.46	7.07	7.08	7.77	8.42	8.62	7.44	8.08	8.03	7.84	8.64	8.09
VIT_00s0131g00140	7.02	7.13	7.37	7.61	7.72	7.94	7.04	7.11	6.88	7.71	7.72	7.89	6.86	6.7	7.11	6.77	6.67	7.16	6.8	6.9	7.02	6.77	7.18	6.62
VIT_00s0131g00170	9.53	8.9	9.43	7.03	7.02	7.06	10.82	10.84	10.29	7.45	7.74	7.42	7.96	7.44	7.48	10.3	10.11	11.03	7.89	7.17	7.31	9.46	9.55	9.51
VIT_00s0131g00180	7.43	7.38	6.98	6.72	7.19	6.94	6.76	6.86	6.92	7.22	6.93	7.08	6.78	7.07	7.02	7.58	7.14	7.68	6.85	7.1	6.7	7.75	7.67	7.04
VIT_00s0131g00200	6.83	6.77	6.74	6.64	6.82	6.81	6.71	7.34	7.19	7.32	6.58	6.77	6.84	6.78	6.65	7.23	7.67	7.66	6.75	7.21	7.21	7.08	6.91	7.92
VIT_00s0131g00210	7.68	7.32	7.03	7.65	7.28	7.43	7.3	7.63	8.14	7.32	7.95	7.42	7.47	7	6.86	7.8	7.98	8.65	7.52	8.34	7.77	7.91	8.35	8.82
VIT_00s0131g00220	6.48	7.41	6.51	6.58	6.37	6.58	6.44	6.37	6.48	6.73	6.46	7.1	6.4	6.38	6.5	6.49	6.95	6.69	6.53	6.33	6.45	6.61	6.4	6.46
VIT_00s0131g00250	14.17	14.67	14.56	14.45	14	14.25	14.52	13.94	13.91	13.8	14.33	14.39	13.49	12.91	12.72	13.82	12.88	13.26	13.18	12.7	12.58	14.25	12.69	13.16
VIT_00s0131g00260	8.33	8.18	8.02	7.26	6.91	7.45	9.7	9.94	9.55	6.93	7.45	7.09	7.76	6.71	6.97	9.12	9.21	9.69	7.15	6.96	6.9	8.04	7.97	8.31
VIT_00s0131g00270	15.27	15.32	15.2	15.17	15.2	15.14	15.1	15	15.08	15.22	15.2	15.25	14.98	15.28	15.26	15.22	15.02	15.08	15.17	15.34	15.23	15.3	15.13	15.21
VIT_00s0131g00280	11.4	11.22	11.28	11.86	11.98	12.08	11.17	10.98	10.55	11.49	11.63	11.22	10.36	10.78	10.7	11.25	10.63	10.91	10.53	11.1	10.93	11.12	10.58	10.72
VIT_00s0131g00290	15.23	15.25	15.22	15.22	15.16	15.2	15.1	15.01	15.01	15.29	15.2	15.26	14.92	15.24	15.24	15.09	15.01	15.1	14.95	15.32	15.39	15.29	14.99	15.15
VIT_00s0131g00300	10	9.81	9.88	10.28	10.45	10.89	9.53	9.57	9.12	10.29	10.02	10.05	9.02	9.54	9.93	9.59	9.2	10.24	8.74	9.65	10.04	9.78	8.66	9.86
VIT_00s0131g00310	7.14	6.99	6.85	6.72	6.83	6.87	6.67	6.81	6.73	6.85	6.9	6.82	6.62	6.59	6.57	6.78	7.07	6.92	6.67	6.68	6.67	7.37	7.24	6.91
VIT_00s0131g00320	8.09	8.06	8.32	8.99	8.91	8.38	8.41	9.23	8.93	8.27	8.22	8.86	8.3	7.9	7.57	8.96	8.89	8.95	8.29	8.43	8.08	8.08	8.71	8.13
VIT_00s0131g00330	13.95	13.9	13.63	13.97	13.92	14.01	13.98	13.92	13.6	14.12	13.96	14.13	12.77	13.41	13.45	13.6	13.64	13.7	12.84	13.48	13.4	13.78	13.92	13.62
VIT_00s0131g00340	10.53	9.87	10.55	7.93	8.13	7.9	11.56	11.91	11.2	8.53	9.23	8.06	9.1	8.4	7.95	11.29	11.42	12.11	8.02	8.36	8.08	10.31	11.14	10.88
VIT_00s0131g00350	7.56	7.33	7	7.08	7.23	7.25	6.84	6.95	6.91	6.83	7.09	7.11	6.78	6.81	6.92	7.03	7.28	7.52	6.8	6.59	7.06	7.03	7.12	7.58
VIT_00s0131g00360	11.22	11.48	11.39	11.22	10.65	10.6	11.17	11.14	10.91	11.18	10.75	11.34	11.25	11.17	10.98	11.49	11.03	10.57	11.34	11.29	10.84	11.7	11.21	10.97
VIT_00s0131g00370	7.4	7.14	7.02	7.14	7.19	7.36	8.68	8.42	7.9	7.14	7.26	7.38	10.74	8.54	8.76	7.37	8.37	7.9	9.56	10.14	9.76	6.84	7.2	7.58
VIT_00s0131g00420	13.21	13.15	13.86	13.83	13.58	13.86	14.1	14.02	13.5	13.5	13.46	13.24	12.6	13.19	12.87	13.74	13.48	13.73	12.62	12.72	13.05	12.78	12.93	13.12
VIT_00s0131g00430	10.66	10.52	10.37	9.53	10	10.12	9.73	9.34	8.85	9.71	9.08	9.27	8.86	9.78	9.96	9.06	8.24	9.01	8.65	9.26	9.64	9.06	9.04	9.09
VIT_00s0144g00010	15.12	15.13	15.16	14.95	15.02	14.97	15.52	15.4	15.3	15.01	14.96	14.9	14.59	15.15	14.99	15.47	15.21	15.5	14.94	14.66	14.91	15.29	15.23	15.45
VIT_00s0144g00040	12.2	12.25	12.04	11.45	11.43	11.55	12.07	11.94	11.44	11.51	11.4	11.12	10.81	11.59	11.35	11.7	11.28	11.68	11.15	10.93	11.34	11.69	10.95	11.22
VIT_00s0144g00060	6.66	6.9	6.92	6.79	6.8	6.88	7.05	6.97	6.85	6.84	6.75	6.83	6.92	6.72	6.65	6.81	6.73	6.99	6.73	6.53	6.66	6.59	6.67	7.04
VIT_00s0144g00080	7.24	7.16	7.31	7.67	7.41	8.09	7.23	7.51	7.32	7.59	7.6	7.92	7.35	7.51	7.72	7.6	7.29	7.81	7.36	7.79	7.79	7.09	7.61	7.18
VIT_00s0144g00110	9.42	9.78	10.11	9.91	10.18	9.99	11.53	10.98	10.51	10.42	10.35	10.28	8.8	8.84	8.76	11.27	10.79	11.04	8.81	8.84	8.33	10.4	10.74	11.27
VIT_00s0144g00120	12.29	12.86	12.43	12.06	12	11.83	12.51	12.1	11.93	12.08	12.02	11.96	11.62	11.98	11.88	12.06	12.09	12.14	11.64	11.9	11.86	12.2	11.87	12.07
VIT_00s0144g00160	6.8	6.93	6.94	7.48	6.97	7.58	7.21	6.9	6.94	7.14	7.97	7.32	6.97	6.67	6.8	6.7	6.81	6.79	6.7	6.7	6.68	6.86	6.88	6.9
VIT_00s0144g00170	11.73	11.84	12.03	11.73	12.13	11.97	13.53	13.57	12.89	11.99	12.37	12.22	10.45	10.22	10.51	12.71	12.77	13.21	10.6	9.58	9.64	12.26	12.53	13.02
VIT_00s0144g00190	12.45	12.63	12.43	12.15	12	11.84	12.4	12.26	12.19	12.13	12.11	11.97	11.84	12.25	11.93	12.49	12.49	12.72	11.88	12.06	12.41	12.56	12.12	12.64
VIT_00s0144g00210	12.74	12.62	13.2	13.04	12.83	12.88	13.73	13	12.63	12.83	12.84	13.27	12.64	12.94	12.85	13.3	13.13	13.47	12.64	13	12.7	13.09	13.35	13.1
VIT_00s0144g00220	10.25	10.77	10.05	10.39	10.38	10.11	10.54	10.46	10.57	10.32	9.92	10.35	9.62	10.69	10.4	10.35	10.65	10.56	10.03	10.41	10.59	10.73	10.27	10.39
VIT_00s0144g00230	15.18	15.23	15.33	14.73	14.65	14.83	15.29	15.13	15.1	14.73	14.79	14.7	14.55	15.06	15.18	15.16	14.89	15.16	14.86	14.76	15.02	15.13	15.18	15.21
VIT_00s0144g00240	15	15.01	15.19	14.48	14.44	14.64	15.19	15	15	14.46	14.58	14.53	14.87	14.99	15.01	15.12	14.91	14.98	15.01	14.83	14.8	15.12	15.17	15.11
VIT_00s0144g00250	7.2	7.38	7.37	7.89	7.25	7.76	7.21	7.64	7.82	7.37	7.67	8.39	7.5	6.92	7.13	7.19	6.79	7.02	7.18	6.98	7.44	6.94	7.18	6.95
VIT_00s0144g00260	8.35	8.17	8.32	9.33	8.89	8.87	8.29	8.09	8.16	8.76	9.26	9.3	8.09	7.83	8.19	8.04	7.39	8.12	8.26	8.18	8	8.38	8.35	8.66
VIT_00s0144g00270	11.79	12	11.69	11.28	11.45	11.17	11.62	11.25	11.3	11.25	11.26	11.27	11.26	11.3	11.28	11.44	11.63	11.51	11.2	11.36	11.17	11.44	11.11	11.19
VIT_00s0144g00290	12.99	12.76	12.67	13.63	13.53	13.73	13.4	13.42	12.98	13.67	13.73	13.7	13.17	12.39	12.62	12.72	13.3	13.59	12.23	12.85	12.61	12.36	12.86	12.88
VIT_00s0144g00300	6.39	6.42	6.43	6.35	6.52	6.39	6.56	6.53	6.54	6.42	6.59	6.46	6.77	6.55	6.57	6.62	6.47	6.4	6.74	6.56	6.68	6.51	6.63	6.47
VIT_00s0145g00060	7.04	6.97	7.28	7.64	7.17	7.61	7.53	6.83	6.89	7.03	7.35	7.17	6.87	6.96	6.88	6.78	6.93	7.21	7.03	7.02	7.08	6.65	7.04	7
VIT_00s0145g00110	11.69	11.45	12.28	12.88	12.86	13.09	13.01	13.17	13.02	12.47	13.05	12.16	11.39	11.84	11.59	13.14	12.77	13.07	11.42	11.19	11.17	12.3	12.44	12.65
VIT_00s0153g00010	10.66	10.66	10.69	11.85	11.57	11.73	11.38	10.65	10.66	11.57	11.7	11.84	11.2	10.85	11.15	11.19	10.79	11.01	11.21	10.92	11.32	11.12	10.22	11.03
VIT_00s0153g00020	13.72	13.88	13.9	14.37	14.29	14.34	14.35	14.29	14.19	14.29	14.4	14.33	13.67	13.86	14.01	14.29	14.09	14.41	13.94	13.76	14.09	14.03	14.01	14.33
VIT_00s0153g00030	7.85	7.76	7.73	8.6	7.73	8.22	7.62	7.43	7.39	7.97	8.85	8.24	7.86	7.52	7.42	7.38	7.66	7.88	7.92	7.41	7.35	7.69	7.63	7.79
VIT_00s0153g00040	11.81	11.69	12.45	12.55	12.48	11.51	13.18	13.36	13.17	12.59	12.33	12.65	10.08	10.18	9.46	12.98	12.83	13.17	10.16	10.03	10.23	12.45	12.48	13.28
VIT_00s0153g00050	14.23	14.31	14.42	15.29	15.15	15.24	14.46	14.55	14.56	15.04	15.33	15.24	14.21	14.22	14.05	14.34	14.58	14.64	14.31	13.98	14.12	14.23	14.63	14.64
VIT_00s0153g00060	11.56	11.48	12.47	11.3	11.34	11.12	13.41	13.38	13.01	11.54	11.34	11.52	10.92	11.25	11.31	13.19	13	13.5	11.26	10.92	11.17	12.11	12.4	12.98
VIT_00s0153g00070	12.77	12.74	12.71	13.18	13.03	13.14	12.52	12.63	12.84	12.99	13.13	13.13	12.77	12.55	12.6	12.94	12.61	12.74	12.52	12.48	12.46	12.92	12.7	12.72
VIT_00s0153g00080	10.07	10.71	10.64	11.68	11.38	11.42	10.44	10.43	10.16	11.11	11.41	11.27	9.75	10.09	10.62	11.03	9.91	10.94	10.19	9.84	9.91	10.68	9.11	9.92
VIT_00s0153g00090	7.41	7.14	7.16	7.55	7.32	7.25	7.4	7.47	7.4	7.16	7.32	7.34	7.3	7.47	7.86	7.48	7.8	7.68	7.71	8.05	7.85	7.21	7.56	7.62
VIT_00s0160g00010	14.47	14.25	14.69	13.67	13.9	13.99	14.66	14.65	14.34	13.76	14.02	13.75	14.16	14	13.64	14.43	14.07	14.32	14.1	13.55	13.54	14.48	13.79	14.21
VIT_00s0160g00020	10.44	10.73	10.5	11.41	11.39	11.34	10.28	10.82	10.51	11.39	11.31	11.5	11.04	10.92	10.97	10.69	10.7	10.85	10.64	11.07	10.69	10.56	10.54	10.11
VIT_00s0160g00090	13.1	12.76	13.21	12.26	12.53	12.76	13.13	13.24	12.96	12.61	12.75	12.39	12.13	12.49	12.23	12.77	12.57	12.77	12.27	11.74	12.12	12.56	11.31	12.19
VIT_00s0160g00100	12.59	12.01	12.61	12.45	12.68	12.7	12.57	12.68	12.28	13.03	12.81	12.78	10.59	11.74	11.55	11.86	11.61	11.58	11.16	10.99	11.05	11.95	11.16	11.58
VIT_00s0160g00110	9.82	9.6	10.05	9.69	10.41	10.6	9.5	9.68	9.6	9.8	10.4	9.85	9.81	10.37	10.2	10.51	10.44	10.57	9.93	9.49	10.04	10.12	9.88	10.28
VIT_00s0160g00120	14.49	14.24	14.44	13.82	14.17	14.28	14.5	14.62	14.3	14.06	14.34	13.88	13.95	14.14	13.78	14.21	14.43	14.34	13.83	13.83	13.83	14.22	13.75	14.14
VIT_00s0160g00130	12.07	11.86	11.83	11.84	12.09	12.3	12.36	12.39	12.07	12.33	12.51	11.93	11.62	11.88	11.54	11.86	11.78	12.02	11.4	11.21	11.19	11.64	10.69	11.43
VIT_00s0160g00140	13.11	13.53	13.39	13.25	13.12	13.21	13.29	13.11	13.13	13.04	12.86	13.03	12.71	13.32	13.38	13.26	12.98	13.02	13.02	13.08	13.39	13.24	12.49	13.06
VIT_00s0160g00150	11.16	10.56	10.64	11.06	11.11	11.37	10.72	10.23	9.94	11.27	10.93	11.34	10.6	10.56	10.6	10.19	10.13	10.32	10.1	10.93	10.7	9.63	9.82	10.29
VIT_00s0160g00160	14.16	14.24	14.18	13.86	13.95	14.09	14.39	14.2	14.11	13.95	14.15	14.02	13.67	13.67	13.77	14.08	13.79	14.08	13.54	13.64	13.5	14.09	13.55	13.97
VIT_00s0160g00180	14.73	15.01	14.39	10.26	10.77	10.55	12.26	10.68	13.08	10.85	10.5	10.91	14.61	14.6	14.62	12	12.34	11.72	14.67	14.59	14.66	14.51	14.13	12.88
VIT_00s0160g00210	10.35	10.04	10.6	10.89	10.77	11.05	11.6	11.23	11.06	11.14	10.64	11.03	11.39	10.96	11.18	10.99	11.09	11.19	10.68	11.05	11.07	9.97	10.04	10.5
VIT_00s0160g00220	13.27	12.54	13.19	12.07	11.7	11.97	13.21	13.52	12.88	12.96	11.88	12.65	12.27	12.36	12.6	13.12	13.12	13.29	12.46	12.23	12.14	12.76	13.17	12.9
VIT_00s0160g00240	6.69	6.6	6.63	6.77	6.74	6.52	6.65	6.53	6.71	6.65	6.7	6.72	6.47	6.25	6.36	6.49	6.44	6.39	6.45	6.47	6.45	6.6	6.46	6.7
VIT_00s0160g00250	9.24	9.54	8.94	9.94	9.81	9.74	9.06	8.82	9.23	10.2	9.56	10.22	9.14	8.99	9	8.93	8.73	9.07	9.16	9.27	9.41	9.1	8.69	8.79
VIT_00s0160g00270	7.1	6.79	7.04	7.05	7.94	7.44	6.9	7.12	7.57	7.62	7.56	7.17	7.38	9.75	7.67	8.63	7.49	7.8	7.74	9.09	7.38	8.65	7.36	6.98
VIT_00s0160g00280	14.49	14.61	14.59	14.28	14.17	14.16	13.98	13.91	13.99	13.65	14.1	13.73	14.22	14.69	14.46	14.21	14.02	13.81	14.29	14.51	14.49	14.4	14.27	14.06
VIT_00s0160g00290	6.89	7.1	6.62	7.44	6.93	9.41	6.82	7.51	8.32	7.23	7.15	8.85	6.53	6.34	6.34	7.21	7.57	8.14	6.34	6.43	6.85	6.66	6.37	6.35
VIT_00s0160g00300	15.01	14.86	14.98	13.76	13.88	13.65	14.84	14.65	14.65	13.72	13.63	13.63	14.93	14.46	14.62	14.6	14.47	14.64	14.87	14.59	14.47	14.91	14.62	14.67
VIT_00s0160g00310	12.34	12	12.4	12.36	12.42	12.6	12.06	12.31	11.97	12.78	12.53	12.71	10.62	11.81	11.71	11.54	11.29	11.58	11.01	10.89	11.25	11.81	11.15	11.29
VIT_00s0160g00320	10.84	11.02	10.88	10.8	11.1	11.37	10.67	11.11	10.82	11.28	11.13	10.91	10.04	10.77	10.78	10.67	10.11	10.55	10.24	10.05	10.46	10.41	8.36	9.73
VIT_00s0160g00330	13.31	13.19	13.05	13	13.28	13.27	13.4	13.15	13.27	13.28	13.49	13.2	12.91	13.11	13.08	13.64	13.22	13.36	12.93	12.76	12.95	13.73	12.8	13.63
VIT_00s0160g00340	13.25	13.09	13.05	13.05	13	13.45	13.33	13.2	13.14	13.3	13.33	13.16	13.56	12.95	12.75	13.3	13.44	13.46	13.15	12.87	12.86	13.23	12.66	13.28
VIT_00s0160g00350	10.98	10.81	10.94	10.62	10.48	10.85	10.64	10.15	9.98	10.65	10.21	10.48	10.49	10.47	10.57	10.7	10.22	10.72	10.18	10.79	10.95	9.89	9.04	9.97
VIT_00s0160g00360	11.45	10.37	11.24	11.13	11.32	11.14	10.34	10.87	10.96	12.05	11.51	11.65	9.54	10.8	11.1	10.13	10.3	9.91	10.35	10.04	10.19	10.66	10.58	10.57
VIT_00s0160g00370	8.86	8.92	8.6	9.15	9.81	9.39	8.98	8.99	8.92	9.66	9.53	9.35	8.76	9.23	9.08	9.31	9.32	9.34	8.64	9.1	8.9	8.86	7.81	8.71
VIT_00s0163g00010	10.07	10.38	8.91	7.04	6.52	7.08	6.62	6.62	7.9	7.04	6.58	6.95	10.07	10.09	10.37	7.34	7.88	7.2	10.29	10.28	10.3	8.98	7.13	7.8
VIT_00s0163g00020	9.91	9.96	9.96	9.56	9.79	9.63	9.72	9.76	9.99	9.49	9.45	9.35	10.46	9.92	10.09	9.83	9.77	9.76	10.16	9.94	9.99	9.67	9.6	9.75
VIT_00s0163g00030	8.58	8.52	8.32	8.2	8.72	8.45	8	8.4	8.4	8.15	8.36	8.13	9.09	8.6	8.81	8.39	8.39	8.5	8.9	8.48	8.54	8.36	8.42	8.29
VIT_00s0163g00040	13.44	13.78	13.53	13.73	13.6	13.77	13.72	13.4	13.21	13.53	13.67	13.64	12.56	13.35	13.61	13.52	12.98	13.77	12.79	13.2	13.5	13.72	12.78	13.63
VIT_00s0163g00050	12.64	12.95	13.24	13.22	12.84	13.2	13.4	13.24	12.56	12.56	13.43	13.05	12.06	12.12	12.73	12.69	11.93	12.55	12.35	12.14	12.22	12.99	12.45	12.82
VIT_00s0163g00060	13.13	12.86	13.28	14.55	14.4	14.64	13.75	14.01	13.73	14.24	14.43	14.19	12.82	12.65	12.63	13.73	13.24	13.54	12.9	12.77	12.7	13.01	13.03	13.21
VIT_00s0163g00070	11.65	11.45	11.41	12.87	12.58	12.68	11.18	11.6	11.46	12.52	12.92	12.84	12.31	11.63	11.6	11.29	11.78	11.28	11.77	11.76	11.65	11.35	11.37	11.13
VIT_00s0163g00080	7.35	6.61	6.86	6.34	6.47	6.78	7.37	6.68	6.93	6.26	6.36	6.2	7.12	6.42	6.97	7.08	6.94	7.17	6.66	6.89	6.92	6.93	6.51	7.07
VIT_00s0163g00150	8.12	8.27	7.85	8.54	8.91	8.31	7.81	7.71	7.75	8.44	8.5	8.04	7.92	7.7	7.21	7.62	7.69	8.15	7.49	7.53	7.59	7.97	7.75	7.82
VIT_00s0169g00040	12.88	12.34	13.17	12.68	12.61	12.99	12.89	13.14	12.61	12.9	12.72	12.66	13	12.87	12.73	12.85	13.29	13.33	12.63	12.76	12.76	12.66	12.76	12.77
VIT_00s0169g00050	9.91	9.38	10.47	10.08	10.47	9.9	11.13	10.84	10.09	9.47	9.35	9.64	9.32	10.32	10.4	10.9	10.58	11.09	9.39	10.25	9.91	10.09	10.74	11.5
VIT_00s0169g00060	8.86	8.75	9.14	10.13	9.54	10.49	9.55	9.25	8.82	9.24	9.75	9.75	8.44	8.49	8.11	8.55	8.78	9.59	8.48	8.31	9.17	8.29	8.42	9.72
VIT_00s0169g00070	10.57	9.77	10.69	10.3	10.5	11.03	10.59	10.8	9.91	10.94	10.54	10.7	9.85	10.14	10.33	10.63	10.85	11.35	9.83	10.33	10.42	9.96	10.71	10.67
VIT_00s0169g00080	10.94	10.36	10.81	11.5	11.69	11.61	11.33	11.13	10.54	11.73	11.93	11.66	11.44	10.68	10.75	10.79	11.14	11.4	10.81	10.91	10.66	10.38	11.09	10.3
VIT_00s0169g00090	12.88	11.97	13.01	12.32	12.26	12.44	13.17	13.08	12.45	12.65	12.23	12.31	12.28	12.38	12.21	13.02	13.16	13.11	11.91	12.36	12.39	12.46	12.66	12.78
VIT_00s0169g00100	8.19	7.46	8.41	7.68	8.28	8.08	8.47	8.73	8.1	8.73	7.45	7.91	7.91	8.33	7.67	8.26	8.82	8.48	7.73	8.44	8.26	7.7	7.77	7.75
VIT_00s0169g00110	9.25	9.54	8.99	9.46	9.65	9.61	8.57	9.23	9.31	9.08	9.24	8.9	10.55	9.7	10.2	9.19	9.35	8.94	10.18	10.05	9.72	9.01	9.01	8.87
VIT_00s0173g00030	13.66	13.49	13.28	13.79	13.72	13.73	13	12.82	12.7	13.37	13.54	13.29	14.59	13.93	14.04	12.62	12.8	12.8	14.24	14.28	14.02	12.92	12.82	12.57
VIT_00s0173g00040	13.08	13.07	12.77	13.04	13.04	13	12.35	12.05	11.98	12.78	12.82	12.55	13.31	13.2	13.25	11.91	12.12	12.06	13.35	13.43	13.29	12.43	12.24	11.8
VIT_00s0173g00060	9.9	9.48	10.07	10.32	10.22	10.2	10.34	10.18	9.44	9.99	9.84	10.28	9.6	9.34	9.78	9.57	9.48	10.04	9.01	9.85	9.94	9.14	9.2	9.78
VIT_00s0173g00070	13.55	13.37	13.36	13.44	13.48	13.48	13.18	12.84	12.68	13.04	13.05	12.7	13.56	13.55	13.7	13.07	12.6	12.92	13.55	13.55	13.71	13.13	12.75	12.75
VIT_00s0173g00110	13.27	12.98	14.55	13.57	13.57	13.67	14.91	14.64	14.32	13.35	13.61	13.42	11.84	12.75	12.14	14.26	14.05	14.83	12.16	11.33	11.84	13.58	13.95	14.58
VIT_00s0173g00120	7.86	7.58	8.03	7.17	6.91	7.24	7.75	7.51	6.82	7.28	7.19	7.04	6.71	7.42	7.38	7	6.86	7.21	6.65	7.41	7.53	6.8	7.05	7.15
VIT_00s0173g00130	13.33	13.11	13.44	13.51	13.31	13.74	13.7	13.66	13.46	13.36	13.4	13.27	12.66	13.11	12.88	13.64	13.25	13.65	12.41	12.85	13.05	12.86	12.51	13.35
VIT_00s0173g00140	13.33	12.93	13.3	12.77	12.68	12.93	13.43	13.36	13.03	13.01	12.75	12.77	13.03	12.94	13.07	13.15	13.57	13.52	12.76	13.23	13.13	12.92	12.98	13.22
VIT_00s0173g00150	12.32	11.58	12.43	11.77	11.52	11.7	12.64	12.41	11.43	11.32	11.51	11.35	11.74	11.32	11.47	12	11.66	11.83	11.04	11.52	11.07	11.28	11.37	11.61
VIT_00s0173g00170	15.7	15.53	15.66	15.18	15.14	15.31	15.49	15.5	15.28	15.38	15.44	15.35	14.36	15.43	15.29	15.39	15.2	15.27	14.4	15.25	15.19	15.42	15.38	15.31
VIT_00s0173g00220	12.2	11.96	12.47	12.24	11.96	12.25	12.53	12.5	11.97	12.03	12.18	12.01	11.46	11.96	11.91	12.56	12.56	12.76	11.26	12.03	11.64	12.05	12.72	12.56
VIT_00s0173g00240	13.47	12.98	13.61	12.98	12.81	13.18	13.78	13.48	13.06	13.15	12.85	12.79	13.38	13.47	13.41	13.32	13.71	13.72	13.02	13.54	13.38	13.18	13.43	13.44
VIT_00s0173g00250	13.9	13.58	14.18	14	13.81	14.2	14.24	14.14	13.89	13.89	13.89	13.86	13.23	13.24	13.05	14.06	13.64	13.79	13.01	12.78	13.14	13.49	13.07	13.66
VIT_00s0173g00260	13.5	13.22	13.66	13.53	13.61	13.79	14.01	13.8	13.42	13.54	13.27	13.32	12.23	13.03	12.58	13.56	13.47	13.38	12.11	12.34	12.3	12.6	12.25	12.86
VIT_00s0173g00270	9.93	9.98	9.5	9.55	9.79	9.69	9.27	9.73	9.88	9.06	9.65	9.02	10.89	10.21	10.35	9.68	10.22	9.91	10.68	10.15	10.48	9.66	9.76	10.39
VIT_00s0174g00010	7.14	7.04	6.91	7.44	6.95	7.33	6.85	6.67	6.77	7.25	6.91	7.05	6.92	7.63	7.17	7.05	7.77	7.17	6.96	7.05	7.35	6.92	6.72	7.39
VIT_00s0174g00060	7.05	6.9	7.28	7.16	7.08	7.14	7.28	7.11	7.09	7	7.39	7.12	8.58	7.82	8.6	7.22	6.88	7.2	8.27	7.93	7.9	7.12	7.45	6.81
VIT_00s0174g00070	8.46	8.07	10	7.52	9.01	8.63	10.42	10.57	10.74	7.71	7.62	7.94	7.42	7.62	7.21	10.37	11.34	9.89	8.16	7.68	7.33	8.71	9.64	10.42
VIT_00s0174g00080	6.72	6.76	6.65	6.58	6.58	6.63	6.69	6.76	6.55	6.65	6.6	6.82	6.7	6.52	6.67	6.67	6.67	6.49	6.6	6.69	6.65	6.85	6.69	6.41
VIT_00s0174g00090	11.94	11.71	11.64	12.02	11.83	12	10.88	11.35	11.28	12.1	11.86	12.1	10.9	10.97	11.09	11.05	11.35	10.57	10.87	11.09	11.33	11.21	11.24	10.77
VIT_00s0174g00100	8.42	8.05	8.11	8.37	8.49	8.47	7.59	7.95	7.75	8.43	8.46	8.2	8.84	8.67	8.9	7.79	8.25	8.06	8.25	9.04	8.81	7.58	8.23	7.83
VIT_00s0174g00110	12.76	12.82	12.89	12.61	12.51	12.53	12.39	12.38	12.62	12.24	12.48	12.43	13.42	13.48	13.47	12.85	12.93	12.83	13.24	13.42	13.39	12.67	13.64	12.99
VIT_00s0174g00120	12.17	12.28	12.09	13.09	12.99	13.07	12.01	12.25	12.08	13.02	12.9	13.23	12.26	11.9	12.2	12.14	12.3	12.23	12.31	12.37	12.37	12.04	12.21	12.06
VIT_00s0174g00130	13.45	12.95	13.09	13.67	13.67	13.61	12.89	13.37	13.42	13.86	13.6	13.96	13.75	12.88	13.01	13.18	13.58	13.05	13.58	13.18	13.1	12.92	13.31	12.96
VIT_00s0174g00140	12.3	11.71	11.87	12.41	12.32	12.31	11.98	12.41	12.2	12.76	12.25	12.77	12.64	12.01	11.98	12.25	12.72	12.49	12.23	12.4	12.29	11.61	12.17	11.96
VIT_00s0174g00150	13.93	13.91	13.95	13.96	13.94	14.04	13.84	13.91	13.85	13.86	13.95	13.85	14.57	14.2	14.11	13.79	14.03	13.95	14.5	14.34	14.18	13.81	14.05	13.95
VIT_00s0174g00160	8.69	8.5	8.71	7.85	7.51	7.61	8.11	8.07	8.22	7.82	8.09	8.18	7.93	7.63	7.6	8.85	8.71	8.41	7.95	7.72	7.64	8.97	9.13	8.02
VIT_00s0174g00170	11.16	11.29	11.39	11.05	11.31	11.36	10.77	10.99	11.33	11.33	11.09	11.56	12.53	12.29	12.5	11.59	11.54	11.15	12.39	12.13	12.42	11.57	11.5	11.32
VIT_00s0174g00180	10.54	10.62	10.73	10.39	10.44	10.79	10.42	10.56	10.44	10.85	10.64	11.03	11.22	11.79	11.3	10.89	10.53	10.77	11.22	11.35	11.74	10.71	10.97	10.7
VIT_00s0174g00190	15.36	15.4	15.26	15.55	15.41	15.56	14.98	15.13	15.17	15.4	15.41	15.46	15.54	15.46	15.47	14.76	15.21	14.96	15.44	15.65	15.45	15.05	15.13	14.94
VIT_00s0174g00200	14.55	14.54	14.39	14.49	14.43	14.42	14.53	14.67	14.52	14.54	14.44	14.63	14.48	14.34	14.28	14.55	14.59	14.5	14.31	14.59	14.54	14.44	14.49	14.46
VIT_00s0174g00210	8.01	8.13	7.92	8.51	8.38	8.87	8.21	7.89	7.89	8.47	8.69	8.57	7.98	7.76	7.59	7.78	8.21	8.02	7.89	7.95	8.48	8.12	7.84	8.25
VIT_00s0174g00220	7.26	7.37	7.42	7.26	7.2	7.46	7.14	7.58	6.85	7.5	7.26	7.44	7	6.97	6.97	7.83	7.03	7.12	7.11	7.1	6.99	7.05	7.05	6.91
VIT_00s0174g00230	14.47	14.48	14.55	14.58	14.57	14.57	14.72	14.73	14.67	14.41	14.84	14.86	13.86	13.77	13.9	14.45	13.87	14.11	13.98	13.61	13.58	14.38	13.6	14.03
VIT_00s0174g00240	13.57	14.12	13.65	14.04	14.06	14.12	13.01	12.9	13.41	13.57	13.8	13.73	14.47	14.28	14.63	13.49	13.16	13.32	14.34	14.69	14.64	13.82	13.44	13.47
VIT_00s0174g00250	14.1	13.96	14.18	12.09	11.88	11.83	12.08	11.86	11.9	10.14	10.64	10.53	13.39	12.84	12.85	11.94	11.94	11.66	13.49	13.23	13.11	12.67	12.82	12.83
VIT_00s0174g00260	14.45	14.36	14.29	14.3	14.43	14.26	14.4	14.34	14.28	14.09	14.18	14.18	14.73	14.28	14.15	14.38	14.26	14.27	14.42	14.65	14.47	14.31	14.16	14.07
VIT_00s0174g00270	8.6	9.01	8.68	10.02	10.22	9.7	8.86	8.32	8.46	9.95	10.02	10.19	8.17	7.89	8.62	8.31	8.23	7.58	8.25	7.83	7.77	8.71	7.81	7.76
VIT_00s0174g00280	7.09	7.18	7.4	8.04	7.66	8.01	7.34	7.23	7.08	8.18	8.2	8.48	7.28	6.99	7.65	7.15	6.85	7.2	7.24	6.94	6.89	7.04	7.05	7.04
VIT_00s0174g00290	10.36	10.47	10.39	10.32	10.27	10.66	10.66	10.45	10.51	10.76	10.62	10.37	11.4	11.18	11.5	10.44	10.86	11.02	11.24	11.22	11.26	10.17	10.46	10.7
VIT_00s0174g00300	11.51	11.37	11.18	11.41	10.96	11.6	11.79	11.18	11.2	11.53	11.08	11.21	11.85	11.44	11.17	11.12	11.26	11.42	11.39	11.82	11.95	10.73	9.91	10.98
VIT_00s0174g00310	14.24	14.25	14.1	14.24	14.17	14.14	13.63	13.95	14.23	14.21	14.26	14.26	14.71	14.58	14.67	14.1	14.52	14.22	14.53	14.65	14.63	14.32	14.28	14.35
VIT_00s0174g00320	13.57	13.07	13.16	13.45	13.41	13.68	13.53	13.67	13.57	13.86	13.64	13.8	13.91	13.69	13.62	13.32	13.9	13.54	13.65	14.04	13.65	13.08	13.26	13.18
VIT_00s0174g00330	14.38	14.54	14.57	13.07	12.85	13	13.08	11.97	12.85	12.75	12.82	12.6	11.4	13.82	13.48	13.62	12.35	12.82	11.92	12.58	13.4	14.32	13.52	13.65
VIT_00s0179g00010	10.28	10.78	10.04	7.61	7.97	7.33	9.83	9.87	10.15	7.89	7.8	7.85	10.46	9.12	9.52	10.76	10.56	10.78	10.37	9.96	9.44	10.93	10.93	10.36
VIT_00s0179g00020	6.79	6.84	6.75	6.41	6.41	6.55	6.61	6.58	6.52	6.38	6.52	6.49	6.7	6.66	6.77	6.54	6.85	7.03	6.64	6.76	6.7	6.64	6.67	6.62
VIT_00s0179g00030	9.28	9.92	8.8	7.97	8.29	7.88	9.46	8.51	9.16	7.8	7.92	7.9	9.46	9.09	9.15	9.31	9.14	9.14	9.53	9.16	9.34	9.53	9.37	8.56
VIT_00s0179g00040	9.85	10.32	9.38	6.67	6.87	6.56	8.31	8.88	8.86	7.42	6.7	7.93	10.93	9.54	10.03	9.83	9.82	9.36	10.84	10.9	10.45	10.2	10.24	9.27
VIT_00s0179g00050	9.46	9.9	8.96	8.75	9.47	8.49	8.49	8.31	8.78	9.14	9.17	8.53	9.02	8.93	8.99	9.39	8.75	8.61	9.48	9.61	9.78	9.44	8.29	8.04
VIT_00s0179g00060	8.61	9.09	8.73	8.81	8.74	9.13	9.07	7.82	7.98	8.78	8.99	9.46	8.53	8.09	8.7	8.21	8.25	8.53	7.95	8.31	8.66	9.2	8.2	8.12
VIT_00s0179g00070	7.83	8.03	7.58	7.67	7.25	7.31	7.07	7.79	7.3	7.21	7.82	7.49	8.73	8.03	8.36	7.9	7.59	7.9	8.04	8.16	8.17	8.23	8.14	7.49
VIT_00s0179g00080	9.26	9.18	9.16	7.69	8.37	7.99	7.98	7.7	8.37	7.99	7.92	7.74	10.04	9.9	9.85	8.35	8.73	7.89	9.52	10.27	10.29	8.62	8.02	8.01
VIT_00s0179g00090	13.67	13.6	13.42	13.76	13.65	13.95	13.38	13.34	13.27	13.73	13.94	13.76	13.93	14.13	13.86	13.28	13.37	13.32	13.86	13.82	13.78	13.42	13.31	13.21
VIT_00s0179g00100	15.39	15.32	15.45	15.39	15.32	15.32	15.41	15.32	15.34	15.2	15.31	15.3	15.33	15.43	15.43	15.38	15.38	15.41	15.37	15.16	15.39	15.47	15.46	15.45
VIT_00s0179g00110	12.87	13.03	12.6	12.55	12.33	12.47	13.09	12.88	12.9	12.77	12.86	12.88	13.25	12.71	12.78	12.85	12.86	12.88	12.91	12.48	12.76	12.87	12.79	12.73
VIT_00s0179g00130	11.6	11.45	11.69	12	11.92	12.28	12.12	12.31	11.5	11.79	11.86	11.58	11.76	11.82	11.64	11.82	11.56	11.67	11.78	11.73	11.83	11.25	10.77	11.37
VIT_00s0179g00140	11.34	11.29	11.61	11.89	11.95	12.65	12.04	12.08	11.31	11.84	11.9	11.61	10.7	11.5	11.05	11.55	11.47	11.4	10.94	11.37	11.5	11.02	10.83	10.86
VIT_00s0179g00150	12.77	13.27	11.11	11.13	11.7	12.72	10.6	9.97	10.62	11.04	11.22	11.06	10.64	10.6	10.7	10.01	9.89	10.12	10.21	10.97	11.13	12.8	10.2	10.68
VIT_00s0179g00160	9.04	8.94	8.77	8.57	8.52	8.25	8.56	8.67	8.51	8.57	8.84	8.13	10.49	9.88	10.16	8.81	8.48	7.97	10.06	10.47	10.14	9.05	8.87	8.37
VIT_00s0179g00170	12.7	12.62	12.74	10.15	9.11	9.21	12.4	12.37	12.53	9.25	10.61	9.61	13.08	13.17	13.49	12.38	12.05	11.99	13.2	13.59	13.51	13.33	13.08	13.06
VIT_00s0179g00180	11.73	11.76	11.39	12.08	12.04	12.18	12.19	12.2	11.86	11.96	12.04	12.07	12.25	11.6	11.67	11.63	11.75	11.99	11.93	11.94	11.82	11.25	11.28	11.53
VIT_00s0179g00190	12.07	11.87	11.78	12.03	11.99	12.3	11.98	12.28	11.73	12.02	12.05	11.91	11.83	11.74	11.57	11.72	11.8	12	11.56	11.86	11.89	11.35	11.07	11.61
VIT_00s0179g00200	7.09	7.36	7.35	7.16	7.28	7.17	7.43	7.49	7.03	7.37	7.56	7.22	7.2	7.58	7.43	7.8	7.6	7.81	7.62	7.39	7.46	7.69	7.5	7.83
VIT_00s0179g00210	14.56	14.52	14.5	14.48	14.41	14.53	14.8	14.64	14.51	14.17	14.58	14.1	14.76	14.71	14.65	14.43	14.78	14.66	14.86	14.69	14.69	14.65	14.66	14.65
VIT_00s0179g00220	12.07	12.22	12.2	12.24	12.21	12.23	11.94	11.82	11.85	12.22	11.95	12.34	13.58	12.82	12.84	11.89	12.13	12.16	13.46	12.94	12.8	11.95	12.38	12.08
VIT_00s0179g00230	7.15	6.91	7.09	6.98	6.68	7.21	6.82	6.67	6.75	6.89	7.35	6.96	7.01	6.8	6.94	7.12	6.7	6.51	6.87	6.85	6.78	7.05	6.96	7.38
VIT_00s0179g00240	10.65	10.2	10.45	11.68	11.63	11.9	10.94	10.9	10.7	11.92	12.09	11.8	10.51	10.07	10.07	10.29	11.1	11.29	10.07	10.29	9.87	10.13	10.72	11.56
VIT_00s0179g00250	10.4	9.84	11.03	11.94	12.62	12.45	12.66	12.86	12.68	12.14	12.86	12.31	10.21	9.83	9.93	11.57	12.14	12.44	10.95	9.05	9.41	11.34	12.15	12.85
VIT_00s0179g00260	12.04	11.73	12.71	13.18	13.67	13.76	13.94	14.19	13.82	13.45	13.94	13.33	11.19	11.37	11.23	13.16	13.13	13.49	11.9	10.45	11.08	12.82	12.83	13.9
VIT_00s0179g00270	12.51	12.24	12.19	12.1	12.02	12.33	12.39	11.86	11.01	12.08	12.08	12.18	10.47	12.02	11.8	11.17	11.1	11.38	10.37	12	11.96	11.36	12.04	11.79
VIT_00s0179g00280	7.19	6.73	7.12	7.01	7.16	6.86	7.84	9.68	9.42	6.77	7.35	6.79	6.94	6.97	7.18	7.48	8.68	8.54	6.69	6.72	7.28	7.62	9.34	8.26
VIT_00s0179g00290	15.38	15.41	15.37	15.23	15.27	15.2	15.38	15.31	15.45	15.2	15.16	15.11	15.49	15.44	15.45	15.28	15.47	15.23	15.3	15.41	15.44	15.24	15.44	15.37
VIT_00s0179g00300	15.2	15.28	15.12	14.82	14.72	14.78	15.05	14.87	15.01	14.86	14.9	14.97	15.35	15.24	15.23	15.04	14.82	15.08	15.33	15.01	15.18	15.25	15.11	15.04
VIT_00s0179g00310	8.2	8.22	8.22	9.61	8.64	9.39	8.02	8.2	8.28	8.55	9.24	8.97	12.55	11.71	11.56	8.1	7.53	8.57	12.84	12.28	11.92	7.81	8.59	8.02
VIT_00s0179g00320	14.94	15.04	15.23	14.77	14.81	14.52	15.15	14.82	14.96	14.19	14.19	14.24	15.31	15.63	15.5	15.25	14.94	15.06	15.38	15.29	15.48	15.23	15.24	15.2
VIT_00s0179g00330	7.48	8.34	7.85	8.13	7.91	7.41	7.49	7.43	7.83	8.02	7.89	7.52	8.99	8.41	8.75	7.25	6.95	6.89	8.86	8.84	8.23	7.72	7.09	6.98
VIT_00s0179g00340	15.05	14.92	14.66	10.16	9.17	9.6	12.34	11.33	13	9.95	10.34	9.89	15.36	15.61	15.5	13.09	13.35	12.29	15.2	15.6	15.29	14.51	14.27	13.2
VIT_00s0179g00350	14.07	14.44	13.82	13.75	13.8	13.8	13.7	13.58	13.78	12.92	13.24	12.95	14.16	14.55	14.64	13.46	13.47	13.45	14.47	14.67	14.78	13.84	13.76	13.85
VIT_00s0179g00360	14.89	14.81	14.92	14.92	14.88	14.85	15.27	15.09	15.19	15.33	14.74	15.13	11	12.54	11.98	15.46	15.33	15.27	11.93	11.81	12.28	15.24	15.12	15.12
VIT_00s0179g00370	10.58	10.63	10.69	9.95	11.55	9.97	12.66	12.82	12.34	10.1	10.53	10.05	9.58	10.64	10.24	12.34	12.15	12.53	9.76	9.35	9.85	12.26	12.38	12.32
VIT_00s0179g00380	9.62	9.47	8.41	7.28	7.34	7.35	8.21	8.38	8.3	7.42	7.8	7.52	12.85	12.35	12.57	8.53	8.44	7.85	12.17	12.93	12.72	9.8	8.53	8.01
VIT_00s0181g00010	15.25	15.09	15.71	14.61	15.04	14.35	15.77	15.84	15.76	14.45	13.79	14.19	15	15.44	15.11	15.79	15.69	15.82	15.27	14.71	15.07	15.49	15.7	15.76
VIT_00s0181g00020	13.84	13.82	13.83	14.14	13.89	13.62	13.24	13.35	13.52	13.68	13.41	13.87	14.17	14.25	14.06	13.66	13.59	13.59	14.19	13.8	13.98	13.48	13.82	13.38
VIT_00s0181g00030	13.04	13.28	13.82	13.35	13.21	12.53	14.74	14.7	14.45	13.57	13.01	13.56	13.98	14.52	14.33	14.61	14.29	14.61	14.48	13.56	13.9	13.67	14.2	14.31
VIT_00s0181g00040	13.15	13.38	13.95	13.3	13.34	12.56	14.8	14.64	14.3	13.62	12.86	13.48	13.14	14.76	14.34	14.76	14.22	14.63	14.07	13.32	13.9	13.76	13.91	14.25
VIT_00s0181g00050	12.57	12.29	12.21	12	11.15	11.16	11.54	11.9	11.94	12.32	10.76	12.27	11.67	11.49	11.27	11.96	12	11.81	11.3	12.05	11.81	12.03	12.83	12.14
VIT_00s0181g00070	10.66	10.55	10.38	12.67	12.5	12.69	11.09	11.51	11.39	12.56	12.59	12.82	12.11	11.06	11.21	10.92	11.43	11.38	11.24	11.56	11.07	10.39	11.05	10.73
VIT_00s0181g00080	11.87	11.39	11.89	14.4	14.79	14.89	12.96	13.75	13.52	14.95	14.88	14.89	11.54	11.93	11.99	12.67	13.37	13.32	12.12	11.77	11.78	12.46	12.52	13.11
VIT_00s0181g00090	11.14	11.12	10.14	11.67	11.47	11.68	9.78	9.92	9.99	10.89	11.39	11.04	12.95	12.03	12.24	9.77	10.71	10.07	12.46	12.79	12.35	10.59	10.63	9.99
VIT_00s0181g00100	13.58	13.6	13.55	13.86	13.82	13.92	14.11	14.09	13.83	13.87	13.9	13.81	13.2	13.75	13.54	14.03	14.02	13.87	13.3	13.47	13.54	13.89	13.87	13.87
VIT_00s0181g00110	11.11	11	10.76	12.73	12.66	12.8	11.15	11.54	11.71	12.7	12.82	12.95	12.29	11.39	11.87	11.66	11.89	11.97	11.64	11.56	11.67	11.18	11.16	11.16
VIT_00s0181g00120	6.93	6.88	7.09	8.23	7.39	7.72	7.16	7.15	7.78	7.03	7.55	8.64	6.82	7.19	7.22	6.88	7.2	7.18	7.01	7.12	7.09	7.14	7.03	6.81
VIT_00s0181g00130	14.3	14.36	14.22	14.6	14.53	14.63	14.38	14.52	14.48	14.71	14.53	14.72	14.38	14.17	14.32	14.4	14.63	14.58	14.27	14.37	14.55	14.34	14.46	14.52
VIT_00s0181g00140	11.15	11.15	11.06	12.15	12.43	12.35	11.18	11.38	11.39	12.14	11.88	12.24	11.06	11.41	11.58	11.23	11.43	11.61	11.03	11.63	11.78	11.1	10.73	11.21
VIT_00s0181g00150	11.95	12.19	12.21	12.08	12.15	12.31	12.55	12.76	12.37	12.49	12.23	12.51	11.71	11.77	11.61	12.6	12.28	12.75	11.68	12.08	12.09	12.09	11.9	12.36
VIT_00s0181g00160	11.84	12.14	11.87	12.71	12.78	12.72	12.1	12.25	12.11	12.82	12.57	12.92	11.85	11.51	11.55	12.1	12.05	12.58	11.66	11.84	11.82	11.97	12.45	12.26
VIT_00s0181g00170	11.67	12.04	12.14	12.75	12.68	12.8	12.16	12.4	11.91	12.71	12.55	12.69	10.57	11.31	11.32	12.32	11.4	11.97	11.07	11.19	11.54	11.92	11.61	11.8
VIT_00s0181g00180	15.52	15.47	15.15	10.55	11.41	11.48	14.21	13.97	14.91	12.37	11	12.41	13.53	13.49	13.37	14.91	15.02	14.6	13.28	13.76	13.69	15.54	15.23	15.01
VIT_00s0181g00190	12.4	12.69	12.37	12.76	12.68	12.85	12.24	11.89	11.92	12.74	12.44	12.6	13.26	13.11	13.14	11.75	11.75	11.83	13.23	13.36	13.34	11.81	11.28	11.87
VIT_00s0181g00200	15.44	15.5	15.15	9.96	10.98	11.16	14.35	13.89	14.87	11.86	10.28	11.79	13.48	13.51	13.26	14.91	14.96	14.58	13.16	13.82	13.67	15.56	15.11	14.97
VIT_00s0181g00210	12.49	12.44	12.17	12.56	12.61	12.64	12.01	11.82	11.91	12.52	12.4	12.62	13.87	13.18	13.27	11.52	11.99	11.84	13.49	13.56	13.33	11.75	11.92	11.61
VIT_00s0181g00220	13.51	13.68	14.16	13.63	13.97	14.04	14.35	14.52	14.14	14.04	14.09	13.76	13.97	14.78	14.67	14.48	14.02	14.45	14.52	13.61	14.18	13.97	13.59	14.12
VIT_00s0181g00230	11.14	10.89	10.81	11.29	11.32	11.44	11.08	11.79	11.58	11.39	11.22	11.6	12.25	12.09	12.33	11.07	11.74	11.49	12.35	11.66	11.6	10.69	11.38	11.33
VIT_00s0181g00240	14.53	14.32	14.13	14.82	14.8	14.86	13.69	14.02	14.24	14.68	14.71	14.77	14.98	14.53	14.6	13.73	14.17	13.57	14.91	14.9	14.58	13.83	14.03	13.77
VIT_00s0181g00250	13.1	12.95	12.71	12.87	13.04	13.06	12.7	12.82	12.82	12.89	13.45	12.96	13.59	13.21	13.18	12.34	12.56	12.55	13.38	13.32	13.34	12.62	12.62	12.49
VIT_00s0181g00260	14.56	14.38	14.79	14.88	14.74	14.84	15.11	15.13	14.92	14.99	14.8	14.88	14.09	14.61	14.55	14.73	14.84	15.02	14.39	14.03	14.41	14.54	14.15	14.68
VIT_00s0183g00010	8.72	9.18	9.14	10.2	9.05	9.78	8.8	8.77	8.57	9.31	10.32	9.9	8.84	8.68	9.05	8.6	8.61	9.16	8.85	8.69	9.07	9.01	8.88	9.17
VIT_00s0183g00020	8.19	8.5	7.38	7.21	7.27	7.36	7.09	6.84	7.36	7.47	7.07	7.8	9.37	9.09	8.76	7.13	8.02	6.92	9.23	9.87	9.3	8.15	7.28	7.78
VIT_00s0183g00030	13.62	13.41	13.75	14.22	14.15	14.14	13.75	13.88	13.93	13.94	14.28	14.04	14.01	14.08	14.11	13.96	14.08	14.12	13.9	14.08	14.06	13.55	13.81	13.96
VIT_00s0183g00040	11.99	12.52	12.42	12.91	12.7	12.81	12.53	12.54	12.15	12.49	12.78	12.88	11.7	11.48	11.75	12.14	11.53	12.23	11.53	11.6	11.44	12.25	11.69	11.93
VIT_00s0183g00050	11.43	10.54	11.5	11.41	11.49	11.53	11.94	11.63	10.96	11.04	11.27	11.02	10.93	10.9	11.17	11.24	10.78	11.41	10.58	10.96	10.84	10.39	10.72	11.41
VIT_00s0183g00060	6.97	6.89	6.99	6.9	7.13	7.16	7.13	7.15	6.83	6.83	7.28	6.85	7.01	7.06	7.87	6.72	6.8	7.17	6.65	7.36	7.28	6.51	7.01	7.11
VIT_00s0183g00070	12.15	11.63	12.57	11.93	12.25	12.17	13.12	13	12.41	12.38	12.03	12.07	12.01	11.64	11.63	12.59	12.38	12.51	11.92	11.53	11.59	12.03	11.95	12.04
VIT_00s0183g00100	9.36	9.77	8.1	7.6	7.14	7.43	7.33	7.17	7.56	7.76	7.47	8.13	9.09	9.37	9.56	7.44	7.68	7.22	9.28	9.49	9.18	8.29	7.25	7.15
VIT_00s0183g00130	7.01	7.73	7.34	7.76	7.76	7.93	7.23	7.32	7.03	7.62	7.48	7.83	6.69	7.31	7.45	8.15	6.87	7.18	6.72	7.08	6.84	8.6	7	7.6
VIT_00s0183g00140	8.62	8.9	8.53	8.99	9.15	9.46	8.42	8.43	8.4	9.7	8.75	9.35	8.92	8.93	9.14	8.8	8.91	8.94	8.8	8.7	8.73	8.65	8.25	9.2
VIT_00s0183g00150	12.99	13.51	13.33	13.32	13.22	13.29	13.13	12.91	12.99	13.3	13.2	13.41	12.73	13.19	13.14	13.24	13.02	13.17	12.83	12.82	12.96	13.38	12.85	13.03
VIT_00s0183g00160	7.62	7.72	7.58	7.17	7.69	7.21	8.48	8.08	7.92	7.97	7.56	7.69	7.57	7.49	7.16	7.41	7.25	7.1	7.38	7.7	7.23	7.27	7.33	6.98
VIT_00s0183g00180	6.77	6.86	6.67	6.45	6.72	6.55	6.62	6.94	6.55	6.49	6.56	6.74	6.58	6.64	6.85	6.58	6.43	6.52	6.66	6.59	6.64	6.59	6.43	6.81
VIT_00s0183g00200	7.83	7.91	7.73	8.44	8.56	8.11	7.8	7.92	7.79	8.41	8.02	8.38	7.9	7.97	7.86	8.49	8.24	8.15	8.13	8.21	7.82	7.99	7.68	7.82
VIT_00s0183g00210	7.95	7.81	7.68	8.25	8.72	8.57	7.83	7.9	8.13	8.15	7.75	8.31	7.9	7.9	7.99	8.29	7.95	7.97	7.78	8.24	7.8	7.55	7.33	7.53
VIT_00s0183g00220	8.22	8.2	8.31	8.72	8.1	8.26	8.39	8.04	7.9	8.29	9.72	8.02	7.74	7.71	7.87	7.8	7.84	7.94	7.65	7.81	8.04	8.22	7.93	8.67
VIT_00s0183g00240	8.24	8.92	8.48	8.99	8.73	8.87	8.41	8.01	8.2	9.1	9.24	9.34	8.07	8.31	8.84	7.82	7.71	8.66	8.38	8.48	8.86	9.03	8.22	8.32
VIT_00s0183g00250	12.68	12.49	12.74	11.39	11.34	11.61	12.75	12.48	11.97	11.03	10.27	10.96	9.87	11.35	11.45	12.41	11.39	11.85	10.32	10.79	11.35	12.14	11.12	12.34
VIT_00s0184g00010	13.6	13.71	13.52	13.43	13.75	13.52	13.33	13.32	13.43	13.51	13.46	13.34	13.56	13.75	13.71	13.38	13.3	13.32	13.72	13.34	13.52	13.69	13.76	13.48
VIT_00s0184g00020	12.9	12.64	12.43	13.31	13.39	13.28	11.96	12.42	12.41	13.21	13.18	13.14	13.17	13.03	13.07	12.31	12.41	12.31	13	13.44	13.41	12.35	13.03	12.61
VIT_00s0184g00030	14.4	14.47	14.43	14.54	14.43	14.52	14.52	14.6	14.33	14.59	14.56	14.65	14.01	14.53	14.44	14.65	14.41	14.65	14.48	14.05	14.49	14.56	14.62	14.59
VIT_00s0184g00040	14.17	14.24	14.32	10.21	10.15	10.14	12.45	10.34	13.07	9.35	9.42	9.09	14.35	14.46	14.52	12.35	12.54	12.1	14.6	14.68	14.68	13.91	13.48	13.33
VIT_00s0184g00050	14.27	13.99	14.05	13.55	13.59	13.31	12.72	12.82	13.54	13.18	13.31	13.27	14.56	14.15	14.35	13.37	13.48	13.04	14.61	14.53	14.48	13.83	13.81	13.54
VIT_00s0184g00060	9.7	10.15	9.96	9.81	10.04	10.07	9.91	9.5	9.34	10.22	9.77	10.34	10.64	10.76	10.88	9.61	9.14	9.74	10.94	10.87	10.95	8.94	9.12	9.37
VIT_00s0184g00070	13.78	14.35	14.05	14.19	14.06	14.23	13.86	13.6	13.68	13.85	14.19	14.1	13.54	13.63	13.73	14.03	13.4	13.7	13.67	13.55	13.68	14.31	13.53	13.67
VIT_00s0184g00100	11.49	12.1	11.03	12.25	12.05	12.18	11.21	10.97	11.4	11.61	12.16	12.11	11.49	11.3	11.51	11.67	11.12	11.49	11.57	11.76	11.42	12.21	11.24	11.54
VIT_00s0184g00110	9.88	10.27	9.51	9.21	8.3	8.79	9.39	9.11	9.03	9.32	9.54	8.45	11.43	11.22	11.28	8.51	8.66	7.92	11.35	11.17	10.98	9.92	9.8	8.63
VIT_00s0184g00120	12.24	11.82	12.29	11.53	12.04	12.27	12.23	12.59	12.1	12.32	12.07	11.9	11.55	12.09	11.94	12.17	11.84	12.23	11.76	11.25	11.83	11.64	10.3	11.73
VIT_00s0184g00130	12.56	12.43	12.44	12.09	12.48	12.4	12.72	12.9	12.66	12.6	12.58	12.69	13.06	13	13.03	12.68	12.68	12.35	13.26	12.42	12.46	12.9	11.82	12.28
VIT_00s0184g00140	13.46	13.38	13.06	13.29	13.42	13.41	13.53	13.26	13.06	13.45	13.59	13.41	13.27	13.35	13.06	13.42	13.56	13.48	13.11	13.28	13.11	13.27	12.97	13.29
VIT_00s0184g00160	6.74	6.74	6.69	7.12	7.16	7.03	6.49	6.51	6.66	7.09	6.75	7.08	6.85	6.75	6.6	6.47	6.76	6.63	7.24	6.76	6.73	6.42	6.64	6.81
VIT_00s0184g00170	10.9	11.27	11.53	11.42	11.09	11.32	11.08	10.34	10.08	11.22	11.08	11.24	9.7	10.15	10.45	10.57	8.93	10.57	9.95	9.87	10.2	10.06	10.05	9.42
VIT_00s0184g00180	12.15	12.34	12.44	11.79	11.65	11.77	11.95	11.5	11.38	11.97	11.28	11.77	10.95	11.85	11.78	12.15	11.05	11.6	11.39	11.65	11.86	11.78	10.86	11.44
VIT_00s0184g00190	11.19	11.11	10.87	11.34	11.24	11.46	11.37	11.14	10.61	11.62	11.32	11.55	10.86	10.68	10.53	11.32	11.1	10.69	10.31	11.08	10.66	10.88	10.3	10.46
VIT_00s0184g00200	14.24	14.08	14.02	13.78	13.75	13.96	14.21	14.09	13.95	13.93	14.01	13.79	14.06	13.47	13.58	14	13.86	13.84	13.52	13.34	13.29	13.95	13.1	13.63
VIT_00s0184g00210	6.44	6.44	6.55	6.38	6.58	6.39	6.4	6.55	6.55	6.42	6.51	6.54	6.46	6.61	6.46	7.03	6.48	6.37	6.53	6.62	6.34	6.85	6.25	6.32
VIT_00s0184g00220	14.29	14.19	14.14	13.78	13.77	13.95	14.36	14.2	14.07	13.92	14.16	13.88	14.3	13.78	13.76	14.12	14.04	13.99	13.93	13.7	13.66	14.09	13.48	13.89
VIT_00s0184g00230	14.2	14.29	14.24	13.78	13.66	13.96	14.4	14.11	14.03	13.75	14.02	13.87	14.13	13.86	13.73	14.07	14.02	14.09	13.69	13.73	13.58	14.05	13.36	13.8
VIT_00s0186g00010	12.66	12.54	12.37	13.09	13.04	13.02	12.13	12.18	12.39	12.75	12.9	13.02	13.82	13.29	13.38	11.98	12.54	11.85	13.58	13.65	13.47	12.05	12.59	12.13
VIT_00s0186g00020	14.89	14.67	14.73	14.85	14.67	14.86	14.49	14.68	14.75	14.83	14.96	14.95	14.93	14.76	14.86	14.44	14.87	14.7	14.52	14.7	14.71	14.5	14.68	14.56
VIT_00s0186g00080	14.19	14.22	13.94	14.76	14.62	14.76	13.75	13.77	14	14.54	14.74	14.77	14.48	14.31	14.48	13.84	14.01	14.07	14.18	14.45	14.33	14.04	14.11	14.07
VIT_00s0186g00090	12.54	13.08	12.85	12.44	12.08	12.12	12.12	11.53	11.6	12.41	12.51	12.35	10.67	12.6	12.48	12.19	10.84	11.76	11.04	11.95	12.45	12.56	12.39	12.58
VIT_00s0186g00100	10.95	11.05	10.35	10.54	10.93	10.88	10.34	10.2	10.3	10.42	10.27	10.32	11.74	11.43	11.74	10.57	10.45	10.59	11.9	12.12	11.65	11.37	10.79	10.57
VIT_00s0186g00110	7.32	7.43	7.45	6.88	6.72	6.94	7.9	7.19	7.4	7.25	6.93	7.11	8.23	8.19	8.29	8.34	7.33	8.68	7.87	8.26	7.87	8.09	7.76	7.88
VIT_00s0187g00010	9.93	10.01	10.16	8.32	11.12	8.59	11.46	12.42	12.42	8.86	8.99	9.92	8.63	8.07	8.47	10.68	12.05	11.86	8.88	8.17	8.38	10.09	12.29	12
VIT_00s0187g00020	10.42	8.97	10.73	7.64	9.41	7.57	12.41	13.04	13.44	7.34	7.5	7.19	7.24	7.04	6.88	12.1	13.03	12.54	7.46	6.93	7.28	11.8	13.27	13.32
VIT_00s0187g00030	9.8	9.46	9.23	10.75	11.15	11.48	9.88	10.88	10.6	10.28	11.42	10.5	11.19	10.52	10.52	9.53	10.39	10.37	10.7	10.82	10.51	8.96	10.3	10.5
VIT_00s0187g00040	11.49	11.48	10.98	13.49	13.34	13.36	10.29	10.62	10.3	13.69	13.74	14.03	10.34	10.65	10	9.84	10.78	9.86	10.08	10.18	9.55	9.95	11.49	9.67
VIT_00s0187g00050	9.88	8.56	8.2	12.1	13.01	12.4	8.36	8.09	7.65	13.35	13.15	12.99	7.77	7.24	8.03	8.28	7.99	7.8	7.45	7.32	7.6	8.11	9.15	7.41
VIT_00s0187g00060	8.07	8.21	8.32	10.87	11.92	11.44	7.91	7.61	7.55	12.82	13.18	12.12	7.62	7.01	7.31	7.92	7.76	7.44	8	7.63	7.7	8.54	7.81	7.95
VIT_00s0187g00070	11.77	11.92	11.71	11.9	11.82	11.88	11.05	10.76	11.51	11.73	11.75	11.78	11.28	11.57	11.85	11.82	11.48	11.54	11.19	11.63	12.16	11.59	11.27	11.92
VIT_00s0187g00080	8.36	7.73	8.22	10.4	10.86	11.02	8.05	8.14	7.47	12.02	11.69	11.68	7.59	7.43	7.62	7.71	7.63	7.3	7.58	7.71	7.79	7.92	8.01	8.81
VIT_00s0187g00090	8.18	7.86	7.74	12.58	13.67	13.13	7.86	8.24	7.72	13.46	13.56	13.15	7.17	7.13	7.11	8.1	7.53	7.12	7.5	7.31	6.87	8	7.92	7.05
VIT_00s0187g00100	7.85	7.71	8.33	8.19	8.69	8.32	8.33	8.61	7.92	8.61	7.88	7.93	7.42	8.3	8.64	8.07	8.16	8.29	7.67	8.48	8.3	7.77	8.06	7.99
VIT_00s0187g00110	12.59	12.43	12.44	13.79	13.85	13.86	11.78	12.18	12.44	13.5	13.79	13.52	13.52	13.45	13.31	12.1	12.95	12.02	13.42	13.72	13.25	12.06	13.09	12.28
VIT_00s0187g00120	9.38	8.81	11.68	12.55	12.27	12.45	12.83	13.5	13.54	12.93	13.22	12.71	13.05	12.26	12.73	13	13.39	13.41	13	12.48	12.1	10.29	11.86	13.24
VIT_00s0187g00130	14.52	14.33	15.14	15.49	15.46	15.51	15.46	15.66	15.57	15.55	15.54	15.35	13.5	13.93	13.64	15.43	15.48	15.6	13.71	13.18	13.54	14.69	15.14	15.55
VIT_00s0187g00140	13.29	14.24	13.91	13.27	12.97	13.19	13.99	13.3	13.12	13.38	13.88	13.99	11.84	12.72	12.86	13.6	12.54	13.83	12.17	12.5	12.53	14.2	13.44	13.83
VIT_00s0187g00150	15.22	15.08	15.27	15.22	15.14	15.13	15.42	15.46	15.44	15.17	15.19	15.08	15.02	14.8	14.82	15.5	15.44	15.39	15.02	15.06	14.98	15.27	15.29	15.36
VIT_00s0187g00160	14.99	15.25	14.53	15.77	15.81	15.8	12.33	12.03	13.32	15.72	15.66	15.71	14.76	14.78	14.46	12.32	12.72	11.92	14.54	15.31	15.38	14.3	14.43	13.47
VIT_00s0187g00170	15.54	15.47	15.47	15.59	15.54	15.62	15.36	15.48	15.59	15.62	15.6	15.56	15.65	15.67	15.58	15.45	15.61	15.53	15.65	15.6	15.58	15.53	15.57	15.55
VIT_00s0187g00180	10.41	10.21	10.05	10.14	9.74	9.37	10.2	9.92	9.79	9.54	9.97	9.88	10.05	9.43	9.51	10.44	9.9	9.95	9.68	9.6	9.73	10.3	10.28	10.18
VIT_00s0187g00190	12.96	13.5	13.41	12.31	12.53	12.57	13.3	13.34	13.28	12.41	12.39	12.31	13.07	14.09	13.91	13.45	12.8	12.92	13.7	13.56	13.76	13.24	13.25	13.37
VIT_00s0187g00200	12.96	12.92	12.32	13.54	13.58	13.59	12.14	12.48	12.61	13.3	13.37	13.66	13.95	13.58	13.74	12.07	12.61	12.44	13.88	14.11	13.94	12.57	12.85	12.44
VIT_00s0187g00210	13.35	13.46	13.41	11.58	12.34	11.85	13.68	13.65	13.7	12	11.89	11.69	14.33	14.2	14.18	13.52	13.74	13.57	14.35	14.03	13.94	13.58	13.65	13.62
VIT_00s0187g00220	15.12	15.14	15.08	15.35	15.28	15.33	14.85	15.08	15.2	15.26	15.32	15.33	15.44	15.36	15.33	15.05	15.29	15.19	15.31	15.47	15.37	15.05	15.35	15.19
VIT_00s0187g00230	9.91	9.53	9.43	8.9	9.26	9.18	9.37	9.17	9.2	9.55	9.25	9.2	9.77	9.26	9.43	9.74	9.33	9.83	9.39	9.63	9.56	10.15	10.17	9.38
VIT_00s0187g00240	13.49	14.01	13.82	12.81	12.96	13.01	13.87	13.74	13.81	12.99	12.81	12.75	13.65	14.43	14.29	13.8	13.6	13.62	13.91	13.99	14.11	13.62	13.72	13.82
VIT_00s0187g00250	11.69	11.63	11.28	12.69	12.69	12.68	10.87	11.29	11.12	12.28	12.67	12.78	12.65	12.56	12.48	11.2	11.49	11.14	12.78	13.25	12.98	11.6	11.78	11.36
VIT_00s0187g00260	9.3	9.08	9.45	9.02	8.17	8.68	10.77	11.2	9.85	8.63	9.37	8.23	10.11	10.21	10.32	10.49	10.79	11.04	9.78	10.28	10.44	10.19	10.88	10.68
VIT_00s0187g00270	10.12	9.57	9.12	12.18	12.23	12.33	8.22	8.71	9.05	11.86	12.07	12.4	11.31	10.64	10.86	8.68	10.35	9.57	10.79	11.65	11	8.72	10.05	9.69
VIT_00s0187g00280	12.98	13.35	13.12	14.26	14.57	14.65	13.08	13.36	13.03	14.28	14.59	14.31	13	13.54	13.5	13.21	12.93	13.38	13.25	13.2	13.41	13.49	13.23	13.31
VIT_00s0187g00290	13.02	13	12.68	12.89	12.82	13.03	12.28	12.32	12.3	12.54	12.8	12.55	13.02	12.84	12.81	11.91	12.36	12.22	12.7	12.86	12.66	12.02	12.31	12.38
VIT_00s0187g00300	15.75	15.69	15.71	15.71	15.67	15.67	15.51	15.52	15.58	15.56	15.57	15.54	15.76	15.74	15.64	15.53	15.68	15.48	15.69	15.68	15.71	15.62	15.65	15.62
VIT_00s0187g00310	8.7	8.7	9.32	10.23	9.02	9.31	8.52	8.54	8.49	9.51	10.83	9.67	8.15	7.25	8.19	7.78	7.39	7.61	8.39	7.83	7.46	8.91	8.12	7.82
VIT_00s0187g00320	12.56	12.58	12.26	13.82	14.11	14.22	12.42	12.67	12.65	13.85	14.32	13.92	13.41	12.88	12.99	12.25	12.66	12.82	13.03	12.95	12.95	12.44	12.8	12.56
VIT_00s0187g00330	12.5	12.35	12.24	12.33	12.2	12.54	12.14	11.95	11.89	12.48	12.77	12.44	12.48	12.6	12.43	11.8	12.33	12.07	11.98	12.63	12.34	12.3	12.42	12.16
VIT_00s0187g00340	15.38	15.45	15.28	15.19	15.21	15.22	14.72	14.83	14.97	15.01	14.91	14.91	15.19	15.42	15.38	14.95	15.08	14.67	15.2	15.3	15.43	15.17	15.06	14.99
VIT_00s0187g00350	15.05	15.08	15.12	15.07	15.17	15.09	15.24	15.27	15.32	14.95	14.99	14.89	14.93	15.19	15.17	15.17	15.15	15.08	15.22	15.03	15.15	14.97	14.85	15.08
VIT_00s0187g00360	15.33	15.17	15.21	15.1	15.22	14.98	14.42	14.54	14.92	15.18	15.05	15.16	15.33	15.43	15.37	14.8	14.95	14.43	15.31	15.43	15.23	15.13	15.24	14.81
VIT_00s0187g00370	9.47	8.77	8.79	9.77	9.42	9.39	9.97	10.05	9.38	9.82	9.53	9.91	9.24	9.33	9.25	9.41	9.52	10.21	9.24	9.08	9.3	9.77	9.81	9.75
VIT_00s0187g00380	14.2	14.15	14.23	14.81	14.69	14.71	14.61	14.62	14.49	14.94	14.59	14.94	14.26	14.47	14.38	14.82	14.69	14.91	14.4	14.35	14.48	14.58	14.72	14.64
VIT_00s0188g00010	12.16	11.88	12.08	10.79	10.71	11.03	11.63	10.98	10.42	10.88	10.24	10.07	10.06	11.77	11.3	11.05	10.36	10.88	9.9	11.14	11.58	11.08	10.03	10.63
VIT_00s0188g00030	12.11	12.42	11.61	15.43	15.35	15.3	11.2	10.34	11.39	14.88	15.22	14.36	11.52	11.61	11.5	11.38	11.4	10.52	12.1	11.93	11.9	12.48	10.86	11.21
VIT_00s0188g00040	12.17	11.48	11.91	10.72	10	10.28	11.24	10.65	10.21	10.94	9.79	11.21	10.85	11.97	11.87	10.73	10.46	10.66	10.9	11.48	11.98	10.94	10.51	10.66
VIT_00s0188g00050	10.55	11.1	10.79	11.17	11.65	11.46	11.3	10.23	10.25	11.52	11.38	11.22	11.54	11.45	11.42	10.84	10.62	11.21	10.77	11.64	11.26	10.8	10.39	10.99
VIT_00s0188g00070	10.79	11.09	11.22	12.02	11.72	11.94	11.73	11.48	11.17	11.52	11.37	11.23	10.76	11.13	11.04	11.23	10.98	11.6	10.64	11.02	11.16	10.81	9.98	10.82
VIT_00s0188g00090	13.56	13.89	13.51	13.63	13.4	12.97	13.2	12.44	12.6	13.43	13.48	13.87	13.18	13.28	13.41	13.05	12.38	12.86	13.15	13.44	13.47	13.78	12.77	13.08
VIT_00s0188g00100	8.76	9.04	8.79	9.47	9.24	9.6	8.35	8.44	8.37	9.09	9.4	9.09	8.74	8.76	8.92	8.28	8.15	8.36	8.72	9.28	8.93	8.32	8.13	8.06
VIT_00s0188g00110	12.87	12.62	13.03	13.03	12.94	13.05	13.46	13.12	13.04	12.99	12.86	13.03	13.66	13.14	13.16	13.31	13.35	13.48	13.3	13.53	13.35	12.78	12.87	13.03
VIT_00s0188g00120	12.81	13.19	12.34	11.53	11.08	11.58	10.96	9.8	11.23	10.77	10.31	11.43	10.57	11.52	11.16	12.16	11.22	10.78	10.86	11.16	11.45	12.71	12.07	11.75
VIT_00s0188g00130	14.82	15.04	14.59	13.74	13.36	13.66	13.64	12.34	13.91	13.01	12.12	13.61	13.28	13.72	13.57	14.58	13.71	13.41	13.47	13.26	13.46	14.92	14.42	14.19
VIT_00s0188g00140	14.64	14.79	14.29	13.42	12.96	13.4	13.24	11.9	13.51	12.6	11.97	13.36	13.5	13.55	13.57	14.24	13.71	13.44	13.54	13.27	13.44	14.87	14.54	14.18
VIT_00s0188g00150	14.48	14.49	14.48	14.85	14.99	14.77	14.85	14.7	14.77	14.87	14.78	14.62	14.45	14.4	14.32	14.59	14.62	14.67	14.48	14.56	14.32	14.37	14.53	14.64
VIT_00s0188g00160	10.8	10.82	11.14	10.67	10.95	11.19	10.95	10.81	10.64	10.72	10.63	10.5	11.27	10.98	11.13	10.99	10.36	10.75	11.14	10.93	11.17	10.74	10.72	11.31
VIT_00s0188g00170	14.35	14.12	14.11	14.19	14.24	14.28	12.81	12.85	13.73	13.79	13.89	14.05	14.42	14.65	14.8	13.11	13.72	13.14	14.35	14.92	14.9	13.55	14.14	13.74
VIT_00s0188g00180	12.96	13.35	13.16	13.16	13.09	13.26	13.02	12.78	12.97	13.02	13.1	13.28	12.59	12.89	12.9	13.14	12.8	13.1	12.71	12.6	12.76	13.36	12.7	12.87
VIT_00s0188g00190	14.02	14.11	14.31	14.24	14.06	14.25	14.38	13.85	13.68	14.06	13.92	13.94	12.45	13.16	13.27	13.79	12.99	13.47	12.46	12.96	13.26	13.53	12.81	13.38
VIT_00s0188g00200	14.88	14.82	14.96	14.98	14.98	15	15.13	15.03	14.85	14.91	14.91	14.82	14.1	14.5	14.49	14.69	14.61	14.8	14.11	14.39	14.47	14.65	14.54	14.63
VIT_00s0188g00210	13.9	13.68	13.61	13.86	13.93	13.95	14.14	13.92	13.54	13.8	13.92	13.75	13.22	13.35	13.31	13.67	13.33	13.92	13.06	13.19	13.23	13.61	13.72	13.66
VIT_00s0188g00220	9.37	9.71	9.56	11.09	9.45	9.64	9.35	9.17	8.87	9.55	10.48	10.06	8.77	8.28	8.18	8.57	7.37	7.07	9.28	8.81	8.46	9.44	7.58	7.33
VIT_00s0188g00230	13.51	13.4	13.28	11.53	11.31	11.87	12.01	10.7	10.63	11.87	11.81	11.91	10.33	12.81	13.12	11.9	10.86	12.08	10.04	12.53	12.8	12.8	12.32	13.21
VIT_00s0189g00010	13.41	13.59	13.56	10.2	9.29	9.46	11.4	10.2	11.94	8.42	8.89	8.21	10.04	11.33	11.13	12.05	11.48	11.06	10.06	10.43	10.46	12.81	13.16	12.75
VIT_00s0189g00020	15.07	14.57	14.54	15.19	15.18	15.23	13.52	14.01	14.23	15	15.09	15.13	15.59	15.23	15.4	13.47	14.71	13.85	15.36	15.64	15.34	13.84	14.54	13.97
VIT_00s0189g00030	14.6	14.53	14.65	14.56	14.53	14.52	14.87	14.84	14.61	14.57	14.53	14.41	14.91	14.67	14.56	14.77	14.94	14.88	14.77	14.58	14.52	14.58	14.67	14.72
VIT_00s0189g00040	9.09	9.24	9.26	9.5	9.39	9.36	9.96	9.9	9.46	9.26	9.25	9.58	10.1	9.45	9.12	9.74	9.65	9.34	9.72	9.98	10.01	9.54	9.57	9.58
VIT_00s0189g00050	13.43	12.82	11.48	13.8	13.75	13.96	11.47	11.96	11.96	14.76	14.44	14.92	11.72	11.13	11.29	11.08	12.08	11.51	11.67	12.41	11.92	12.73	11.77	11.25
VIT_00s0189g00060	6.62	6.68	6.82	6.73	6.57	6.65	6.75	6.85	6.55	6.63	6.71	6.54	6.52	6.61	6.73	6.46	6.44	6.73	6.5	6.57	6.65	6.54	6.86	6.79
VIT_00s0189g00070	6.74	6.69	6.72	6.8	6.61	6.88	6.8	6.74	6.49	6.76	6.89	7.22	6.49	6.53	6.44	6.98	6.44	6.33	6.64	6.52	6.46	6.84	6.5	6.64
VIT_00s0189g00080	13.83	13.77	13.55	14.91	14.82	14.81	13.53	13.77	13.88	14.68	14.77	14.78	14.13	13.95	14.12	13.46	14.03	13.9	14.1	14.26	14.2	13.64	13.72	13.82
VIT_00s0189g00090	9.86	9.59	9.38	10.74	10.47	10.63	9.58	9.54	9.53	10.44	10.63	10.88	10.27	9.66	9.59	9.65	9.89	9.49	9.94	10.19	9.98	9.51	9.39	8.85
VIT_00s0189g00100	7.07	7.76	7.58	7.43	7.45	7.54	7.47	7.43	7.08	7.37	7.12	7.59	6.9	7.33	7.1	7.29	6.99	6.88	7.31	7.24	7.16	7.37	6.9	7.21
VIT_00s0189g00110	7.72	7.54	8.19	7.67	7.13	7.11	7.96	7.95	8.02	7.05	8.42	7.24	8.06	7.65	7.91	8.05	7.85	8.5	8.24	7.6	7.95	7.42	8.69	8.73
VIT_00s0192g00010	9.61	10.06	8.3	7.5	7.26	7.32	7.85	6.81	7.73	7.91	6.86	8.01	10.02	9.71	9.97	7.55	7.59	8.14	9.9	9.98	9.85	8.67	7.12	8.01
VIT_00s0192g00020	11.1	11.37	11.19	11.5	11.16	11.22	11.68	11.44	11.12	11.24	11.06	11.17	12.89	12.88	13.02	10.94	10.46	11.01	12.96	13.04	13.12	11.21	10.44	10.49
VIT_00s0192g00030	13.94	13.92	14.17	14.61	14.5	14.46	14.19	14.32	14.29	14.31	14.47	14.49	14.36	14.32	14.42	14.12	14.31	14.28	14.32	14.32	14.07	13.73	14.16	14.12
VIT_00s0192g00040	7.14	7.53	7.17	7.99	7.21	7.3	7.1	7.47	7.75	7.13	7.1	8.39	7.1	7.07	7.36	7.52	7.18	7.34	7.5	7.28	7.77	6.95	7.09	7.47
VIT_00s0192g00060	7.68	7.63	7.9	8.85	7.77	7.93	7.59	7.42	7.47	8.22	8.18	7.42	7.73	7.41	7.27	7.67	7.85	7.85	7.54	7.67	7.41	7.66	7.48	8.09
VIT_00s0192g00070	10.49	10.77	9.47	7.19	7.2	6.93	7.36	7.09	8.31	7.09	7.2	7.19	10.45	9.96	10.03	7.62	7.63	7.13	10.62	9.61	10.01	9.26	7.4	7.2
VIT_00s0192g00090	11.6	10.86	11.51	11.45	11.23	11.41	11.93	11.52	10.77	11.29	11.13	11.08	10.84	10.85	11.29	10.85	10.88	11.59	10.33	10.9	10.97	10.22	10.7	11.19
VIT_00s0192g00100	8.39	7.84	8.26	9.44	9.37	9.08	8.6	9.04	8.38	8.92	9.98	8.74	8.1	7.27	7.44	8.04	7.67	7.73	7.9	7.58	7.3	7.9	8.05	7.26
VIT_00s0192g00120	10.13	10.42	10.14	11.54	11.14	11.27	10.64	10.38	10.27	10.43	11.25	11.29	10.21	10.45	10.85	10.94	10.16	11.3	10.3	10.53	10.46	11.04	10.25	10.78
VIT_00s0192g00130	11.77	12.06	11.57	12.11	11.82	11.74	12.11	11.61	11.72	12.16	12.2	12.27	11.59	11.66	12.04	11.56	11.37	12	11.33	11.66	12.04	11.75	11.36	12.14
VIT_00s0192g00140	10.27	10.43	10.29	10.44	10.72	10.46	10.15	9.53	9.45	10.39	10.84	10.55	9.31	11.14	11.68	9.83	9.49	9.49	9.8	10.39	11.01	10.46	10.68	9.48
VIT_00s0193g00010	6.33	6.42	6.3	6.47	6.58	6.56	6.36	6.27	6.41	6.51	6.35	6.55	6.36	6.54	6.35	6.4	6.74	6.79	6.34	6.28	6.36	6.47	6.32	6.32
VIT_00s0193g00020	7.46	7.36	7.61	8.06	7.89	8.5	7.71	7.54	7.09	7.78	8.06	8.4	7.19	7.19	7.3	7.17	7.15	7.2	7.1	7.25	7.37	7.12	7.19	7.6
VIT_00s0193g00030	9.23	9.51	9.29	9.08	9.34	9.43	8.12	8.02	8.45	9.31	8.09	9.48	9.76	10.03	10.12	8.64	8.87	8.63	9.99	10.21	10.32	8.91	9.31	8.64
VIT_00s0193g00040	7.76	8.31	7.79	8.29	7.65	8.01	7.93	7.59	7.42	7.68	8.58	7.85	7.7	7.09	7.69	7.42	6.93	6.92	7.39	7.24	7.18	7.2	7.91	7.51
VIT_00s0193g00050	8.7	8.65	8.76	8.89	9.44	9.16	9.05	9.38	9.14	8.96	8.95	9.24	8.95	9.05	8.83	9.55	10.05	9.61	9.01	8.95	8.47	8.68	9.52	9.83
VIT_00s0193g00080	11.72	11.47	12.05	11.93	12.26	12.17	12.4	12.49	12.16	11.76	11.89	11.77	10.54	11.36	10.73	11.95	11.98	12.32	10.52	10.27	10.77	11.23	11.16	12.06
VIT_00s0193g00090	7.32	7.45	7.55	7.39	7.96	7.36	7.05	7.3	7.41	7.59	7.55	7.08	8.68	7.57	8.03	6.91	6.82	6.85	8.37	8.2	7.59	7.04	7.27	6.84
VIT_00s0193g00110	11.64	11.58	11.82	11.99	12.35	12.07	12.32	12.4	12.18	11.84	12.04	12.06	11.82	11.84	11.45	12.11	12.4	12.58	11.55	11.17	11.25	11.43	12.22	12.28
VIT_00s0193g00140	11.44	10.38	11.32	12.31	12.36	12.8	12.34	12.37	11.83	12.91	12.65	12.7	10	10.03	10.01	11.3	12.11	11.91	9.57	10.26	10.07	10.19	10.64	11.2
VIT_00s0193g00150	8.16	7.92	7.81	8.5	8.08	8.71	7.62	7.53	7.83	7.99	8.37	8.2	7.28	7.2	7.34	7.91	7.52	7.61	7.36	7.91	7.7	8.59	6.98	8.5
VIT_00s0193g00160	7.61	7.64	7.67	7.96	8.17	8.02	8.12	8.07	7.87	7.88	7.84	8.08	7.74	7.95	7.8	8	7.98	8.81	7.68	7.9	7.75	7.64	8.13	8.37
VIT_00s0193g00170	7.38	7.67	7.43	7.7	7.53	7.46	7.67	7.09	7.31	7.6	7.44	7.46	9.06	7.68	7.99	7.19	7.11	7.14	8.45	7.98	8.08	6.94	7.06	7.28
VIT_00s0194g00010	12.12	11.85	11.33	10.27	10.39	10.03	10.89	11.24	11.58	10.73	10.49	10.82	13.52	12.98	13.08	11.73	12.39	11.7	13.18	13.02	12.84	11.89	12	11.59
VIT_00s0194g00020	13.54	13.57	13.33	13.3	13.43	13.23	13.14	13.24	13.49	13.52	13.08	13.64	13.59	13.93	13.91	13.57	13.69	12.98	13.47	13.89	13.84	13.35	13.53	13.31
VIT_00s0194g00030	15.68	15.74	15.74	15.72	15.66	15.7	15.65	15.55	15.62	15.74	15.62	15.63	15.62	15.64	15.61	15.63	15.48	15.57	15.42	15.68	15.68	15.7	15.67	15.66
VIT_00s0194g00040	13.01	12.83	12.74	13.72	13.55	13.74	12.86	13.06	13.03	13.69	13.68	13.56	13.6	13.04	13.17	12.77	13.27	13.09	13.29	13.3	13.06	12.35	13.21	12.76
VIT_00s0194g00050	8.84	8.11	8.17	8.72	8.18	8.7	8.69	8.43	7.77	8.71	8.2	8.24	7.22	7.25	7.27	7.91	7.96	8.32	7.35	7.67	7.73	7.21	7.58	7.69
VIT_00s0194g00060	12.47	12.05	11.75	13.77	13.63	13.89	10.74	11.16	11.26	13.37	13.58	13.69	13	12.24	12.42	11	11.73	11.11	12.86	12.96	12.43	11.71	11.92	10.95
VIT_00s0194g00070	11.52	11.77	14.09	12.18	12.19	12.43	14.33	14.11	13.66	11.82	11.14	12.03	13.8	13.56	13.65	14.06	14.22	14.76	14.09	12.59	12.85	11.92	14.41	14.21
VIT_00s0194g00080	14.56	14.58	14.58	12.71	12.44	12.48	13.3	11.89	13.7	12.95	12.16	12.91	13.17	13.15	13.22	13.79	13.73	13.14	13.09	12.73	13.05	14.16	14.14	13.99
VIT_00s0194g00090	14.26	14.24	14.26	14.01	14.12	14.1	14.16	14.31	14.15	14.01	13.85	14.01	14.51	14.48	14.45	14.27	14.25	14.22	14.59	14.46	14.41	14.24	14.24	13.99
VIT_00s0194g00100	13.23	13.17	13.25	12.9	13.04	12.88	13.72	13.82	13.7	12.91	13.08	12.87	13.38	13.23	13.24	13.7	13.72	13.84	13.55	12.91	13.13	13.41	13.26	13.72
VIT_00s0194g00110	12.83	12.88	13.08	13.67	13.53	13.72	13.72	13.79	13.7	13.52	13.55	13.56	13.33	13.2	13.06	13.37	13.69	13.51	13.05	13.32	13.5	12.8	13.05	13.47
VIT_00s0194g00120	7.45	7.73	7.84	7.9	7.94	9.02	8.8	7.83	8.34	7.46	8.26	7.56	7.82	7.52	7.51	7.82	9.46	7.84	9.03	7.96	8.21	7.8	8.2	9.14
VIT_00s0194g00130	14	14.08	13.81	14.52	14.71	14.74	14.15	14.19	14.17	14.65	14.55	14.64	13.89	14.03	13.92	14.11	14.19	14.12	14.13	13.92	14.04	13.99	13.84	13.96
VIT_00s0194g00140	12.52	12.66	12.71	12.19	12.25	11.91	12.74	12.65	12.49	12.16	11.86	12.07	12.96	12.93	13.04	12.79	12.84	12.75	12.9	12.86	12.91	12.8	12.56	12.61
VIT_00s0194g00150	12.27	12.44	12.36	11.86	11.92	11.7	12.46	12.38	12.15	11.76	11.5	11.57	12.09	12.47	12.54	12.45	12.19	12.23	12.42	12.1	12.55	12.21	11.43	12
VIT_00s0194g00160	13.73	13.55	13.45	11.53	11.4	11.29	13.52	13.66	13.28	12.58	12.07	12.54	12.55	12.54	12.73	13.57	13.81	13.88	12.85	12.62	12.5	14.07	14.07	13.92
VIT_00s0194g00170	7.35	7.02	7.55	7.66	7.17	7.51	7.03	7.15	7.3	7.48	7.65	7.04	9.33	8.41	8.72	7.45	7.29	8.02	8.88	8.53	8.36	7.22	7.57	7.81
VIT_00s0194g00180	12.96	11.54	11.77	8.28	7.79	8.18	13.23	14.03	13.39	8.64	7.88	7.87	7.77	8.3	7.22	12.72	13.39	13.09	7.26	6.9	7.33	12.1	12.5	12.46
VIT_00s0194g00190	10.01	9.54	9.35	7.71	7.14	7.31	9.99	10.15	9.99	8.9	7.67	8.21	10.34	10.59	10.36	9.87	10.21	9.64	10.4	10.45	10.07	10.22	10.1	9.69
VIT_00s0194g00200	11.83	11.66	11.7	11.44	11.72	11.58	11.81	11.86	11.6	11.67	11.3	11.58	11.17	11.18	10.82	11.84	11.72	11.8	10.95	11.42	11.5	11.62	11.29	11.38
VIT_00s0194g00210	12.41	12.77	11.88	13.76	13.4	12.89	11.74	11.62	11.57	13.25	12.42	13.37	10.19	10.99	10.58	11.95	11.36	11.76	10.69	9.86	10.4	11.94	12.04	11.52
VIT_00s0194g00220	12.23	12.2	11.52	12.82	11.89	11.99	11.52	11.26	11.56	12.25	11.76	12.41	11.92	11.43	11.11	11.89	11.95	11.77	11.48	11.31	11.32	11.6	12.24	11.51
VIT_00s0194g00230	14.9	14.87	14.63	15.14	14.99	15.08	14.3	14.43	14.7	14.97	15.03	15.01	15.14	14.96	15.03	14.31	14.58	14.47	14.93	15.1	15.05	14.55	14.56	14.5
VIT_00s0194g00250	10.62	11.1	10.08	12.69	12.37	11.78	9.36	9.37	9.37	12.01	11	12.19	7.83	8.97	8.62	9.78	9.1	9.5	8.17	7.88	8.21	9.78	10.08	9.6
VIT_00s0194g00260	12.85	12.27	12.95	12.32	10.92	11	13.21	13.37	13.27	10.8	10.87	10.66	11.7	11.43	11.14	13.31	13.41	13.08	11.54	10.91	10.77	12.81	12.47	13.13
VIT_00s0194g00270	13.66	13.67	13.62	13.14	13.25	13.23	13.66	13.67	13.59	13.08	13.21	13.18	14.48	14.26	14.4	13.5	13.76	13.89	14.48	14.58	14.34	13.91	14.03	13.83
VIT_00s0194g00280	12.74	12.89	12.43	11.26	11.19	10.97	11.12	11.1	11.4	11.09	11.02	11.19	13.48	13.54	13.65	11.61	11.05	10.87	13.53	13.17	13.44	12.75	11.35	11.36
VIT_00s0194g00290	14.56	14.38	14.34	15.14	14.95	15.19	14.84	14.96	14.73	15.07	15.13	15.04	13.71	13.89	13.9	14.64	14.81	14.94	13.81	14.02	13.97	14.63	14.42	14.61
VIT_00s0194g00300	9.87	10.11	9.83	10.1	10.42	10.09	9.86	10.07	10.04	10.41	10.25	10.33	8.9	8.78	8.97	10.1	10.73	9.94	8.96	8.93	8.96	10.21	10.63	10.04
VIT_00s0194g00310	13.96	14.01	14.14	13.49	13.7	13.55	14.01	13.96	14.01	13.58	13.42	13.49	14.43	14.47	14.51	14.13	13.98	14.14	14.41	14.63	14.57	14.32	13.97	14.08
VIT_00s0194g00320	9.24	8.93	10.69	7.93	8.68	8.19	11.53	12.41	12.3	8.7	8.94	8.23	7.27	7.56	7.53	11.94	11.89	12.07	7.19	7.14	7.62	10.32	10.01	12.36
VIT_00s0194g00330	11.76	11.73	11.7	11.48	11.52	11.62	11.55	11.66	11.91	11.67	11.38	11.49	10.23	10.05	10.23	12	11.97	11.9	10.31	9.73	10.05	11.74	11.96	11.78
VIT_00s0194g00340	10.87	10.88	10.21	9.66	9.5	9.58	9.76	9.4	10.11	10.29	9.26	10.22	9.91	9.21	9.13	10.1	10.55	10.8	9.31	8.83	8.76	10.62	11.03	10.6
VIT_00s0194g00350	12.37	12.92	12.67	12.6	12.67	12.81	12.36	12.4	12.24	12.26	12.54	12.54	12.46	12.47	12.77	12.45	11.8	11.83	12.98	12.63	12.84	12.53	11.4	12.1
VIT_00s0194g00360	12.19	13.03	12.3	12.4	12.17	12.26	12.25	12.25	12.36	12.27	12.4	12.75	12.97	13.9	14.02	12.8	13.09	13.61	13.16	13.8	13.9	13.16	13.66	13.57
VIT_00s0194g00380	10.19	9.6	10.58	11.37	11.21	11.26	11.79	11.94	11.57	11.59	10.41	10.33	8.6	8.38	9.17	11.33	11.37	11.94	8.29	7.86	8.58	9.72	11.72	11.5
VIT_00s0198g00010	14.83	14.61	14.96	14.34	14.29	14.43	15.04	14.82	14.46	14.5	14.35	14.47	14.19	14.38	14.35	14.81	14.6	14.88	13.92	14.29	14.07	14.76	14.72	14.72
VIT_00s0198g00020	13.26	12.84	13.47	13.27	13.14	13.45	13.68	13.65	13.22	13.21	13.13	13.08	12.43	12.57	12.51	13.14	12.9	13.08	12.3	12.21	12.45	12.55	12.06	12.7
VIT_00s0198g00030	13.89	13.28	13.92	13.22	13.21	13.45	14.09	13.89	13.39	13.45	13.11	13.19	13.39	13.5	13.42	13.37	13.73	13.78	13.08	13.52	13.25	13.17	13.28	13.45
VIT_00s0198g00040	12.19	11.67	12.39	12.05	11.82	12.09	12.52	12.54	11.77	12.01	11.98	11.93	11.06	11.66	11.61	12.25	11.96	12.27	10.83	11.71	11.29	11.66	12.08	12.02
VIT_00s0198g00050	10.61	10.13	10.21	9.37	10.25	9.93	10.24	9.01	9.07	9.91	10.34	9.85	9.36	8.84	9.22	8.89	9.15	10.01	8.69	9.71	9.72	9.56	9.43	9.75
VIT_00s0198g00060	15.46	15.54	15.62	15.13	15.07	15.15	15.58	15.4	15.22	15.2	15.41	15.29	14.58	15.38	15.43	15.19	15.2	15.53	14.73	15.16	15.23	15.53	15.47	15.41
VIT_00s0198g00090	10.49	10.19	10.55	10.66	10.5	10.8	10.79	10.83	10.15	10.48	10.99	10.37	9.9	10.45	10.38	10.65	10.95	11.1	9.8	10.84	10.08	10.44	11.1	10.87
VIT_00s0198g00100	14.11	14.1	13.84	13.98	13.89	14.04	13.94	13.63	13.61	14.1	14.09	14.15	13.08	13.37	13.17	13.83	13.02	13.63	12.96	13.43	13	14.2	13.3	13.39
VIT_00s0198g00110	11.08	10.51	11.23	11.08	10.86	11.16	11.95	11.21	10.47	10.92	10.76	10.67	10.44	10.63	10.88	10.63	10.59	11.05	10.19	10.79	10.68	10.22	10.63	10.94
VIT_00s0198g00120	11.83	11.4	12.05	11.87	11.71	12.09	12.2	12.26	11.39	11.82	11.81	11.6	11.07	11.49	11.59	11.75	11.92	12.33	10.83	11.37	10.93	11.48	11.87	11.99
VIT_00s0198g00130	14.35	13.76	14.42	13.64	13.6	13.87	14.49	14.27	13.86	13.79	13.56	13.58	13.67	13.57	13.61	13.87	14.01	14.04	13.25	13.55	13.45	13.36	13.53	13.83
VIT_00s0198g00140	14.61	14.54	14.47	14.25	14.23	14.22	14.68	14.61	14.59	14.41	14.27	14.32	14.63	14.52	14.69	14.52	14.48	14.66	14.55	14.59	14.51	14.42	14.47	14.31
VIT_00s0198g00150	14.39	14.37	14.31	13.86	13.73	13.85	14.61	14.41	14.33	14.14	13.85	13.9	14.35	14.35	14.36	14.32	14.34	14.46	14.22	14.53	14.3	14.14	14.02	14.21
VIT_00s0198g00160	13.91	13.87	13.76	13.85	13.82	14.04	13.39	13.23	12.99	13.42	13.41	13	13.13	13.96	13.99	13.12	12.82	13.04	13.39	13.66	14.16	13.09	12.72	12.8
VIT_00s0198g00170	12.38	12.41	11.92	12.69	12.76	12.63	11.64	11.34	11.36	12.3	12.46	12.1	13.21	12.88	12.91	11.2	11.68	11.48	13.02	13.22	12.91	11.62	11.67	11.22
VIT_00s0198g00180	13.4	13.52	13.17	13.81	13.75	13.66	12.97	12.61	12.77	13.38	13.52	13.3	14.58	13.9	13.95	12.54	12.87	12.73	14.19	14.28	13.9	13.07	12.87	12.58
VIT_00s0199g00010	14.34	14.74	14.89	12.46	12.32	12.65	15.53	15.51	15.36	11.43	12.03	11.37	11.23	11.51	11.12	15.21	14.92	15.53	11.7	11	10.99	15.01	15.34	15.45
VIT_00s0199g00020	10.69	10.38	10.2	11.47	12	12.01	10.42	11.05	10.71	11.08	11.56	11.37	11.85	11.19	11.48	11.02	10.96	10.97	11.33	11.55	11.48	10.92	10.65	10.5
VIT_00s0199g00030	12.91	13.12	12.85	13.11	12.81	12.86	13.11	12.88	12.71	12.67	13.01	12.69	12.91	13.06	13.11	13.12	12.75	13.06	12.9	13.04	12.92	13.06	13.23	13.17
VIT_00s0199g00040	10.33	11.09	11.57	13.46	13.21	13.11	13.01	12.92	12.13	13.73	13.46	13.61	8.24	10.4	11.41	12.31	10.78	12.66	9.26	9.65	10.75	12.62	11.96	12.88
VIT_00s0199g00050	12.5	13.76	14.38	15.54	15.41	15.44	15.2	15.11	14.65	15.54	15.52	15.44	11.23	13.17	13.91	14.71	13.32	15.07	12.03	12.17	13.66	14.61	14.62	15.29
VIT_00s0199g00060	9.47	8.97	9.42	7.98	8.15	8.23	8.43	8.43	8.72	8.14	8.05	8.16	9.71	10.18	10.02	8.83	8.59	8.58	9.59	9.5	9.56	8.52	8.82	8.32
VIT_00s0199g00070	13.13	13.27	13.13	11.51	11.71	11.71	12.26	11.59	12.22	11.76	11.53	11.62	12.6	13.43	13.39	12.43	12.14	11.87	12.76	12.78	13.24	12.84	12.46	12.46
VIT_00s0199g00080	12.66	13.15	12.41	10.03	9.98	10.48	11.04	9.81	11.56	9.45	9.36	9.45	13.39	13.11	13.17	11.8	11.42	11.16	13.29	13.29	13.41	12.63	11.71	11.76
VIT_00s0199g00090	12.63	12.77	12.57	9.86	9.92	10.21	10.75	10.25	11.14	9.51	9.35	9.04	12.79	12.98	12.87	11.61	11.16	10.45	12.76	12.86	13.08	12.32	11	11.03
VIT_00s0199g00100	12.85	12.97	12.89	10.87	10.74	10.87	11.13	10.63	11.6	10.75	10.95	10.51	12.11	13.06	12.8	12.22	11.14	11.1	12.45	12.83	13.15	12.93	11.05	11.52
VIT_00s0199g00110	15.28	15.19	14.99	15.09	15.14	15.07	14.84	15.01	15.06	15.31	15.15	15.27	15.26	15.19	15.06	14.91	15.12	15.03	15.07	15.38	15.19	15.14	15.19	14.9
VIT_00s0199g00120	11.91	11.92	11.3	11.39	11.32	11.49	9.38	9.58	10.31	10.62	10.83	10.85	11.63	12.05	12.15	10.11	10.15	8.83	11.79	12.46	12.34	11	10.66	10
VIT_00s0199g00130	14.93	14.91	14.92	15.02	14.95	15.06	15	15.07	14.86	15.09	14.92	15.02	14.26	15	15	14.94	14.81	14.89	14.72	14.61	14.99	14.84	14.81	14.97
VIT_00s0199g00140	7.06	7.14	7.22	7.13	7.18	7.27	7.5	7.24	7.13	7.37	7.08	7.12	7.05	7.08	6.92	7.09	7.05	6.82	6.99	7.21	7.27	7.2	7.01	7.55
VIT_00s0199g00150	14.92	14.72	14.61	14.77	14.81	14.8	14.51	14.65	14.66	15	14.91	15.08	14.82	14.71	14.64	14.45	14.74	14.66	14.56	14.93	14.67	14.71	14.82	14.55
VIT_00s0199g00160	13.94	13.98	13.52	13.09	13.15	13	12.06	12.07	12.75	12.71	12.58	12.96	13.97	14.14	14.32	12.69	12.96	12.26	14.08	14.46	14.46	13.71	13.29	13.18
VIT_00s0199g00170	14.96	14.9	14.9	14.98	14.94	15.04	15.08	15.1	15.05	15.09	14.98	15.07	14.91	14.89	14.82	15.05	15	15.05	14.88	14.82	14.79	14.96	15.01	14.88
VIT_00s0199g00190	14.02	14.1	13.62	14.69	14.71	14.7	13.48	13.52	13.68	14.49	14.57	14.76	15.02	14.75	14.86	13.51	14.04	13.97	14.95	15.1	14.94	13.79	14.31	13.72
VIT_00s0199g00200	7.88	7.5	8.19	8.56	7.36	8.36	8.39	7.26	7.65	8.65	8.49	8.17	7.25	7.17	7.17	7.28	7.78	8.07	7.8	7.38	7.78	7.02	7.34	7.5
VIT_00s0199g00210	13.99	14.1	13.69	7.46	7.81	7.6	10.75	8.47	11.97	7.85	8.03	7.67	13.35	13.71	13.64	11.67	11.46	10.43	13.32	14.05	13.72	13.62	13.19	12.38
VIT_00s0199g00220	14.14	14.26	14.01	13.16	13.35	13.28	13.37	13.34	13.36	12.91	13.02	12.86	13.51	13.92	13.86	13.32	13.23	13.22	13.57	13.77	13.99	13.52	13.11	13.46
VIT_00s0199g00230	8.7	8.52	8.55	7.44	7.58	7.45	7.84	8.74	7.73	7.15	7.82	7.26	12.58	12.78	12.93	7.83	7.97	8.18	12.8	12.47	12.59	8.04	8.72	8.21
VIT_00s0199g00240	14.7	14.72	14.31	13.72	13.88	13.65	13.8	13.8	14.2	13.48	13.58	13.6	15.15	14.53	14.64	13.79	14.19	13.83	14.83	14.77	14.59	14.09	14.29	13.98
VIT_00s0199g00250	11.64	12.05	11.76	9.51	10.06	10.18	11.62	11.82	11.29	9.97	10.38	10.12	13.21	14.41	14.32	11.1	10.57	10.8	13.94	13.2	13.85	11.65	11.25	10.89
VIT_00s0199g00260	12.03	12.09	11.87	12.25	11.84	12.24	11.38	11.63	11.14	11.88	12.08	12.18	12.77	12.45	12.59	11.34	11.45	11.39	12.61	12.79	12.66	11.12	11.59	11.33
VIT_00s0199g00270	11.09	11.6	11.12	13.61	13.71	13.38	12.17	12.16	12.01	13.33	13.3	13.54	13.54	12.99	13.01	11.38	11.63	12.05	13.14	13.57	12.93	11.05	11.84	11.67
VIT_00s0199g00280	7.46	8.39	8.43	11.31	11.37	10.92	8.65	9.44	8.41	11.75	11.25	11.85	10.55	10.6	11.33	8.22	8.77	9.3	10.52	10.9	10.83	7.18	8.47	8.64
VIT_00s0199g00290	9.94	10	10.4	12.62	12.8	12.76	11.42	11.45	11.18	12.35	13.08	12.82	10.45	10.33	10.99	11.21	10.69	11.83	10.4	10.86	10.94	10.51	10.68	11.88
VIT_00s0199g00300	12.82	12.3	12.33	14.05	14.02	14	11.93	12.62	12.82	14.03	14.05	14.12	14.04	13.26	13.37	12.33	13.57	12.51	13.72	13.71	13.37	12.29	13	12.44
VIT_00s0199g00310	15.47	15.41	15.27	15.59	15.68	15.57	15.43	15.56	15.65	15.74	15.67	15.7	15.58	15.66	15.63	15.52	15.32	15.28	15.7	15.44	15.5	15.5	15.41	15.44
VIT_00s0201g00010	6.81	6.93	6.99	7.04	7.29	7.08	6.95	6.64	7.07	7.03	6.78	7.2	6.81	6.72	6.78	6.91	6.94	7.24	6.7	6.54	7.15	7.2	6.84	7.02
VIT_00s0201g00020	9.33	9.35	9.73	9.68	9.57	8.91	8.67	8.25	8.27	10.17	9.19	10.19	9.94	10.69	10.92	8.53	8.55	8.32	10.57	10.43	10.42	9.6	9.7	8.88
VIT_00s0201g00030	6.89	6.77	6.88	6.73	6.85	6.9	6.95	6.82	6.85	6.84	6.87	6.92	7.39	7.33	7.45	6.95	7.56	6.95	7.28	7.61	7.78	6.95	7.13	7.49
VIT_00s0201g00060	14.18	14.32	14.03	11.79	11.58	11.73	12.84	12.48	13.03	11.07	11.58	11.33	13.77	14	14.22	12.84	12.58	12.61	13.86	14	14.07	13.89	12.85	13.1
VIT_00s0201g00070	11.82	11.74	11.8	12.74	12.72	12.68	11.94	12.16	12.01	12.43	12.73	12.58	12.59	12.01	12.31	12.12	12.28	12.13	12.62	12.45	12.38	12.04	12.24	12.1
VIT_00s0201g00080	8.97	8.95	9.08	8.88	8.78	9	8.73	8.58	8.44	8.73	9.02	8.8	9	9.03	9.32	8.84	8.73	9.04	9	8.85	8.82	8.68	8.85	8.72
VIT_00s0201g00090	7.23	7.42	7	7.37	6.72	7.2	7.05	7.06	6.79	6.81	6.91	6.84	6.82	6.69	6.88	6.74	7.08	7.58	6.74	6.66	7.01	6.89	7.04	6.79
VIT_00s0202g00020	15.04	15.07	15.1	14.86	14.79	14.81	14.83	14.92	14.89	14.76	14.62	14.71	14.93	15.06	15	14.87	14.67	14.82	15.1	14.94	15.1	15	14.7	14.71
VIT_00s0202g00030	9.09	9	9.71	9.5	9.64	9.79	9.7	9.41	10.1	9.15	8.71	9.43	9.17	9.33	9	9.53	10.04	9.95	9.22	8.91	8.9	8.99	9.89	10.4
VIT_00s0202g00040	9.03	9.27	9.03	9.68	9.8	9.93	9.28	8.56	8.61	9.65	9.59	9.89	9.16	9.89	10.09	8.82	8.76	8.68	9.33	10.01	9.87	8.72	8.77	8.95
VIT_00s0202g00050	6.63	6.8	6.83	6.85	6.95	6.84	6.63	6.83	6.86	6.92	6.68	6.88	7.08	7.15	7.13	7.25	7.91	7.19	7.21	6.92	6.64	6.74	6.87	6.91
VIT_00s0202g00060	7.77	8.1	7.71	7.96	8.48	7.84	7.27	7.04	7.41	8.17	7.56	7.96	8.55	8.95	8.81	7.71	7.81	7.82	8.41	9.01	9.08	7.89	8.24	7.95
VIT_00s0202g00080	7.48	7.3	6.97	7.34	7.26	7.34	6.95	6.96	7.34	8.02	7.44	7.81	7.18	7.05	6.98	7.43	7.85	7.18	7.54	7.08	7.61	8.11	7.23	7.41
VIT_00s0202g00090	6.81	6.82	6.89	7.35	7.12	7.08	7.2	6.82	7.06	7.7	7.21	7.35	6.56	6.96	7.43	6.65	6.92	6.98	6.6	6.6	6.84	6.84	6.93	6.73
VIT_00s0203g00010	8.75	8.37	8.83	9.91	9.28	9.62	9.05	8.26	7.97	9.08	10.21	9.12	8.14	7.88	8.58	8.26	8.03	8.36	7.98	8.32	8.2	8.27	8.57	9.02
VIT_00s0203g00020	8.62	9.38	9.22	14.05	14.3	15.22	9.78	10.59	10.13	13.43	14.36	13.98	7.99	7.64	7.76	9.79	10.88	9.87	7.85	9.32	7.97	9.14	9.3	9.61
VIT_00s0203g00030	7.47	7.58	7.56	8.6	7.64	8.17	8.04	7.53	7.23	7.79	8.9	8.02	7.52	7.01	7.14	7.15	7.03	7.39	7.39	7.11	7.19	6.95	7.48	7.27
VIT_00s0203g00040	15.18	15.07	14.93	15.11	15.17	15.11	14.83	15.01	15.19	15.32	15.21	15.32	15.1	14.96	15.07	14.89	15.13	15.06	14.96	15.04	15.13	14.97	14.97	14.9
VIT_00s0203g00050	9.46	9.33	9.28	10.52	10.7	10.93	10.58	10.56	9.55	10.52	11.52	10.58	9.17	9.08	9.27	9.54	10.21	10.24	9.24	9.24	9.16	9.66	9.65	9.65
VIT_00s0203g00060	11.24	11.05	11.06	11.88	11.97	12.18	11.12	11.29	10.98	12	11.93	12.01	12.51	12.16	12.25	10.9	11.19	11	12.2	12.49	12.44	11.1	11.25	10.67
VIT_00s0203g00070	11.19	11.38	12.12	8.91	10.42	9.27	12.84	13.47	13.22	10.84	9.4	11.03	8.8	9.05	8.38	12.89	13.19	13.24	9.59	8.51	8.79	11.35	12.33	12.92
VIT_00s0203g00080	8.12	8.64	7.87	8.83	9.03	9.24	8.08	8.32	8.28	8.68	9.05	8.89	7.37	7.6	7.25	8.1	8.47	7.8	7.57	7.22	7.42	8.77	8.24	7.99
VIT_00s0203g00090	7.32	7.3	7.22	8.1	7.37	7.61	7.35	7.25	7.07	7.69	8.52	7.55	7.4	7.26	7.51	7.31	6.74	7.31	7.34	7.48	7.59	7.35	7.83	7.68
VIT_00s0203g00100	13.36	13.28	13.37	13.42	13.5	13.48	13.36	13.68	13.7	13.13	13.36	13.13	14.38	13.93	14.02	13.48	13.77	13.36	14.32	14.35	14.33	13.29	13.67	13.68
VIT_00s0203g00110	12.74	12.48	12.27	11.02	10.97	11.13	11.36	11.26	11.54	11.02	10.67	10.87	13.24	12.85	12.94	11.46	11.74	11.24	12.95	13.01	12.94	11.85	11.33	11.54
VIT_00s0203g00120	12.75	12.55	12.79	11.09	10.72	11.05	11.74	11.94	11.77	10.71	10.92	10.73	11.62	12.41	12.33	11.5	11.28	11.28	11.84	12.2	12.61	11.83	11.16	11.66
VIT_00s0203g00130	6.93	6.78	6.89	7	6.97	7.06	6.89	6.83	6.97	6.96	7	6.9	6.96	6.93	7	6.99	7.16	6.94	6.69	6.95	6.9	6.81	6.86	6.96
VIT_00s0203g00140	12.94	13.24	12.52	15	15.17	15.24	11.54	11.05	11.41	15.14	14.95	15.14	8.62	10.76	10.07	12.39	11.91	11.08	9.21	10.6	10.51	12.63	12.58	11.71
VIT_00s0203g00150	14.05	14.26	13.74	15.4	15.39	15.47	12.86	12.43	12.95	15.41	15.37	15.38	10.76	11.98	11.69	13.62	13.2	12.82	11	12.05	12.08	13.96	13.78	13.18
VIT_00s0203g00160	11.94	11.8	11.83	9.09	9.37	8.91	10.99	11.28	11.47	9.61	8.42	8.92	13.69	13.58	13.32	11.34	11.7	11.33	13.48	13.09	13.33	11.75	12.07	11.75
VIT_00s0203g00170	8.73	8.3	8.07	8.58	9.49	7.83	8.06	8.6	7.98	7.99	8.72	8.66	10.71	11.21	10.61	7.87	7.62	7.8	10.05	9.92	10.34	7.66	7.95	7.5
VIT_00s0203g00180	14.02	14.03	14.44	14.56	14.13	14.27	14.76	14.89	14.82	14.64	14.73	14.63	15.12	15.27	15.12	14.79	14.95	14.65	14.99	14.66	14.69	14.22	14.38	14.45
VIT_00s0203g00190	14.82	14.76	14.91	15.04	15.01	15.02	15.03	15.03	15.12	15.18	15.06	15.09	14.62	14.83	14.76	14.96	15.1	15.05	14.85	14.85	14.71	14.79	14.98	14.92
VIT_00s0203g00200	13.42	13.64	13.3	14.34	14.36	14.37	13.15	12.96	13.17	14.35	14.38	14.31	13.83	14.12	14.16	13.43	13.31	13.49	13.85	14.18	14.11	13.66	13.87	13.52
VIT_00s0203g00210	12.81	12.42	13.46	15.05	15.02	14.69	14.4	14.73	14.67	15.46	15.16	15.47	12.84	12.14	11.86	14.18	14.48	14.16	12.67	12.66	12.16	12.88	13.7	13.74
VIT_00s0203g00220	8.53	8.78	8.64	10.2	9.72	9.86	8.64	9.19	9.07	9.88	10.01	10.09	8.18	7.84	7.89	9.11	8.62	8.42	8.04	7.47	7.67	8.37	8.18	8.17
VIT_00s0204g00010	12.19	12.39	12.61	12.57	11.75	12.02	12.24	12.11	11.81	11.82	12.78	12.28	11.8	12.01	12.2	11.98	11.16	11.87	12.18	11.86	12.24	12.59	11.76	11.68
VIT_00s0204g00020	9.86	9.86	10.43	10.73	10.29	10.27	10.73	11.1	10.51	10.96	11.07	11.36	12.69	13.45	13.44	10.36	10.37	10.26	12.85	13.21	13.23	9.75	10.46	10.36
VIT_00s0204g00030	8.14	8.09	7.9	7.81	7.17	7.4	7.35	7.08	7.64	7.38	7.22	7.36	11.6	11.27	11.5	7.19	8.68	8.34	11.26	11.07	11.11	8.19	8.08	8.27
VIT_00s0204g00040	13.97	13.96	13.91	14.07	14.04	13.92	13.57	13.62	14.04	14.07	13.92	14.18	14.2	13.6	13.7	13.85	14.33	13.74	13.93	14.01	13.72	13.88	14.17	13.92
VIT_00s0204g00070	13.07	12.98	13.01	13.24	13.29	13.16	12.46	12.73	13.01	13.3	13	13.35	12.85	12.74	12.58	12.84	13.26	12.62	12.74	12.87	12.65	12.81	13.1	12.75
VIT_00s0204g00080	11.98	11.93	11.88	11.35	11.41	11.59	11.85	11.35	10.83	11.49	10.79	10.99	10.44	11.63	11.34	11.12	10.76	11	10.22	11.82	11.8	11.18	10.67	10.51
VIT_00s0204g00110	12.29	12.3	11.74	12.39	12.42	12.24	12.31	11.69	11.93	12.29	12.22	12.24	13.78	12.79	12.88	11.46	11.99	11.84	13.38	13.24	12.77	11.63	11.74	11.68
VIT_00s0204g00120	8.95	8.85	8.76	10.04	9.59	10.08	9.29	8.81	9.04	10.23	9.62	9.23	9.95	9.36	9.34	9.36	9.37	8.86	9.51	9.08	8.87	8.11	8.66	8.71
VIT_00s0204g00130	10.02	9.88	9.27	10.19	10.51	10.44	9.84	10.02	9.88	10.72	10.21	10.72	10.11	10.03	9.54	10.52	10.36	10.06	9.83	9.47	9.07	9.74	9.8	9.48
VIT_00s0204g00150	7.14	7.43	7.46	7.3	7.17	7.65	7.13	7.36	6.98	7.24	7.56	7.49	7.14	6.88	6.86	6.93	7	6.78	7.04	7.36	6.81	6.95	6.77	6.78
VIT_00s0204g00160	7.4	7.54	7.69	8.03	7.7	7.79	7.79	7.79	7.3	7.9	8.46	8.1	7.5	7.27	7.18	7.37	7.06	7.54	7.37	7.22	7.33	7.16	7.51	7.26
VIT_00s0204g00170	15.08	15	15	15.08	15.05	14.99	14.76	14.8	14.77	14.93	14.93	14.98	15.08	15.14	15.17	14.77	14.88	14.63	15.15	15.09	14.99	14.98	14.95	14.73
VIT_00s0204g00180	7.73	7.48	7.68	8.65	7.64	7.97	7.79	7.87	7.29	8.49	9.44	8.3	7.15	7.21	6.85	7.05	7.35	7.21	7.12	7.01	7.09	7.39	7.53	7.38
VIT_00s0204g00210	7.17	7.57	8.52	8.01	7.73	7.88	6.92	7.7	7.37	8.08	7.73	7.84	7.24	7.37	7.26	8.04	7.16	6.87	7.05	7.36	7.11	7.61	7.24	6.96
VIT_00s0204g00220	13.43	13.45	13.26	13.69	13.71	13.85	13.18	13.38	13.36	13.65	13.62	13.66	14.11	14.06	14.05	13.31	13.66	13.39	14.05	14.13	14.16	13.55	13.62	13.22
VIT_00s0204g00230	12.07	12.01	11.17	12.49	12.51	12.62	11.16	11.7	11.52	12.35	12.59	12.42	13.03	12.32	12.62	10.67	11.46	11.57	12.73	12.97	12.68	11.12	11.17	10.9
VIT_00s0207g00010	14.5	14.68	14.27	14.27	14.53	14.09	13.85	12.62	13.53	14.55	13.81	13.93	14.65	14.72	14.59	14.18	13.56	13.77	14.62	14.48	14.56	14.74	14.53	13.84
VIT_00s0207g00020	12.42	12.04	12.09	12.27	12.3	12.51	13.18	13.24	12.76	12.7	12.59	12.5	13.16	12.76	12.84	13.01	13.21	13.42	12.93	12.85	12.81	12.86	13.08	13.15
VIT_00s0207g00040	11.16	11.06	11.6	10.42	10.29	11.45	12.17	12.38	11.9	11.23	11.05	11.41	11.83	11.39	11.63	11.64	11.76	11.97	11.7	11.55	11.68	10.83	11.23	11.73
VIT_00s0207g00050	13.47	13.01	13.16	13.49	13.41	13.61	14.06	14.25	13.89	13.6	13.59	13.65	14.16	13.83	13.96	13.74	14.13	14.15	13.94	13.76	13.59	13.37	13.9	13.74
VIT_00s0207g00060	11.99	11.79	11.64	12.5	12.24	12.86	12.57	12.67	11.93	12.75	12.68	12.88	11.37	11.89	11.92	11.93	11.87	11.88	11.48	11.66	11.67	11.55	11.39	11.82
VIT_00s0207g00070	14.93	14.89	14.87	14.3	14.44	14.4	15.26	15.34	15.27	14.75	14.52	14.57	15.22	14.98	15.14	15.06	15.3	15.36	14.97	15.06	15.08	15.16	15.15	15.2
VIT_00s0207g00080	13.46	13.31	13.02	13.07	13.05	12.93	12.65	12.47	12.88	12.97	13.13	13.11	14.39	13.75	13.85	13.12	13.14	12.87	14.2	14.1	14.09	13.21	13.43	13.06
VIT_00s0207g00090	15.26	15.33	15.29	15.43	15.35	15.41	15.38	15.41	15.41	15.38	15.29	15.32	15.16	15.17	15.05	15.28	15.46	15.36	15.08	15.15	14.96	15.28	15.21	15.26
VIT_00s0207g00100	12.14	12.24	12.27	12.45	12.38	12.65	12.01	12.13	12.11	12.03	12.43	12.03	12.67	12.16	12.21	12.08	12.33	12.24	12.4	12.39	12.25	12.06	12.32	12.3
VIT_00s0207g00110	13.27	13.03	12.89	12.62	12.67	12.57	12.84	12.92	13.14	13.08	12.85	13.25	13.32	13.2	12.91	13.21	13.84	13.21	13.03	13.5	13.06	13.24	13.6	13.05
VIT_00s0207g00120	9.86	9.59	10.27	6.97	7.47	6.97	9.22	9.13	9.66	7.42	7.01	7.53	11.71	10.61	10.72	9.96	9.9	8.88	11.15	10.8	10.45	9.85	9.35	8.8
VIT_00s0207g00130	13.51	13.59	13.9	11.5	11.3	10.6	13.06	12.6	12.98	11.55	9.91	12	13.89	13.94	13.6	13.22	13.38	13.08	13.49	13.91	13.59	13.3	14.3	13.35
VIT_00s0207g00140	10.17	9.37	11.2	8.82	9.08	8.3	10.97	11.79	11.25	8.9	9.36	9.28	10.75	10.07	11.32	11.01	12.22	11.67	10.91	9.82	9.78	10.68	11.54	11.56
VIT_00s0207g00150	13.08	12.77	13.17	9.44	9.6	9.05	12.5	12.09	13.02	10.13	9.19	10.64	14.52	14	13.84	13.3	13.52	13.09	14.06	13.92	13.75	13.31	13.4	13.29
VIT_00s0207g00160	6.88	7.54	6.91	6.88	7	7.13	7.55	6.97	6.73	7.06	7.03	7.35	6.78	6.73	7.05	6.87	6.91	6.78	6.65	6.7	6.79	6.7	6.76	7.5
VIT_00s0207g00170	9.49	8.97	9.05	10	9.52	9.6	9.71	10.12	9.62	10.67	10.43	10.46	7.92	7.64	7.35	9.76	9.79	10.14	7.49	7.84	7.61	10.41	9.9	9.8
VIT_00s0207g00180	10.29	9.59	11.22	9.33	9.52	9.24	11.08	11.94	11.36	9.11	9.58	9.09	10.69	10.19	11.38	10.94	12.18	11.52	10.89	9.91	9.86	10.66	11.47	11.56
VIT_00s0207g00190	9.77	9.43	9.31	10.58	11.93	11.64	8.91	9.18	9.16	11.38	11.85	11.43	9.63	9.51	9.81	9.08	9.23	9.23	9.73	10.42	10.43	9.66	9.39	9.37
VIT_00s0207g00200	11.53	11.44	12.17	13.36	13.95	13.7	13.13	13.53	13.23	13.11	13.69	13.29	11.46	11.1	11.11	12.9	13.34	13.08	11.38	11.1	11.18	12.07	12.79	13.03
VIT_00s0207g00210	15.83	15.8	15.78	15.31	15.32	15.29	15.81	15.82	15.87	15.77	15.53	15.74	15.64	15.68	15.61	15.84	15.8	15.78	15.64	15.52	15.63	15.79	15.84	15.81
VIT_00s0207g00220	13.84	13.82	13.41	14.17	13.83	14.25	12.67	12.71	13.24	14.35	14.48	14.68	14.54	14.1	14.3	13.14	13.47	12.9	14.41	14.38	14.23	13.71	13.54	13.18
VIT_00s0207g00230	14.85	14.88	14.75	14.81	14.81	14.61	14.11	13.92	14.26	14.62	14.76	14.49	14.54	14.75	14.84	14.36	14.22	14.23	14.7	14.49	14.64	14.8	14.68	14.64
VIT_00s0207g00240	15.2	15.17	15.11	14.97	14.97	14.91	14.84	14.89	14.99	14.92	14.96	14.84	15.48	15.31	15.37	14.94	15.02	14.91	15.27	15.33	15.27	15.14	15.01	14.95
VIT_00s0207g00250	10.94	10.89	10.82	10.87	11.22	11.04	11.02	11.39	11.04	11.24	11.1	10.89	11.06	11.71	11.51	11.03	12.38	11.53	11.44	11.96	11.49	11.35	12.59	11.75
VIT_00s0207g00260	13.72	13.61	13.85	13.82	13.93	13.8	14.05	14.35	14.07	14.01	13.86	13.91	13.74	13.69	13.87	13.81	14.17	13.98	13.82	13.67	13.8	13.75	14	14.05
VIT_00s0207g00270	13.98	13.8	14.09	14.39	14.41	14.39	14.65	14.93	14.82	14.67	14.55	14.64	14.79	14.54	14.6	14.69	14.99	14.87	14.74	14.51	14.43	14.2	14.63	14.73
VIT_00s0207g00280	13.35	13.6	13.91	14.36	14.59	14.67	14.39	14.48	14.42	14.27	14.7	14.3	14.16	14.21	13.96	14.49	14.52	14.59	14.13	13.63	13.95	14.22	14.3	14.56
VIT_00s0207g00290	6.94	7.05	7.6	7.49	7.08	7.27	7.34	7.27	6.89	7.06	7.34	6.99	6.99	6.88	6.84	7.38	6.66	7.58	6.84	6.8	6.88	7.05	7.12	7.78
VIT_00s0207g00300	11.53	11.13	10.75	12.55	12.55	12.74	9.05	10.04	10.6	11.92	12.24	12.06	12.38	12.01	12.11	9.8	11.04	9.91	11.96	13.16	12.33	10.24	11.03	9.89
VIT_00s0208g00020	13.99	14.49	14.19	14.35	14.14	14.3	14.18	13.74	13.83	13.94	14.25	14.3	13.38	13.88	14.18	13.85	13.6	14.19	13.44	13.73	14.03	14.19	13.9	14.23
VIT_00s0208g00030	11.01	11.17	11.14	12.25	12.29	12.39	11.78	12.14	11.61	12.38	12.39	11.85	9.37	10.69	10.46	11.83	11.36	11.95	10.07	10.45	11.05	11.13	10.42	11.57
VIT_00s0208g00040	9.59	8.63	9.66	10.21	10.16	10.28	11.06	10.72	10.14	9.72	9.91	9.55	8.76	8.65	8.49	9.78	8.99	9.51	8.63	8.45	8.45	8.75	8.88	9.24
VIT_00s0208g00050	12.28	12.92	12.22	12.79	13.24	12.92	12.35	12.09	12.19	13.01	12.46	12.65	10.8	11.2	11.05	12.18	11.84	12.09	11.69	11.18	11.74	12.85	11.73	12.53
VIT_00s0208g00060	7.57	7.56	7.58	9.02	8.71	8.53	7.79	8.11	8	8.96	8.81	9.03	8.36	8.21	8.04	8.03	8.15	7.95	8.07	8.24	8.25	8.04	7.52	7.92
VIT_00s0208g00070	10.36	10.19	10.42	10.95	10.58	10.84	9.31	9.67	9.46	10.14	11.25	10.49	10.92	10.63	11.09	10.39	10.2	10.67	10.48	10.77	11.01	10.64	10.26	10.81
VIT_00s0208g00080	6.79	6.81	7.03	6.99	6.91	6.93	6.88	6.91	6.7	6.71	7.07	6.91	7.25	7.41	7.66	6.95	6.88	6.94	6.99	7.49	7.55	6.84	7.52	6.88
VIT_00s0208g00090	10.45	10.67	10.36	10.78	10.86	10.51	8.77	8.94	9.79	10.26	9.86	10.71	10.81	10.4	10.61	10.01	9.68	9.75	10.49	10.79	10.65	10.4	10.09	9.86
VIT_00s0208g00100	12.03	11.68	11.99	11.74	11.91	12.02	12.04	12.56	12	12	12.09	11.92	12.49	12.37	12.31	12.69	12.38	12.97	12.33	12.4	12.62	12.7	11.94	12.31
VIT_00s0208g00110	9.25	9.2	9.46	9.45	9.38	9.36	9.6	9.89	9.38	9.19	9.6	9.32	9.28	9.05	9.28	9.37	9.42	9.71	9.19	9.07	9.14	9.68	9.34	9.77
VIT_00s0208g00120	9.26	9.05	9.13	9.33	9.03	9.29	9.65	9.44	9.45	9.45	9.44	9.8	9.48	9.13	9.42	9.48	9.88	10.52	9.35	9.45	9.41	9.35	9.31	9.54
VIT_00s0208g00130	13.57	13.5	13.69	13.63	13.47	13.61	14.06	13.71	13.57	13.67	13.57	13.74	12.79	12.88	12.96	13.54	13.4	13.69	12.58	12.96	12.99	13.43	13.05	13.5
VIT_00s0211g00010	14.12	14.2	14.02	13.42	13.44	13.52	13.84	13.95	14.13	13.53	13.22	13.49	15.09	14.61	14.67	14.09	14.29	14.1	14.95	14.82	14.76	14.1	13.85	13.99
VIT_00s0211g00020	7.16	7.35	7.09	7.08	6.82	7.28	7.11	7.06	7.14	7.21	7.13	7.04	7.06	6.9	6.84	7.05	7.07	6.86	6.99	7.03	6.79	7.25	6.89	6.75
VIT_00s0211g00030	11.71	11.6	11.13	13.76	13.83	13.52	11.87	12.16	11.42	13.93	14.03	13.98	9.37	10.24	9.64	11.69	11.29	11.77	10.01	9.06	9.22	11.16	10.62	10.8
VIT_00s0211g00040	12.53	12.3	11.9	14.07	14.12	13.75	12.47	12.64	12.16	14.22	14.43	14.31	11.36	10.8	10.73	12.46	12.47	12.49	11.54	10.89	10.49	12.23	12.18	12.09
VIT_00s0211g00050	12.94	12.52	12.29	13.41	13.2	13.29	11.84	12.23	12.24	13.43	13.48	13.56	13.28	12.79	12.86	12.03	12.85	12.55	12.84	13.21	12.88	12.3	12.78	12.45
VIT_00s0211g00060	15.23	15.24	15.22	14.73	14.81	14.74	15.37	15.35	15.34	14.82	14.96	14.84	15.45	15.49	15.5	15.27	15.28	15.35	15.5	15.55	15.57	15.35	15.41	15.39
VIT_00s0211g00070	12.37	12.74	12.63	11.73	12.05	12.37	13.64	13.5	13.04	13.11	13.38	13.06	12.83	12.77	12.83	13.07	13.17	13.9	12.62	13.14	12.59	13.45	13.28	13.31
VIT_00s0211g00080	6.88	6.72	6.58	6.67	6.64	6.69	6.79	6.57	6.66	6.69	6.74	6.58	7.28	7.43	7.23	6.65	6.84	7.25	6.97	7.08	6.91	6.6	6.8	6.73
VIT_00s0211g00090	14.46	14.5	14.52	13.44	13.75	13.88	15.42	15.36	15.09	14.89	14.68	14.74	15.24	15.19	15.09	14.91	15.2	15.17	15.03	15.24	15.01	15.04	14.99	14.92
VIT_00s0211g00100	14.87	14.8	14.84	13.64	13.65	14.21	15.47	15.46	15.2	14.96	14.84	14.77	15.08	15.29	15.32	15.15	15.23	15.5	14.88	15.21	15.26	15.21	14.93	15.1
VIT_00s0211g00110	13.55	13.3	13.67	12.28	12.31	12.61	14.03	13.45	12.56	12.66	12.59	12.5	10.64	13.01	12.8	13.25	12.88	13.39	10.86	12.34	12.59	12.98	13.01	13.37
VIT_00s0211g00120	14.86	14.69	14.9	13.81	14.09	14.29	15.49	15.56	15.34	15.05	14.88	14.87	15.13	15.15	15.13	15.17	15.53	15.55	15.09	15.13	15.07	15.27	15.12	15.22
VIT_00s0211g00130	11.97	11.55	10.86	8.24	7.86	8.1	9.61	9.64	10.89	7.96	8.81	7.77	11.86	11.48	11.73	11.36	11.88	11.65	11.44	12.17	11.86	11.93	11.69	11.29
VIT_00s0211g00140	7.54	7.71	7.38	7.51	7.21	7.38	7.99	8.26	7.59	7.17	7.41	7.26	7.8	7.52	7.53	7.5	7.35	7.6	7.56	8.06	7.84	7.36	7.3	8.04
VIT_00s0211g00150	7.11	6.78	6.99	7.48	6.76	7.02	7.44	9.05	7.91	6.84	7.11	7.24	6.78	7.46	7	7.31	8.34	8.81	7.11	6.71	7.06	7.02	7.42	8.06
VIT_00s0211g00160	14.92	14.93	15	13.71	14.09	14.31	15.6	15.63	15.38	15.16	14.93	14.91	15.11	15.36	15.32	15.4	15.46	15.59	15.05	15.23	15.24	15.37	15.09	15.26
VIT_00s0211g00170	13.97	13.66	13.44	10.12	8.59	9.44	12.11	12.18	12.99	9.82	10.67	9.5	13.62	13.47	13.12	13.16	13.87	12.88	13.38	14.17	13.51	13.77	14.05	13.12
VIT_00s0211g00180	9.33	8.42	8.46	8.1	7.96	8.27	8.54	10.33	9.57	7.85	7.87	8.5	10.87	10.06	9.79	8.66	10.01	9.29	9.92	10.61	10.11	8.59	8.72	8.88
VIT_00s0211g00190	6.86	7	7	6.87	7.01	6.87	6.81	7.04	6.8	7.09	7.1	6.86	7.05	7.03	6.87	7.01	7.02	6.75	7.52	7.07	6.89	7.07	6.88	6.67
VIT_00s0213g00010	13.59	13.66	13.31	13.58	13.59	13.51	12.9	12.64	12.55	13.22	13.32	12.93	13.88	13.9	13.88	12.63	12.71	12.83	13.81	14.01	14.01	13.12	12.74	12.52
VIT_00s0213g00020	14.08	13.99	13.85	13.94	14.07	13.85	13.59	13.3	13.14	13.62	13.68	13.26	13.96	14.03	14.22	13.31	12.66	13.38	14.12	14.12	14.21	13.64	13.33	13.33
VIT_00s0213g00040	8.34	7.96	7.76	8.63	7.81	8.92	7.13	6.67	6.9	8.81	7.54	8.57	6.73	7.55	7.66	6.97	7.35	8.32	6.71	7.83	8.34	6.78	6.95	7.51
VIT_00s0213g00050	13.61	13.66	13.48	13.63	13.65	13.97	13.11	12.95	12.6	13.19	13.29	12.88	12.73	13.59	13.59	12.74	12.56	12.79	13.15	13.26	13.73	12.79	12.13	12.52
VIT_00s0213g00070	9.85	9.51	10.41	10.45	10.26	10.13	10.96	10.34	9.25	9.47	9.96	9.7	7.63	9.35	9.91	9.83	9.25	10.64	7.93	9.22	8.82	9.35	9.33	10.29
VIT_00s0213g00080	8.19	7.93	8.8	8.22	8.04	8.53	9.79	8.79	7.94	7.66	7.9	7.95	6.98	7.55	8.16	7.76	7.49	7.81	6.83	7.65	7.4	7.13	7.68	8.2
VIT_00s0213g00090	12.52	12.41	12.59	12.87	12.99	13.09	13.03	12.62	12.43	12.79	12.83	12.79	12.09	11.74	12.35	12.29	11.63	12.59	11.99	11.64	11.9	12.09	11.8	12.31
VIT_00s0213g00100	13.51	12.97	13.71	12.95	12.83	13.06	13.64	13.49	13.03	13.17	12.84	12.88	13.09	13.2	13.12	13.22	13.57	13.66	12.79	13.24	13.17	12.86	13.15	13.25
VIT_00s0214g00010	14.65	14.88	14.9	15.07	14.94	15.02	15.21	14.94	14.75	14.83	14.97	14.84	14.49	14.64	14.59	14.83	14.54	14.93	14.53	14.37	14.42	14.85	14.66	14.82
VIT_00s0214g00020	9.83	9.8	10.09	10.57	10.39	10.31	9.11	9.57	9.5	10.28	10.46	10.43	10.03	9.94	10.26	10.1	9.64	9.51	10.01	10.12	9.9	9.74	9.07	9.2
VIT_00s0214g00040	10.27	9.94	8.81	12.51	12.59	12.76	8.75	8.41	8.96	12.05	12.29	11.73	11.6	10.68	10.73	9.48	9.57	9.02	10.8	11.59	11.42	9.6	9.98	8.58
VIT_00s0214g00050	7.94	8	7.65	7.96	8.02	8.07	7.72	8.05	7.49	7.85	7.95	7.7	7.95	7.64	7.56	7.56	7.55	7.38	7.19	7.66	7.39	7.44	7.62	7.31
VIT_00s0214g00060	13.38	13.19	13.05	13.99	13.93	13.89	13.22	13.46	13.32	14.17	13.87	14.16	12.85	12.92	12.31	13.33	13.78	13.37	12.39	13.39	13.03	13.1	13.56	13.27
VIT_00s0214g00070	11.63	11.51	11.97	10.42	11.68	9.71	11.95	12.48	11.82	9.29	9.05	9.64	12.52	12.69	12.45	12.46	11.83	12.34	12.72	12.24	12.44	10.72	10.85	12.23
VIT_00s0214g00080	9.69	9.87	10.16	10.31	10.38	10.48	9.91	10.08	9.86	9.94	9.76	9.83	9.32	10.13	9.95	9.82	9.88	10.08	9.59	10.09	10.03	9.87	9.55	9.66
VIT_00s0214g00090	10.17	9.09	9.46	12.54	12.44	12.84	10.74	11.79	10.98	13.06	13.14	13.02	10.18	10.03	9.15	10.88	11.27	11.14	9.68	9.34	9.75	9.99	10.39	10.52
VIT_00s0214g00110	7.17	7.49	7	7.97	8.2	7.72	7.03	7.2	7.36	8.46	7.64	9.07	6.91	7.42	7.26	7.88	7.55	7.28	7.14	7.88	7.25	7.96	6.99	7.69
VIT_00s0214g00120	9.29	9.15	8.07	10.52	10.56	10.27	8.91	9.57	9.24	10.87	10.94	10.83	9.31	8.86	8.69	9.29	10.34	9.88	9.26	9.49	8.73	9.37	9.34	8.32
VIT_00s0214g00130	12.72	12.46	12.2	13.08	13.06	12.94	12.58	12.87	12.57	13.37	13.23	13.41	12.31	11.49	11.45	12.38	13.02	12.66	11.53	12.08	11.73	12.22	12.28	12.01
VIT_00s0214g00150	12.39	11.81	11.81	12.71	12.54	12.68	12.6	12.73	12.6	12.48	12.43	12.6	11.73	10.97	10.72	12.39	13.08	12.65	11.17	11.52	11.08	11.99	12.55	12.22
VIT_00s0214g00160	10.86	10.64	11.14	11.53	11.17	11.44	11.76	11.8	11.08	11.59	11.61	11.61	9.93	10.25	10.02	11.14	11.61	11.1	9.91	10.13	10.32	10.89	10.81	11
VIT_00s0214g00170	13.26	13.37	13.01	13.37	13.35	13.36	13.14	13.2	13.22	13.35	13.25	13.58	13.37	13.38	13.5	13.23	13.24	13.39	13.42	13.37	13.33	13.33	12.97	13.06
VIT_00s0215g00010	8.56	8.77	8.48	8.13	8.48	8.14	8.51	8.56	8.38	7.99	8.99	8.13	11.78	13.09	13.11	8.26	7.95	8.53	11.98	12.39	13.2	9.01	9.23	8.98
VIT_00s0215g00020	12.65	12.66	12.67	12.55	12.53	12.78	12.42	12.33	12.34	12.49	12.37	12.47	13.92	13.16	13.47	12.26	12.39	12.29	13.63	14.15	13.64	12.41	12.61	12.37
VIT_00s0215g00030	14.21	14.48	14.57	14.95	14.96	14.95	14.75	14.83	14.75	14.88	14.77	14.82	14.51	14.77	14.57	14.84	14.5	14.65	14.79	14.18	14.55	14.39	14.32	14.63
VIT_00s0215g00040	13.95	14	14.1	13.88	13.67	14.02	14	14.01	13.89	13.73	13.92	13.59	13.27	14.2	14.19	14.11	13.55	14.19	13.76	13.85	14.26	14.15	13.42	14.08
VIT_00s0215g00050	14.96	15.03	15.03	14.99	15.02	15.04	15.02	14.9	14.99	14.68	14.96	14.65	15.29	15.29	15.34	15.14	14.94	15.19	15.18	15.34	15.37	15.13	15.17	15.26
VIT_00s0215g00070	13.24	13.26	13.17	13.38	13.29	13.29	13.19	13.16	13.28	12.89	13.13	13.18	13.93	13.59	13.77	13.21	13.4	13.55	13.88	13.98	13.88	13.16	13.35	13.28
VIT_00s0215g00080	7.03	6.88	6.93	7.07	6.58	6.64	6.98	6.88	6.7	6.7	6.85	6.63	7.06	6.9	7.49	6.84	6.63	7.25	6.81	6.88	7.47	6.65	6.93	6.87
VIT_00s0215g00090	11.21	11.25	11.17	12.3	12.3	12.23	10.61	10.9	11.09	11.56	12.15	12.23	11.52	11.11	11.39	11.52	11.16	11.26	11.47	11.51	11.52	11.22	10.71	11.07
VIT_00s0215g00100	9.16	9.28	9.57	9.24	9.2	9.16	8.74	8.69	8.97	9.03	9.4	9.39	8.88	8.59	8.89	9.15	8.82	8.44	8.79	8.9	8.35	9.52	9.37	8.95
VIT_00s0215g00110	14.96	14.9	15.07	14.73	14.71	14.89	15.09	15.02	14.81	14.93	14.63	14.69	13.94	14.82	14.63	15.15	14.77	14.92	14.35	14.53	14.78	14.96	14.35	14.85
VIT_00s0216g00010	13.89	13.89	13.91	12.85	12.95	12.94	12.99	12.71	13.28	12.81	12.74	12.9	13.97	14.34	14.49	13.53	13.57	13.54	13.81	14.18	14.34	14.1	13.7	13.73
VIT_00s0216g00020	14.87	14.9	14.9	14.72	14.57	14.67	14.35	14.37	14.51	14.13	14.61	14.19	15.05	15.06	14.97	14.37	14.66	14.6	14.98	15.04	14.99	14.8	14.92	14.77
VIT_00s0216g00030	15.35	15.3	15.22	15.24	15.31	15.2	15.15	15.17	15.11	15.14	15.16	15.2	15.22	15.34	14.9	15.18	15.38	15.02	15.09	15.37	15.52	15.2	15.35	15.27
VIT_00s0216g00040	14.31	14.22	14.27	15.05	15.06	15.03	14.44	14.81	14.63	15.14	15.13	15.06	14.39	14.11	14.21	14.7	14.82	14.84	14.25	14.23	14.18	14.36	14.62	14.75
VIT_00s0216g00050	8.24	8.02	7.71	10.04	10.26	9.77	8.07	8.49	8.21	9.69	10.32	10.34	7.52	8.14	7.73	8.75	8.59	7.91	7.78	8.3	7.77	8.41	7.78	7.79
VIT_00s0216g00060	12.57	12.91	12.42	13.71	13.39	13.61	12.8	13.34	13.56	13.19	12.91	13.43	12.99	14.51	13.93	13.63	12.91	12.46	14.1	12.29	12.78	13.2	12.55	12.73
VIT_00s0216g00070	13.94	13.97	13.65	13.58	13.46	13.66	12.45	11.9	12.82	13.24	13.39	13.16	13.8	14.25	14.18	13.24	13.2	12.48	14.13	14.1	14.17	13.8	13.53	13.33
VIT_00s0218g00010	13.24	13.51	13.17	12.09	12.63	12.44	12.41	12.44	12.8	12.89	12.58	12.9	12.56	11.8	12.43	12.75	12.91	12.95	12.39	12.15	12.28	13.41	13.44	13.37
VIT_00s0218g00030	12.3	12.3	12.08	12.77	12.76	12.69	12.63	12.78	12.44	12.82	12.58	12.73	12.44	12.59	12.48	12.47	12.7	12.62	12.47	12.72	12.6	12.47	12.51	12.52
VIT_00s0218g00040	7.9	7.57	7.45	7.66	7.46	7.58	7.34	7.6	7.46	8.29	8.36	8.03	12.13	12.83	12.85	7.13	7.32	7.19	12.6	12.84	13.16	7.78	7.29	7.06
VIT_00s0218g00050	13.89	14.02	13.45	12.39	12.44	12.34	11.93	11.67	12.59	11.81	12.01	11.99	14.32	13.65	14	12.32	12.36	11.58	14.32	14.24	14.09	13.5	11.89	12.18
VIT_00s0218g00060	12.81	12.52	12.84	12.23	12.17	12.47	13.19	13.24	12.33	12.41	12.04	12.04	10.3	11.46	11.36	12.32	12.09	12.82	10.22	11.33	11.61	11.71	11.63	12.23
VIT_00s0218g00070	13.9	13.79	13.98	13.62	13.5	13.52	14.08	13.95	13.71	13.52	13.5	13.55	13.87	13.72	13.64	13.81	14.1	13.79	13.69	13.84	13.66	13.92	14.06	13.66
VIT_00s0218g00080	14.06	14.29	14.05	13.83	13.59	13.63	13.59	13.58	13.46	13.17	13.59	13.24	14.11	14.51	14.5	13.96	13.46	13.7	14.25	14.37	14.66	14.3	13.81	13.88
VIT_00s0218g00090	13.98	14.06	13.84	13.65	13.63	13.39	13.36	13.39	13.62	13.15	13.5	13.22	14.64	14.43	14.43	13.55	13.55	13.51	14.54	14.71	14.56	14	13.92	13.8
VIT_00s0218g00100	15.41	15.26	15.55	7.09	6.99	6.94	14.39	13.8	15.01	7.61	7.22	6.83	11.11	10.46	10.54	15.35	15.2	14.8	11.11	10.63	10.02	15.46	15.08	15.13
VIT_00s0218g00110	12.72	12.85	13.16	12.39	12.2	12.7	12.62	11.8	12.52	11.8	11.67	11.82	12.82	13.09	12.97	13.16	12.78	12.39	12.86	12.68	12.97	13.07	12.54	12.43
VIT_00s0218g00120	10.11	10	10.2	10.37	10.74	10.7	9.11	9.23	9.19	10.25	9.84	10.49	11.43	10.84	11.1	9.44	9.02	8.57	11.53	11.29	11.06	9.59	9.57	9.13
VIT_00s0218g00130	9.1	9.45	9.06	9.57	9.48	9.28	9.81	8.73	9.45	10.05	9.23	9.82	9.19	9.46	9.67	8.49	8.97	8.93	9.42	9.67	9.72	9.38	9.27	9.14
VIT_00s0218g00140	14.25	14.34	14.05	9.29	8.49	8.5	12.33	10.7	13.24	8.29	8.59	8.25	14.67	14.73	14.86	12.93	12.62	12.26	14.94	14.8	14.82	14.43	13.69	13.28
VIT_00s0218g00150	14.28	14.18	14.44	14.33	14.18	13.97	14.6	14.47	14.69	14.37	14.13	14.37	12.79	12.93	12.83	14.66	14.71	14.79	13.1	12.99	13.43	14.74	14.76	14.88
VIT_00s0218g00160	7.34	7.51	7.61	7.4	7.37	7.24	8.33	8.36	8.52	7.28	7.54	7.28	7.33	7.8	7.58	8.13	8.31	8.28	7.6	7.8	7.7	7.54	8.46	8.35
VIT_00s0218g00170	14.65	14.31	14.62	14.58	14.54	14.29	14.86	14.92	15.01	14.74	14.43	14.58	12.73	13.07	12.93	14.87	15.16	14.99	13.46	12.99	13.5	14.71	15.03	15.1
VIT_00s0218g00180	11.11	11.74	11.19	11.59	11.05	11.18	11.08	11.05	10.98	11.3	11.21	11.66	11.45	11.58	11.73	11.21	11.27	11.69	11.28	11.44	11.54	11.26	11.26	11.34
VIT_00s0218g00190	14.32	14.16	14.47	14.26	14.23	14.03	14.71	14.63	14.85	14.46	14.14	14.47	12.49	13.02	12.95	14.71	14.9	14.6	13.53	13.08	13.44	14.79	14.85	14.9
VIT_00s0218g00200	14.2	13.93	14.22	14.24	14.31	14	14.48	14.49	14.6	14.28	14.07	14.22	12.62	12.46	12.46	14.24	14.53	14.75	12.89	12.78	13.05	14.33	14.69	14.63
VIT_00s0218g00210	7.14	7.27	7.14	8.82	9.27	8.7	7.39	7.35	7.23	8.29	8.84	8.58	7.57	7.63	7.6	7.64	7.38	7.28	7.66	7.43	7.65	7.57	8.35	7.67
VIT_00s0218g00220	13.34	12.78	12.21	12.09	12.43	11.66	11	9.27	11.27	11.96	11.29	11.83	12.04	12.72	12.27	11.52	11.36	10.53	12.06	12.31	12.05	12.99	12.71	11.81
VIT_00s0220g00010	13.09	13.23	12.74	13.23	13.31	13.25	12.95	12.97	13.06	13.41	13.05	13.36	13.24	12.54	12.86	12.73	12.83	12.66	13.15	12.84	12.82	12.94	12.51	12.54
VIT_00s0220g00020	12.68	12.6	12.34	11.87	12.08	11.88	11.86	11.89	11.81	11.83	11.73	11.63	13.34	13.25	13.5	11.96	11.55	12.01	13.23	13.34	13.59	12.47	12.16	12.12
VIT_00s0220g00030	14.62	14.35	14.4	14.77	14.75	14.77	13.34	13.83	14.18	14.53	14.5	14.58	15.22	14.91	14.97	13.91	14.56	13.93	15.01	15.33	15.06	14.14	14.53	13.95
VIT_00s0220g00040	12.12	11.88	11.75	11.72	11.41	11.66	11.65	11.65	11.47	11.54	11.67	11.42	12.19	12.26	12.05	11.71	11.92	11.73	12.04	12.38	12.19	11.81	11.47	11.45
VIT_00s0220g00050	13.48	13.55	13.45	13.47	13.55	13.45	13.94	13.64	13.45	13.58	13.34	13.65	12.93	13.06	13.11	13.74	13.21	13.68	12.97	13.18	12.92	13.45	13.21	13.35
VIT_00s0220g00060	11.61	11.66	11.05	11.5	11.2	11.57	11.43	11.38	11.27	11.18	11.33	11.04	12.58	12	12.05	11.16	11.59	11.07	12.18	12.36	12.3	11.25	10.55	10.62
VIT_00s0220g00070	15	14.94	14.45	15.53	15.46	15.54	13.93	13.67	14.06	15.4	15.53	15.48	14.56	14.78	14.65	14.21	14.4	14.23	14.34	14.76	14.71	14.71	14.49	14.27
VIT_00s0220g00080	14.67	14.47	14.64	14.12	14.16	14.08	14.91	14.87	14.75	14.48	14.23	14.28	14.53	14.5	14.31	14.89	14.93	14.88	14.32	14.19	14.06	14.56	14.68	14.67
VIT_00s0220g00090	12.23	12.27	12.37	13.01	13.01	13.01	12.8	12.77	12.61	12.78	12.67	12.62	11.96	12.35	12.21	12.52	12.69	12.69	11.97	12.34	12.46	12.08	12.4	12.6
VIT_00s0220g00100	12.38	12.23	12.42	12.85	12.85	12.89	12.62	12.77	12.12	12.63	12.43	12.26	10.35	11.84	11.53	12.13	12.07	12.27	10.64	11.7	11.84	11.65	11.51	11.81
VIT_00s0220g00110	14.06	14.12	13.65	10.72	10.71	10.62	12.55	11.97	13.13	10.55	9.93	10.24	14.5	14.43	14.53	13.11	13.37	12.52	14.39	14.73	14.54	14.09	13.31	13.15
VIT_00s0220g00120	15.15	15.22	15.38	15.26	15.48	15.23	15.52	15.54	15.6	15.24	15.31	15.23	14.63	14.97	14.78	15.6	15.49	15.6	14.85	14.39	14.57	15.51	15.54	15.58
VIT_00s0220g00130	14.99	14.84	14.58	14.08	14.11	14.08	13.38	13.17	13.97	13.68	13.77	13.88	15.09	14.78	14.87	13.69	14.08	13.36	14.91	14.92	14.82	14.39	14.41	14.04
VIT_00s0220g00140	7.07	7.33	7.21	7.52	7.52	7.28	7.39	7.42	7.29	7.41	8.28	7.45	7.06	7.07	6.96	7.1	7.24	7.04	7.3	7.24	7.17	7.55	7.41	6.96
VIT_00s0220g00150	7.85	7.97	8.29	8.95	9.04	8.95	9.52	9.62	8.18	8.07	9.4	8.46	8.95	8.51	8.23	8.18	8.25	8.66	8.32	8.57	8.27	8.08	8.72	7.94
VIT_00s0220g00160	13.26	13.39	13.35	13.79	13.84	13.85	13.86	13.81	13.62	13.9	13.75	13.73	13.87	13.63	13.71	13.72	13.74	13.95	14.04	13.53	13.6	13.44	13.39	13.66
VIT_00s0220g00170	11.99	11.95	12.39	12.38	12.35	12.7	12.72	12.43	11.45	12.68	12.11	12.03	9.15	11.53	11.65	11.91	11.02	11.77	10.01	10.64	11.17	11.31	10.99	11.33
VIT_00s0220g00180	14.52	14.6	14.18	13.14	12.97	13.34	12.09	10.57	13.02	12.63	12.42	12.61	14.73	14.87	14.82	13.3	13.16	12.51	14.66	14.94	14.95	14.21	13.68	13.42
VIT_00s0222g00010	14.24	14.08	14.43	13.63	13.42	13.78	14.37	14.16	13.45	13.71	13.49	13.47	12.49	14.06	13.66	14.01	13.58	14.03	12.82	13.32	13.69	13.78	13.28	13.58
VIT_00s0222g00020	13.61	13.37	13.73	13.03	12.9	13.01	13.9	13.7	13.04	13.35	12.89	13.03	12.06	13.04	13.11	13.58	12.77	13.34	12.41	12.53	13.15	13.19	11.98	13.03
VIT_00s0222g00030	14.43	14.29	14.55	13.98	13.8	13.88	14.69	14.5	14.2	14.13	13.98	14.02	14.19	14.23	14.05	14.47	14.34	14.58	13.97	13.86	13.92	14.08	13.53	14.03
VIT_00s0222g00040	7.83	7.77	7.85	8.47	8.43	8.5	7.98	7.69	7.53	8.96	8.62	8.43	7.65	7.59	7.56	7.71	7.78	7.75	7.77	7.47	7.77	8.36	7.72	8.15
VIT_00s0222g00070	7.01	6.94	6.77	6.71	7.28	6.75	6.68	6.93	7.07	7.56	6.94	7.21	6.9	6.76	7.44	6.79	7.1	6.83	6.89	6.98	6.84	7.03	6.98	7.34
VIT_00s0222g00080	11.36	10.99	11.51	10.62	10.9	11.31	11.44	11.55	10.32	11.54	10.38	10.66	7.19	10.16	10.14	11	9.86	11.06	7.7	9.04	10.21	9.97	8.98	10.21
VIT_00s0222g00090	13.7	13.49	13.91	13.09	12.93	13.11	13.87	13.73	13.18	13.47	12.97	13.15	11.94	13.18	13.07	13.62	12.77	13.42	12.44	12.53	13.26	13.25	12.26	13
VIT_00s0222g00100	11.97	11.81	12.16	11.49	11.8	11.87	12.26	12.04	11.37	11.88	11.8	11.55	10.36	11.6	11.54	12.29	11.39	12.09	10.64	11.04	11.57	11.95	10.48	11.94
VIT_00s0222g00120	9.55	10.12	9.68	9.62	9.53	9.82	10.07	9.97	8.97	9.98	9.32	10.23	7.99	8.59	8.6	9.59	8.65	9.65	7.97	8.1	8.94	8.88	8.06	8.9
VIT_00s0222g00130	13.07	13.19	13.27	12.89	12.8	12.89	13.6	13.33	12.99	13.01	12.98	13.15	12.71	13.1	12.88	13.22	13.03	13.46	12.74	12.93	12.79	13.01	12.66	12.89
VIT_00s0225g00010	14.69	14.56	14.76	15.32	15.23	15.26	15.13	15.24	15.23	15.27	15.14	15.35	14.09	13.98	13.8	15.12	15.2	15.33	13.85	13.6	13.47	14.9	15.09	15.2
VIT_00s0225g00020	15.72	15.77	15.74	15.69	15.67	15.8	15.6	15.59	15.7	15.71	15.68	15.67	15.62	15.71	15.7	15.52	15.7	15.55	15.73	15.62	15.73	15.65	15.72	15.59
VIT_00s0225g00030	10.19	9.58	9.77	9.13	9.76	10.35	9.83	9.15	9.13	10.04	9.79	10.38	7.52	9.07	9.36	9.32	8.1	9.34	7.47	8.64	8.82	9.41	9.18	9.39
VIT_00s0225g00040	12.99	13.32	13.41	13.09	12.8	13.2	13.58	12.69	12.29	12.76	13.24	13.03	10.8	12.4	12.75	12.75	12.12	12.95	10.81	12.18	12.31	13.26	12.82	13.25
VIT_00s0225g00050	12	11.8	13.13	7.92	10.73	7.8	13.65	13.63	13.59	8.68	8.2	7.6	13.96	14.21	14.33	13.82	13.98	13.88	14.27	14.28	14.81	13.43	13.8	14.07
VIT_00s0225g00060	9.48	9.39	9.65	8.97	10.36	8.32	11.66	12.01	11.34	8.03	8.58	8.27	8.51	8.11	7.99	11.29	11.29	11.34	10.12	8.87	9.57	9.92	10.6	11.47
VIT_00s0225g00070	14.35	14.61	14.4	10.77	11.17	10.91	13.03	12.09	13.58	11.29	10.44	10.94	15.27	15.26	15.38	13.92	13.62	13.37	15.47	15.15	15.32	14.57	14.29	14.01
VIT_00s0225g00080	11.85	11.88	11.51	11.58	11.72	11.16	10.84	11.16	10.91	11.56	11.32	11.13	10.24	11.71	11.21	11.23	11.11	11.15	10.6	10.86	11.04	11.91	11.54	11.3
VIT_00s0225g00090	14.85	14.9	14.46	14.89	14.83	14.93	14.21	14.25	14.49	14.74	14.78	14.44	14.74	14.89	14.79	14.45	14.44	14.45	14.73	14.54	14.88	14.71	14.28	14.37
VIT_00s0225g00100	10.56	10.92	11.66	11.93	12.29	11.83	12.55	12.8	12.47	12.05	12.41	12.02	10.48	11.42	10.99	12.56	11.98	12.68	10.72	10.35	10.77	11.65	11.96	12.48
VIT_00s0225g00110	13.35	13.76	13.8	14.22	14.21	14.13	13.94	13.9	13.67	14.23	14.05	14.3	12.93	13.93	13.86	14.19	13.51	14.13	13.52	13.25	13.7	14	13.95	14.08
VIT_00s0225g00120	13.2	12.75	13.15	11.65	11.82	11.78	13.38	13.46	13.69	12.47	11.9	12.45	11.88	11.83	12.23	13.59	13.75	13.69	12.14	11.86	11.81	13.02	13.59	13.8
VIT_00s0225g00130	15.43	15.43	15.49	15.31	15.4	15.42	15.72	15.74	15.59	15.44	15.43	15.5	15.44	15.27	15.17	15.65	15.81	15.69	15.05	15.11	15.07	15.64	15.59	15.61
VIT_00s0225g00140	10.93	11.18	10.54	10.35	10.42	10.13	10.76	10.13	10.54	10.26	10.53	10.57	12.11	11.86	12.02	10.29	10.71	10.23	11.98	12.1	12.08	10.59	10.62	10.37
VIT_00s0225g00150	13.83	13.85	13.89	14.17	14.06	14.01	14.14	13.93	13.9	14.22	13.91	14.18	13.3	13.53	13.56	13.96	14.06	13.97	13.27	13.64	13.53	13.88	13.78	13.83
VIT_00s0225g00160	10.05	10.62	9.51	7.91	7.8	7.56	7.55	7.18	8.88	7.65	7.92	8.02	11.22	11.45	11.47	8.7	8.37	8.22	11.21	11.97	11.46	9.76	8.91	8.39
VIT_00s0225g00170	11.63	11.58	11.53	9.37	8.96	8.73	10.63	9.8	10.46	9.21	10.1	9.16	11.72	12.03	11.91	10.66	10.31	9.9	11.39	12.02	12.11	11.93	11.68	11.59
VIT_00s0225g00180	11.31	11.66	11.31	12.29	12.3	12.24	11.83	11.76	11.45	12.1	12.34	12.32	11.78	11.78	11.95	12.32	11.64	12.28	11.76	11.81	11.73	12.28	11.78	12.26
VIT_00s0225g00200	10.09	9.78	9.91	10.02	9.79	10.04	9.76	10.04	9.85	9.77	10.06	9.83	10.75	10.05	10.21	9.69	10.2	9.8	10.07	10.88	10.36	9.53	10.02	9.66
VIT_00s0225g00210	10.31	9.61	10.27	9.38	9.34	9.3	10.1	10.02	9.17	9.46	9.02	9.62	9.76	9.63	9.5	9.65	9.78	9.63	9.34	9.86	9.86	8.96	9.65	9.55
VIT_00s0225g00220	15.13	15.14	15.07	15.41	15.37	15.39	14.79	14.81	14.92	15.26	15.29	15.27	15.17	15.23	15.38	14.91	15.08	14.9	15.16	15.24	15.43	15.11	14.97	14.91
VIT_00s0225g00230	8.41	8.26	8.57	8.69	8.08	8.06	8.63	7.79	8.29	8.41	9.15	8.27	9.81	10.27	10.25	8.34	8.3	8.49	9.81	10.79	10.41	7.56	8.61	8.56
VIT_00s0226g00020	12.83	12.83	12.71	13.26	13.01	13.37	12.87	13.04	12.79	12.97	13.35	13.1	13.53	12.98	12.98	12.62	12.79	12.76	13.24	13.29	13.15	12.51	12.36	12.4
VIT_00s0226g00030	9.95	9.35	10.22	10.36	10.58	10.7	10.16	10.53	9.96	10.51	10.43	10.48	10.97	10.5	10.63	10.12	10.16	10.09	10.98	10.22	10.35	9.72	9.89	9.88
VIT_00s0226g00040	13.33	13.21	13.2	13.97	13.97	13.96	13.44	13.58	13.32	13.8	13.86	13.78	13.25	13.15	13.23	13.11	13.42	13.27	13.28	13.13	13.11	12.92	13.47	13.15
VIT_00s0226g00050	7.96	7.8	8.35	7.63	7.98	7.64	8.66	9.01	8.66	7.44	7.87	7.93	10.73	10.8	10.51	8.08	7.89	8.56	11.28	9.77	10.14	7.62	8.43	8.1
VIT_00s0226g00060	12.15	12.18	11.9	12.19	12.18	12.16	12.54	12.6	12.08	12.14	12.14	12.16	11.74	12.04	12.06	12.03	12.18	12.53	11.7	11.47	12	11.73	11.81	12.06
VIT_00s0226g00070	11.53	11.98	11.76	10.36	8.88	9.09	10.57	10.1	10.69	9.1	10.29	9.31	11.68	11.91	12.12	10.27	9.46	8.9	12.07	12.07	12.27	10.79	10.68	9.36
VIT_00s0226g00080	7.3	7.87	7.16	7.82	7.91	7.14	7.22	7.37	7.65	8.3	7.18	8.5	7.35	6.92	7.17	7.15	6.7	6.95	7.35	7.36	7.04	7.31	7.21	6.9
VIT_00s0226g00090	13.81	13.31	13.47	14.04	13.96	13.88	12.76	13.12	13.34	14.08	14.01	14.2	13.79	13.54	13.46	13.19	13.96	13.26	13.66	13.85	13.49	13.39	13.88	13.22
VIT_00s0226g00100	8.48	7.85	8.69	9.39	11.37	11.01	9.43	10.03	10.04	9.03	9.69	9.12	9.5	8.84	8.92	9.42	9.48	9.06	9.49	9.24	9.11	8.08	8.65	9.06
VIT_00s0226g00110	10.46	10.05	9.98	11.1	11.07	10.84	11.41	11.4	10.96	11.35	11.03	11.28	9.67	9.11	9.2	10.73	11.14	11.44	9.33	9.79	9.45	10.18	10.61	10.66
VIT_00s0226g00140	10.19	9.63	10.11	10.62	10.54	10.41	10.98	11.02	10.34	10.9	10.1	10.53	8.86	8.24	8.31	10.41	10.5	10.54	8.41	9.46	9.01	9.57	10.05	9.56
VIT_00s0226g00150	11.35	11.02	11.32	11.57	11.33	11.6	11.83	11.93	11.02	11.8	11.51	11.59	9.39	8.87	8.73	11.04	10.62	11.09	9.16	9.36	9.48	10.67	10.1	10.15
VIT_00s0226g00160	12.08	12.04	11.74	12.41	12.3	12.25	11.92	12	11.75	11.91	12.31	12.05	12.46	11.87	12.09	11.48	11.75	11.61	12.21	12.2	12.24	11.46	11.16	11.31
VIT_00s0226g00170	8.5	8.77	8.47	8.89	8.68	8.71	8.62	8.75	8.53	8.66	8.88	8.86	8.52	8.62	8.52	8.81	8.52	9.07	8.41	8.68	8.69	9.13	8.98	8.83
VIT_00s0227g00010	12.2	11.98	12.02	12.59	12.61	12.78	12.36	12.51	12.16	12.38	12.51	12.27	12.78	12.49	12.45	12.1	12.3	12.24	12.56	12.83	12.63	11.65	11.51	11.6
VIT_00s0227g00020	13.1	13.15	13.02	13	13.01	13.22	13.1	13.03	12.54	12.73	12.83	12.66	12.73	13.36	13.6	12.62	12.46	12.64	13.02	13.87	14	12.65	12.5	12.76
VIT_00s0227g00030	14.78	14.39	14.96	13.98	13.96	14.07	14.98	14.74	14.19	14.27	13.99	14.01	13.17	13.93	13.86	14.41	14.19	14.52	13.14	13.61	13.9	14.01	13.97	14.29
VIT_00s0227g00060	14.64	14.79	14.62	14.58	14.69	14.67	14.48	14.52	14.48	14.26	14.3	14.26	15.16	15	15.1	14.51	14.47	14.45	15.19	15.23	15.24	14.49	14.14	14.39
VIT_00s0227g00070	13.91	14.04	13.96	13.5	13.51	13.45	13.14	13.16	13.49	13.3	13.22	13.32	13.43	13.74	13.91	13.64	13.26	13.49	13.68	13.62	13.8	13.74	13.53	13.69
VIT_00s0227g00080	13.63	13.57	13.89	12.74	12.81	13	14.11	14.27	13.77	13.29	12.88	12.87	12.49	13.25	12.89	13.82	13.7	13.93	12.64	12.98	13.07	12.96	12.84	13.25
VIT_00s0227g00090	14.92	14.83	14.93	13.83	14.05	13.96	15.14	14.97	14.84	14.19	13.77	13.89	13.67	14.46	14.23	15.1	14.74	14.93	13.88	14.02	14.32	14.66	13.98	14.76
VIT_00s0227g00100	14	13.96	13.83	12.91	13.12	12.78	14.35	14.1	14	13.35	12.93	13.1	13.99	14.16	14.11	14.45	14.61	14.62	13.9	14.12	14.06	14.12	13.84	14.35
VIT_00s0227g00110	14.39	14.4	14.25	14.61	14.52	14.57	14.01	14.14	14.27	14.68	14.67	14.71	14.15	14.25	14.32	14.26	14.39	14.34	14.28	14.44	14.33	14.29	14.36	14.32
VIT_00s0227g00130	11.75	12.04	11.44	11.73	11.8	11.69	10.21	10.05	10.66	11.18	11.51	11.15	12.36	12.64	12.63	10.78	10.71	10.4	12.39	12.68	12.65	11.62	10.69	10.37
VIT_00s0227g00140	14.28	14.52	13.98	15.05	14.98	15.02	13.62	13.31	13.65	14.96	14.8	14.94	13.96	13.53	13.69	13.64	13.77	13.91	13.93	13.66	13.77	14.19	14.26	13.92
VIT_00s0227g00150	10.37	10.37	10.08	12.11	11.79	11.74	12.36	12.62	12.27	12.37	12.33	12.03	12.67	12.4	12.68	11.64	12.64	12.22	12.78	11.97	11.41	12	11.9	11.55
VIT_00s0227g00160	14.96	14.84	14.49	15.08	15.12	15.11	14.25	14.4	14.79	15.24	15.15	15.21	15.27	14.94	14.98	14.3	14.89	14.28	15.17	15.47	15.04	14.52	14.66	14.3
VIT_00s0227g00170	14.3	14.11	13.98	14.86	14.93	14.91	14	14.31	14.55	14.83	14.87	14.97	14.36	13.76	13.85	14.15	14.29	13.84	14.12	13.93	13.84	14.06	13.92	13.78
VIT_00s0227g00180	14.61	14.74	14.66	13.87	14.19	14.01	14.73	14.38	14.34	13.92	13.85	13.98	14.08	14.37	14.39	14.54	14.45	14.46	14.27	14.14	14.13	14.57	14.52	14.45
VIT_00s0227g00190	14.4	14.46	14.52	13.85	14.13	13.94	14.47	14.31	14.28	13.96	13.72	13.73	14.18	14.45	14.37	14.46	14.28	14.22	14.19	14.22	14.21	14.43	14.45	14.49
VIT_00s0227g00200	15.17	15.02	15.02	13.93	13.86	13.61	13.7	12.87	13.83	13.69	13.72	13.64	14.7	14.6	14.41	14.21	13.98	13.94	14.55	14.36	14.46	14.69	14.85	14.55
VIT_00s0228g00010	8.01	7.86	7.89	7.8	7.6	7.6	7.51	7.81	7.76	7.56	8.22	7.55	13.33	12.66	12.67	7.96	7.62	8.15	13.02	12.31	12.55	8.25	8.22	7.42
VIT_00s0228g00060	8.13	8.64	8.11	8.96	8.58	8.79	7.61	8.01	8	9.51	9.05	8.79	13.66	13.45	13.51	7.52	8.2	8.2	13.58	13.27	13.36	7.15	7.65	8.26
VIT_00s0228g00070	10.66	10.82	10.39	10.33	10.22	10.05	10.29	10.09	10.24	10.48	10.36	10.68	14.65	14.08	14.36	10.99	10.23	10.46	14.57	13.8	14.11	10.88	9.92	10.12
VIT_00s0229g00010	12.77	12.55	12.57	11.67	11.15	11.58	12.91	12.49	11.66	11.74	11.76	11.49	9.87	11.43	11.4	11.84	11.42	11.96	10.01	11.05	11.84	11.91	11.88	12.13
VIT_00s0229g00020	14	14.07	14.09	14.1	14.05	14.21	14.4	14.41	14.21	14.03	14.07	13.97	14.97	14.45	14.55	14.12	14.33	14.45	14.68	14.56	14.61	13.89	13.86	14.11
VIT_00s0229g00030	14.47	14.41	14.54	14.32	14.38	14.25	14.74	14.67	14.61	14.35	14.33	14.25	14.65	14.44	14.4	14.52	14.7	14.54	14.59	14.34	14.2	14.3	14.53	14.44
VIT_00s0229g00040	6.53	6.45	6.47	6.55	6.51	6.45	6.71	6.49	6.54	6.62	6.53	6.79	6.94	7.4	7.55	6.51	6.74	6.76	7.04	6.69	7.35	6.42	6.58	6.44
VIT_00s0229g00050	11.33	11.41	11.05	12.47	12.34	12.31	11.18	11.34	11.21	12.61	12.55	12.73	12.07	12.09	12.21	10.91	11.04	10.8	11.87	12.32	12.34	11.3	11.3	11.18
VIT_00s0229g00060	15.68	15.62	15.62	15.84	15.75	15.72	15.59	15.58	15.67	15.8	15.79	15.78	15.62	15.6	15.62	15.64	15.7	15.56	15.66	15.62	15.69	15.64	15.69	15.7
VIT_00s0229g00070	10.44	10.65	10.53	10.7	10.8	10.35	9.19	9.24	9.78	10.5	9.96	10.38	11.07	11.1	11.28	9.94	9.89	9.38	11.3	11.49	11.58	10.46	10.84	9.96
VIT_00s0229g00080	13.07	12.82	12.58	13.18	13.17	13.22	11.69	11.77	12.23	12.86	12.91	13.06	14.42	14.14	14.21	11.78	12.93	12.22	14.26	14.88	14.41	12.38	13.29	12.38
VIT_00s0229g00090	8.42	8.31	8.72	9.36	8.78	8.47	9.74	9.74	8.82	9.11	9.16	8.47	7.3	7.69	7.56	9.11	8.63	9.78	7.32	7.65	7.86	8.29	9.26	8.86
VIT_00s0229g00100	15.19	15.13	15.14	15	14.94	14.74	14.64	14.4	14.77	14.87	14.49	14.81	14.77	14.73	14.81	14.95	14.86	14.7	14.85	14.65	14.84	14.97	15.02	14.87
VIT_00s0229g00110	15.42	15.43	15.45	15.08	15.25	15.13	15.66	15.6	15.62	15.27	15.12	15.07	15.66	15.49	15.45	15.56	15.68	15.63	15.4	15.42	15.4	15.48	15.43	15.58
VIT_00s0229g00120	11.2	11.89	11.21	9.51	9.49	9.53	9.97	8.54	10.15	9.69	8.54	9.33	13.1	13.4	13.19	10.27	10.29	9.84	13.23	13.29	13.41	10.66	10.47	9.97
VIT_00s0229g00130	6.97	6.89	7.1	7.41	7.22	7.03	7.14	7	6.95	7.44	7.17	7.08	7.14	6.87	6.94	6.85	6.9	6.92	6.98	6.92	7.21	6.97	7.05	6.96
VIT_00s0229g00140	11.56	11.85	11.62	12.73	12.59	12.6	11.32	11.19	11.71	12.01	12.14	12.19	13.38	12.92	13.31	11.86	11.46	11.55	13.56	13.4	13.64	11.8	11.56	11.94
VIT_00s0229g00150	7.25	7.24	7.19	8.1	7.58	8.6	7.18	7.42	7.38	8.64	8.62	8.15	7.55	7.14	7.57	6.83	6.87	6.71	7.32	7.26	7.11	6.94	6.95	7.08
VIT_00s0229g00160	11.37	10.98	11.27	13.31	13.21	13.47	11.29	11.45	11.37	13.2	13.45	13.38	12.14	11.81	11.64	11.06	11.45	11.04	11.43	12.04	11.71	10.76	11.01	10.86
VIT_00s0229g00170	14.39	13.89	13.75	15.29	15.26	15.34	13.45	13.88	14.07	15.18	15.24	15.18	14.94	14.42	14.66	13.59	14.42	13.91	14.78	14.82	14.69	13.57	14.07	13.65
VIT_00s0229g00180	12.78	12.82	12.77	12.55	12.46	12.44	12.64	12.71	12.69	12.68	12.43	12.67	13.01	13.14	13.21	12.77	12.81	12.67	13.05	13.05	13.38	12.87	12.71	12.67
VIT_00s0229g00190	11.66	11.92	12.35	13.13	13.11	13.41	12.91	13.22	13.28	14.19	13.65	14.02	10.23	8.02	8.29	12.27	13.01	12.86	9.49	8.76	9.32	12.8	12.85	12.86
VIT_00s0229g00200	7.64	7.57	7.9	8.11	8.07	8.45	7.53	8.17	7.93	7.78	8.08	8.17	7.64	8.66	8.19	7.36	7.3	8.47	7.87	7.93	8.49	7.33	7.47	8.02
VIT_00s0229g00210	7.53	7.37	7.46	7.38	7.61	7.63	7.3	7.66	7.2	7.51	7.66	7.52	7.84	7.86	8.13	7.18	7.14	7.94	7.7	8.5	8.55	7.19	7.44	7.37
VIT_00s0230g00010	11.16	10.3	11.15	11.25	11.28	11.28	11.12	11.32	10.51	10.93	11.04	10.94	9.98	9.55	9.72	9.93	9.32	9.37	9.64	9.69	9.37	9.34	9.35	8.94
VIT_00s0230g00020	12.31	12.45	12.05	12.39	11.73	12.16	11.8	10.89	11.33	11.68	11.86	11.93	11.96	12.68	12.37	12.1	11.09	11.62	12.06	12.46	12.29	12.79	12.08	11.76
VIT_00s0230g00030	14.43	14.28	14	13.94	13.78	13.87	13.3	12.79	13.17	13.65	13.69	13.57	13.59	14.14	13.95	13.37	12.75	13.07	13.52	13.91	14.09	13.81	13.48	13.43
VIT_00s0230g00050	14.01	14.07	14.21	14.27	14.01	14.15	14.25	13.99	13.59	13.96	14.03	13.97	12.68	13.12	13.33	13.77	13.15	13.7	12.66	12.87	13.24	13.52	12.65	13.35
VIT_00s0230g00060	13.82	13.82	13.81	14.02	13.86	14.01	13.94	13.65	13.35	14.01	13.94	13.64	11.57	13.41	13.48	13.51	13.04	13.7	11.99	12.92	13.42	13.32	12.82	13.66
VIT_00s0230g00070	9.96	10.11	9.74	10.38	8.98	9	10.17	10.16	9.03	9.16	10.63	9.55	9.83	9.87	9.98	9.97	10.42	9.16	10.18	10.27	10.45	10.94	10.13	10.05
VIT_00s0230g00080	11.4	11.75	10.85	15.11	15.04	14.88	10.64	9.83	10.73	14.48	14.79	13.92	11.02	10.79	10.53	10.67	10.4	9.23	11.55	11.3	10.93	11.73	9.8	10.08
VIT_00s0230g00090	11.81	11.81	11.29	14.77	14.79	14.67	10.29	9.95	10.57	14.27	14.59	13.7	10.68	11.71	11.43	11.24	10.65	10	11.03	11.88	11.81	11.9	10.63	10.55
VIT_00s0230g00100	9.1	7.76	8.46	8.1	7.91	8.22	7.93	7.57	7.31	8.1	8.07	7.61	7.74	9.09	8.75	7.34	7.59	9.65	7.2	8.48	8.72	7.18	7.62	7.81
VIT_00s0230g00110	8.57	8	8.31	8.4	8.05	8.33	7.92	7.59	7.62	7.65	8.5	8.21	7.88	7.89	8.14	7.46	7.1	7.36	7.94	8.18	7.76	7.59	7.64	7.63
VIT_00s0230g00130	12.86	13.32	13.34	12.77	12.59	12.32	13.15	12.59	12.44	12.35	11.99	12.25	12.49	12.77	12.6	12.8	11.87	12.27	12.58	12.5	12.77	12.85	11.8	12.56
VIT_00s0230g00140	11.05	10.68	10.87	10.28	10.55	10.69	11.03	10.6	10.36	10.51	9.81	9.91	9.76	11.54	11.27	10.95	10.49	11.08	10.04	11.05	11.4	10.53	10.37	10.58
VIT_00s0230g00150	7.6	7.66	7.37	8.1	7.73	8.06	7.04	6.89	6.9	7.11	7.08	7.68	7.21	8.48	8.45	7.52	7.28	7.53	7.41	7.89	8.06	7	6.85	7.12
VIT_00s0230g00160	10.73	9.99	10.37	9.54	10	10.4	11.3	11.39	9.81	10.3	9.43	9.25	8.35	9.36	9.17	10.26	9.66	9.81	8.43	9.37	8.99	9.16	7.52	8.64
VIT_00s0231g00020	13.47	13.56	13.54	14.11	14.21	14.25	13.78	13.92	13.86	14.35	14.42	14.48	12.73	13.54	13.29	13.87	13.74	13.87	13.09	13.23	13.35	13.7	13.64	13.85
VIT_00s0231g00030	7.22	7.1	7.16	7.96	7.9	7.85	7.05	7.32	6.96	7.22	7.96	7.59	6.76	7.08	6.92	6.85	6.96	7.31	7.05	7.06	6.88	7.35	7.17	7.08
VIT_00s0231g00040	13.5	13.39	13.88	13.78	14.06	14	14.42	14.5	14.5	13.72	13.74	13.75	14.32	14.02	13.94	14.5	14.43	14.28	14.13	13.59	13.94	13.86	14.15	14.33
VIT_00s0231g00050	12.33	12.07	12.16	13.15	13.23	13.1	12.58	12.82	12.73	13.38	13.03	13.49	11.6	11.47	11.21	12.76	13.22	13.09	11.33	11.19	11.1	12.17	12.73	12.63
VIT_00s0231g00070	12.05	12.49	12.37	14.8	14.92	14.74	11.19	11.46	11.62	14.34	14.7	14.53	13.6	13.49	13.76	11.61	11.99	11.41	13.83	14.18	13.94	12.14	12.95	12.27
VIT_00s0231g00080	9.02	9.28	9.03	9.75	9.78	9.66	8.88	9.4	8.45	9.65	9.94	9.43	9.03	9.46	9.76	8.64	8.79	8.27	9.1	9.48	9.4	9.13	8.67	9.11
VIT_00s0231g00090	10.98	11.23	11.11	12.81	12.56	12.78	11.09	11.22	11.15	12.52	13.14	13.07	10.79	10.26	10.28	11.16	11.1	10.74	10.49	10.6	9.85	10.96	11.17	10.25
VIT_00s0233g00010	15.29	15.22	15.6	15.44	15.49	15.48	15.69	15.77	15.76	15.46	15.06	15.15	12.37	13.55	13.44	15.78	15.44	15.72	12.91	12.9	13.42	15.09	15.26	15.53
VIT_00s0233g00020	14.97	15.12	14.93	15.24	15.25	15.23	15.02	15.06	14.98	15.06	15.17	15.16	15	15.11	15.12	14.97	15.13	15.12	15.06	15.02	15.16	15.04	15.07	15.06
VIT_00s0233g00030	11.65	11.54	11.98	10.59	10.18	10.32	12.26	12.8	12.38	10.2	10.72	10.21	14.02	13.66	13.62	12.32	12.35	12.26	14.15	13.89	13.72	11.77	11.84	12.81
VIT_00s0233g00040	6.93	7.02	6.97	7.23	7.36	7.48	7.17	7.17	7.01	7.13	7.15	7.42	7.26	7.45	7.67	7	7.02	7.11	7.32	7.42	7.66	7.14	7.31	6.94
VIT_00s0233g00050	13.56	13.66	13.51	13.6	13.72	13.52	13.42	13.34	13.43	13.83	13.51	13.75	13.4	13.64	13.5	13.81	13.47	13.51	13.4	13.19	13.12	13.87	13.77	13.73
VIT_00s0233g00060	14.35	14.61	14.34	14.71	14.67	14.69	14.01	13.99	14.17	14.5	14.57	14.62	14.64	14.83	14.87	14.27	14	14.28	14.89	14.75	14.83	14.49	14.44	14.48
VIT_00s0233g00070	10.05	9.57	9.83	10.83	10.39	11.06	9.51	9.45	9.45	10.06	10.6	10.18	9.63	9.32	9.4	9.35	8.75	8.94	9.76	9.91	9.75	9.17	9.23	9.53
VIT_00s0233g00080	12.37	12.68	12.66	13.01	12.65	12.67	12.61	12.38	12.34	12.44	13.03	13.01	11.81	12.32	12.46	12.61	12.32	12.84	11.98	12.11	12.11	12.9	12.73	12.66
VIT_00s0233g00090	11.92	12.15	11.68	13.73	13.66	13.93	11.54	11.53	11.37	13.76	13.74	13.8	11.84	11.88	11.91	11.54	11.04	12.11	12.49	12.28	11.88	12.16	11.55	11.71
VIT_00s0233g00100	9.75	10.83	10.51	7.34	6.78	6.94	8.14	8.11	8.75	6.8	7.36	6.98	10.33	11.65	12.23	8.03	8.38	8.46	10.95	11.02	11.81	10.12	11	9.93
VIT_00s0233g00120	11.04	11.41	11.01	9.06	11.58	9.48	11.11	11.39	11.7	9.18	9.16	8.95	9.93	10.82	10.33	11.25	11.45	10.95	10.79	10.17	10.52	11.07	11.4	11.87
VIT_00s0233g00130	10.76	11.05	10.72	10.29	10.97	10.38	10.76	11.08	11.23	9.54	10.21	9.73	9.41	10.21	9.36	10.96	10.22	9.96	10.09	9.6	10.05	10.79	10.77	11.54
VIT_00s0233g00140	13.58	13.53	13.71	12.7	12.74	12.61	12.24	11.87	11.89	12.36	12.44	12.65	12.37	12.33	12.68	12.92	12.16	12.66	12.48	12.24	12.36	13	12.44	12.84
VIT_00s0233g00150	7.76	7.7	7.47	7.34	7.93	7.91	7.27	6.75	6.76	7.65	7.1	8.23	6.81	6.87	7.2	7.32	7.08	7.4	6.82	6.9	7.14	6.78	6.92	7.16
VIT_00s0233g00160	9.74	9.98	9.67	10.04	10.15	10.16	9.78	9.68	9.6	10.15	10.2	10.07	9.54	9.74	9.65	10.15	9.44	9.81	9.62	9.67	9.88	10.44	9.51	9.78
VIT_00s0233g00170	12.33	12.69	11.97	13.42	13.03	13.25	12.52	12.42	12.27	13.1	13.6	13.32	12.37	12.95	13.01	12.67	12.54	13.27	12.54	12.91	13.16	13.04	13	13.19
VIT_00s0233g00180	13.09	13.37	12.87	14.07	13.97	14.09	13.07	13.41	12.96	13.93	14.07	13.96	13.01	13.33	13.11	13.03	12.89	12.98	13.06	13.19	13.34	13.11	13.2	12.96
VIT_00s0233g00190	13.86	13.66	13.71	12.61	12.79	12.64	12.96	12.72	13.37	12.51	12.34	12.74	14.28	13.79	13.73	13.24	13.39	13.12	14.18	14.06	13.75	13.63	13.47	13.3
VIT_00s0238g00020	13.82	14.05	13.43	10.26	10.54	9.78	13.22	12.76	13.14	11.76	10.57	11.67	11.54	11.86	11.56	13.47	12.99	13.07	11.15	12.09	11.98	13.61	13.85	13.03
VIT_00s0238g00030	11.54	12.1	11.29	8.77	9.01	8.39	11.37	10.8	11.03	10.07	9.15	10.09	9.78	10.13	9.8	11.5	10.95	11.29	9.49	10.29	10.57	11.7	11.84	11.28
VIT_00s0238g00040	10.35	10.21	10.66	10.36	10.77	10.77	11.1	11.15	10.75	10.63	10.38	10.64	10.67	10.96	10.79	10.91	10.65	10.85	10.75	10.67	10.99	10.4	10.11	10.37
VIT_00s0238g00060	12.21	12.26	12.07	12.31	12.13	12.3	12.54	12.3	12.07	12.35	12.29	12.34	12.84	12.61	12.44	11.99	12.31	12.17	12.62	12.77	12.58	11.63	11.98	12.04
VIT_00s0238g00070	6.38	6.47	6.32	6.47	6.55	6.4	6.36	6.4	6.35	6.73	6.7	6.44	6.42	6.73	6.66	6.53	6.62	6.54	6.53	6.44	6.41	6.72	6.7	6.41
VIT_00s0238g00080	6.59	6.66	6.74	6.8	6.57	6.68	6.75	6.62	6.53	6.58	6.86	6.64	6.8	7.66	6.79	6.7	6.55	6.6	7.12	6.73	6.77	6.72	6.8	6.56
VIT_00s0238g00090	14.83	14.71	14.64	14.68	14.71	14.63	14.98	14.94	14.65	14.76	14.69	14.75	14.42	13.97	13.5	14.59	14.87	14.95	13.84	13.96	13.71	14.47	14.41	14.49
VIT_00s0238g00110	15.28	15.36	15.36	15.2	15.13	15.17	15.49	15.33	15.29	15.24	15.24	15.26	14.81	15.2	15.23	15.22	15.1	15.55	14.83	14.97	15.09	15.43	15.43	15.46
VIT_00s0238g00120	6.44	6.41	6.48	6.48	6.34	6.37	6.4	6.55	6.52	6.66	6.38	6.5	6.78	6.94	6.66	6.54	6.68	6.7	6.71	6.65	6.5	6.36	6.68	6.63
VIT_00s0238g00130	12.27	12.28	11.71	12.66	12.55	12.62	12.67	12.48	12.1	12.5	12.63	12.61	11.52	11.84	11.44	12.35	12.61	13.23	11.18	11.83	11.57	12.32	11.94	12.44
VIT_00s0239g00010	11.26	11.64	11.09	12.92	12.56	12.68	11.29	11.67	11.3	12.11	12.87	12.89	12.01	11.66	11.94	11.65	11.43	12.03	11.98	12.03	11.55	11.5	11.37	11.35
VIT_00s0239g00020	12.06	12.12	12.31	13.1	12.83	12.73	12.94	12.91	12.65	12.69	13.05	12.92	11.93	11.96	11.88	12.81	12.53	12.89	12.16	11.87	11.79	12.44	12.17	12.59
VIT_00s0239g00030	8.08	8.2	7.98	8.47	8.09	8.53	7.75	7.31	7.84	8.2	8.36	7.92	7.98	7.73	8.09	7.88	7.43	8	7.89	7.64	8.11	7.86	7.96	7.62
VIT_00s0239g00040	11.66	11.99	11.74	12.22	12.15	12.22	11.53	11.51	11.42	11.99	12.18	12.09	11.71	11.43	11.43	11.5	11.43	11.38	11.39	11.95	11.61	11.55	11.71	11.24
VIT_00s0239g00050	8.07	7.73	8	8.2	8.66	8.36	7.89	8.2	7.69	7.98	8.15	8.03	8.16	7.82	7.85	7.68	8	8.07	7.76	8.09	7.69	7.29	7.32	8.02
VIT_00s0239g00070	9.18	9.48	9.55	9.97	9.66	9.68	9.37	9.31	9.03	9.72	9.84	9.95	9.55	8.99	8.88	9.25	8.87	8.98	9.44	8.84	8.97	9.25	8.81	8.65
VIT_00s0239g00080	7.6	7.83	7.97	8.17	7.95	8.27	7.67	7.78	7.42	7.67	8.51	7.8	7.97	7.68	7.85	7.76	7.73	8.05	7.6	8.25	8.07	7.2	8.24	7.22
VIT_00s0239g00090	10.28	10.05	10.66	9.75	10.4	10.56	10.83	10.35	9.89	10.18	9.88	9.64	9.54	9.65	9.97	9.77	9.7	10.13	9.06	10.03	9.7	9.61	9.58	9.78
VIT_00s0239g00100	11.26	10.65	11.41	11.11	10.97	10.97	11.51	11.3	10.74	11.14	10.71	10.86	10.71	10.6	11.1	10.99	10.72	11.27	10.11	10.77	10.85	10	10.43	10.84
VIT_00s0239g00110	6.95	6.81	6.86	7.98	7.41	7.26	6.87	7.09	6.94	7.21	7.48	7.55	7.23	8.36	8.53	7.32	7.43	8.34	7.49	7.18	7.52	7.25	7.68	7.47
VIT_00s0239g00120	10.47	9.9	10.57	10.44	10.57	10.4	10.82	10.33	9.85	10.27	10.26	10.2	9.87	9.55	10.09	9.86	9.95	10.24	9.29	9.97	10.06	9.58	9.61	10.22
VIT_00s0239g00130	10.21	10.16	9.96	10.08	10.32	10.27	10.71	10.75	10.5	10.68	10.37	10.57	11.11	10.31	10.69	9.76	10.58	10.79	10.43	11.44	10.85	9.58	10.12	9.99
VIT_00s0239g00140	12.76	12.88	13.01	13.57	13.3	13.27	13.78	13.39	13.36	13.29	13.57	13.42	12.67	12.94	12.88	13.41	13.32	13.8	12.74	12.62	12.95	13.38	13.17	13.68
VIT_00s0239g00150	10.01	9.77	9.81	10.33	10.33	10.8	10.55	10.25	9.86	10.69	10.53	10.63	10.1	9.52	10.02	9.96	10.09	10.75	9.76	9.86	9.33	9.47	9.05	9.7
VIT_00s0239g00160	10.52	9.25	10.7	9.79	10.13	9.95	10.79	10.63	9.87	10.5	10.01	9.69	10.94	10.86	11.23	10.87	11.05	11.34	10.53	11.29	11.06	10.06	10.66	11.42
VIT_00s0240g00010	8.98	9.13	8.85	9.43	9.07	9.12	9.11	9.02	8.66	9.22	9.48	9.56	8.58	8.51	8.71	9.13	8.66	8.84	8.73	8.36	8.59	8.94	8.69	8.84
VIT_00s0240g00020	9.59	9.88	9.75	11.7	10.9	10.98	10.15	9.97	9.77	10.36	11.38	10.89	9.62	8.95	9.32	9.78	9.49	9.46	9.4	9.29	9.23	9.75	9.45	9.12
VIT_00s0240g00050	12.57	13.14	12.93	13.99	13.42	13.55	13.13	13.12	12.69	13.37	14.02	13.98	12.91	13.44	13.46	13.12	13.07	13.56	13.08	13.24	13.06	13.53	13.27	13.32
VIT_00s0240g00060	14.11	14.43	14.41	14.93	14.58	14.74	14.79	14.59	14.45	14.68	14.76	14.99	13.23	13.76	13.74	14.35	13.64	14.45	13.55	13.47	13.39	14.45	14.14	14.16
VIT_00s0245g00010	13.24	13.54	12.93	12.12	12.43	12.4	12.22	11.42	12.07	11.89	11.79	11.65	11.74	11.89	12.14	12.4	12.18	12.62	11.99	10.38	10.21	13.69	13.06	12.91
VIT_00s0245g00030	12.95	13.37	12.43	10.76	12.06	11.36	10.75	8.54	11.54	10.48	8.9	9.21	11.94	11.28	12.34	11.77	11.16	12.26	12	9.79	10.33	13.23	11.76	12.57
VIT_00s0245g00040	12.49	13.18	12.28	9.36	9.18	9.18	10.31	9.72	11.41	10.33	9.87	9.87	12.65	12.57	12.82	11.24	10.91	10.18	12.81	12.59	12.42	12.67	11.02	11.48
VIT_00s0245g00050	14.22	14.41	14.16	14.29	14.21	14.32	13.56	13.38	13.8	14.04	14.04	14.03	14.26	14.45	14.57	13.78	13.89	13.41	14.42	14.46	14.6	14.17	13.92	13.99
VIT_00s0245g00060	12.32	11.96	11.78	12.44	12.4	12.57	11.96	12.11	11.92	12.15	12.63	12.17	13.61	12.84	12.69	11.91	12.28	12.11	12.89	13.04	12.75	12.01	12.1	11.81
VIT_00s0245g00070	12.94	12.66	12.68	12.93	12.8	12.98	12.79	12.7	12.62	12.64	13.06	12.62	13.53	13.19	13.06	12.68	12.83	12.48	13.15	13.26	13.13	12.5	12.31	12.28
VIT_00s0246g00010	12.6	12.43	12.79	11.86	11.76	12.32	12.82	11.69	10.97	12.29	12.35	12.1	7.91	11.27	11.5	11.59	10.28	11.52	7.89	11.02	11.03	11.44	12.03	12.34
VIT_00s0246g00020	7.26	7.22	7.14	7.85	7.57	7.4	7.91	7.21	7.28	7.62	8.16	7.41	7.39	7.29	7.17	7.46	7.4	7.53	7.32	7.24	7.34	7.51	7.71	7.79
VIT_00s0246g00040	11.59	11.37	12.05	11.65	11.74	11.79	11.92	11.53	10.97	12.09	11.91	11.85	10.2	11.39	11.74	11.44	10.45	11.52	9.85	11.51	11.64	11.18	11.37	11.45
VIT_00s0246g00050	15.41	15.29	15.45	15.06	15.02	15.18	15.28	15.01	14.71	15.2	15.09	15.02	13.13	14.51	15	15.06	14.48	15.11	13.26	14.56	14.66	15.18	15.27	15.19
VIT_00s0246g00060	13.11	12.85	13.16	12.85	12.85	13.15	13.72	12.83	11.61	13.43	13.32	13.27	9.44	11.22	11.8	12.45	11.06	13.1	8.78	11.18	11.59	12.21	12.3	13
VIT_00s0246g00070	14.12	13.79	14.49	12.99	12.92	13.51	13.96	13.2	12.67	13.28	13.67	13.19	9.49	12.81	13.28	13.29	12.35	13.31	9.01	12.54	12.51	13.26	14.18	14.17
VIT_00s0246g00080	15.11	15.04	15.34	14.12	14.11	14.48	15.24	14.67	14.08	14.4	14.59	14.21	11.54	13.93	14.3	14.72	13.13	14.36	11.25	13.68	14.07	14.55	14.69	14.92
VIT_00s0246g00090	15.66	15.49	15.68	14.93	14.85	15.13	15.65	15.27	14.92	15.19	15.15	14.93	11.81	14.8	14.91	15.29	14.23	15.2	11.6	14.28	14.56	15.27	15.2	15.42
VIT_00s0246g00100	13.05	12.92	13.59	12.37	12.48	12.76	13.71	12.71	11.45	12.8	12.75	12.5	8.68	11.58	11.83	12.89	11.13	12.81	8.49	11.47	11.35	12.31	12.66	12.85
VIT_00s0246g00110	13.46	13.05	13.63	13.11	13.04	13.45	13.78	12.84	11.55	13.65	13.6	13.25	7.76	11.41	11.94	12.52	11.03	13.04	7.64	11.31	11.25	12.26	12.56	12.91
VIT_00s0246g00120	8.15	7.8	8.79	9.25	9.45	9.59	9.77	8.88	8.23	9.55	9.32	8.95	9.28	8.1	9.28	8.23	8.42	9.72	7.42	8.47	8.12	8.64	9.2	8.35
VIT_00s0246g00130	7.7	7.79	7.9	8.8	8.74	9.16	8.38	7.94	7.6	9.13	8.52	8.73	8.48	7.33	8.41	7.63	7.69	9.17	7.01	7.45	7.62	8.3	7.84	7.88
VIT_00s0246g00140	14.24	14.1	14.23	13.67	13.76	13.77	13.64	13.54	13.38	14.01	13.87	13.93	13.43	13.58	13.87	13.49	13.12	13.64	13.21	13.75	13.78	13.83	13.88	13.75
VIT_00s0246g00150	14.67	14.24	14.73	13.94	13.81	14.01	13.51	13.7	13.62	14.43	14.21	14.32	13.57	14.43	14.47	13.94	13.93	13.67	13.66	14.74	14.73	14.26	14.18	13.69
VIT_00s0246g00160	13.82	13.58	13.97	13.44	13.42	13.48	12.82	12.88	13.14	13.98	13.65	13.95	12.86	13.05	12.83	13.38	13.87	12.95	11.48	13.49	13.43	13.04	14.02	12.88
VIT_00s0246g00170	14.4	14.17	14.38	13.39	13.27	13.5	14.24	13.72	13.23	13.94	13.87	13.96	12.99	13.64	13.66	13.79	13.46	13.96	12.54	13.86	13.7	13.88	14.2	13.91
VIT_00s0246g00180	15.57	15.58	15.69	15.16	15.06	15.14	15.56	15.39	15.45	15.35	15.36	15.36	15.37	15.63	15.56	15.56	15.65	15.76	15.42	15.65	15.52	15.78	15.74	15.78
VIT_00s0246g00190	15.77	15.83	15.84	15.5	15.44	15.47	15.74	15.7	15.72	15.74	15.53	15.65	15.63	15.8	15.77	15.82	15.67	15.85	15.74	15.74	15.75	15.89	15.78	15.83
VIT_00s0246g00200	15.64	15.56	15.66	15.08	15.12	15.16	15.63	15.47	15.38	15.41	15.26	15.38	14.45	15.39	15.33	15.55	15.42	15.56	14.62	15.22	15.24	15.6	15.6	15.59
VIT_00s0246g00210	15.63	15.56	15.73	15.32	15.37	15.47	15.63	15.38	14.94	15.46	15.32	15.25	11.99	15.12	15.16	15.32	14.66	15.37	12.37	14.59	14.83	15.37	15.07	15.44
VIT_00s0246g00220	15.44	15.56	15.63	15.37	15.24	15.36	15.61	15.33	15.04	15.31	15.47	15.45	12.84	15.17	15.38	15.31	14.95	15.5	13.08	14.92	15.05	15.56	15.35	15.53
VIT_00s0246g00230	14.41	14.19	14.23	14.17	14.19	14.21	14.07	13.88	13.35	14.25	14.36	14.17	11.91	13.56	13.84	13.56	13.09	13.69	11.92	13.66	13.6	13.91	13.96	13.63
VIT_00s0246g00240	14.06	13.82	14.1	13.21	13.45	13.38	13.41	13.02	12.41	13.43	13.39	13.25	12.03	13.15	13.53	13.19	12.49	13.06	11.6	13.32	13.41	13.48	13.53	13.29
VIT_00s0250g00010	7.04	7.09	6.83	7.04	6.79	6.99	6.91	6.78	6.95	7.13	7.01	7.04	6.64	6.63	6.46	6.61	6.66	6.51	6.63	6.75	6.73	6.83	6.87	6.58
VIT_00s0250g00020	13.76	13.93	14.27	14.77	14.82	14.83	14.46	14.31	14.51	14.51	14.42	14.61	13.89	14.09	14.04	14.39	14.4	14.43	13.95	13.75	13.94	13.87	14.06	14.28
VIT_00s0250g00030	12.63	12.89	12.68	13.43	13.67	13.61	12.51	12.27	12.44	12.72	13.54	12.78	13.27	13.22	13.27	12.71	12.57	12.36	13.18	13.64	13.42	12.83	12.59	12.83
VIT_00s0250g00040	13.24	13.31	13.01	13.13	13.19	13.21	12.71	12.78	12.62	13.07	13.05	13.02	13.56	13.31	13.51	12.66	12.65	12.49	13.65	13.68	13.74	12.98	12.69	12.69
VIT_00s0250g00050	9.5	9.58	9.81	10.58	9.67	10.78	9.5	9	9.78	10.82	10.24	10.88	9.84	9.72	9.99	9.23	8.89	9.42	9.94	9.6	10.19	9.28	9.22	9.76
VIT_00s0250g00060	11.17	10.7	10.68	10.26	10.83	10.4	10.44	10.46	10.24	10.68	10.86	10.38	10.57	10.63	10.8	10.59	10.74	10.56	10.15	11.05	10.77	10.84	9.71	9.76
VIT_00s0250g00080	10.61	10.81	10.38	12.14	11.99	11.75	9.92	9.59	10.33	12.06	12	12.44	10.08	9.46	9.49	10.29	10.73	9.87	9.62	9.98	9.67	10.33	9.62	9.6
VIT_00s0250g00090	7.82	7.76	9.8	7.8	7.56	7.4	11.12	11.14	11.87	8.3	7.71	7.77	7.18	6.57	6.81	10.46	10.98	9.52	7.37	7.03	6.62	9.1	11.23	12.04
VIT_00s0251g00010	7.63	8.38	7.75	8.41	8.18	7.4	7.98	7.49	7.75	8.75	7.48	8.36	7.72	7.18	7.88	8.54	6.78	7.53	7.8	7.22	7.43	7.7	7.4	7.7
VIT_00s0251g00020	8.66	8.82	8.95	9.25	9.23	9.48	8.92	9.36	9.05	8.76	9.43	8.84	8.81	8.76	8.9	9.48	8.56	8.73	8.8	8.17	8.69	8.82	8.59	8.23
VIT_00s0251g00050	8.56	8.53	8.93	9.46	9.08	9.1	8.66	9.23	8.44	9.56	8.96	9.66	9.4	8.88	8.54	8.46	8.72	8.35	9.23	8.92	9.07	8.69	8.34	8
VIT_00s0251g00060	6.38	6.43	6.59	6.36	6.37	6.5	6.64	6.52	6.35	6.36	6.35	6.4	6.44	6.54	6.8	6.39	6.56	6.6	6.38	6.51	6.44	6.23	6.4	6.33
VIT_00s0251g00080	13.48	13.7	13.73	14.55	14.46	14.62	14.32	14.23	13.94	14.5	14.71	14.46	12.3	12.93	12.64	14.24	13.53	14.18	12.82	11.98	12.38	14.09	12.86	13.77
VIT_00s0252g00010	12.58	12.65	12.29	12.78	12.8	12.95	12.55	12.68	12.5	12.46	12.65	12.38	13.44	13.07	13.27	12.01	12.36	12.31	13.33	13.44	13.53	11.89	11.97	12.03
VIT_00s0252g00020	12.1	12.08	12.03	12.1	12.16	12.17	12.24	12.41	11.97	12.38	12.11	12.24	11.17	11.52	11.48	12.22	11.99	12.04	11.08	11.16	10.89	12.46	12.36	11.97
VIT_00s0252g00030	13.71	13.4	13.44	14.4	14.34	14.46	13.4	13.58	13.63	14.39	14.25	14.36	14.14	13.69	13.79	13.47	13.82	13.6	14.11	14.21	14.01	13.34	13.58	13.37
VIT_00s0252g00040	12.14	11.77	12.71	10.5	10.3	10.27	12.99	13.65	13.03	10.87	10.57	10.16	10.88	11.23	10.93	13.43	13.48	12.89	11.43	11.94	11.96	12.67	12.53	13.26
VIT_00s0252g00050	13.4	12.95	12.88	14.13	14.12	14.23	13.09	13.63	13.62	14.31	14.35	14.4	13.5	12.75	13.05	13.16	13.93	13.61	13.18	13.18	13.03	13.03	13.37	13.37
VIT_00s0252g00060	14.14	14.15	14.37	13.91	13.84	14.05	14.3	14.23	14.06	13.62	13.86	13.54	14.82	14.42	14.43	14.11	14.18	14.07	14.62	14.46	14.35	13.97	13.99	14.03
VIT_00s0252g00070	15.51	15.53	15.49	15.6	15.56	15.61	15.39	15.48	15.48	15.46	15.52	15.58	15.64	15.54	15.6	15.5	15.37	15.47	15.77	15.67	15.6	15.42	15.26	15.36
VIT_00s0252g00080	13.94	14.07	13.85	13.93	13.82	13.82	12.91	12.86	13.23	13.5	13.69	13.8	13.85	13.97	14.12	13.05	13.05	12.84	13.81	14.09	14.01	13.85	13.69	13.17
VIT_00s0252g00090	10.9	11.47	10.42	11.28	11.26	11.44	9.7	10.08	9.77	10.94	10.79	11.1	11.12	11.17	11.53	9.56	9.92	9.15	11.22	12.08	11.36	10.32	10.47	9.23
VIT_00s0252g00100	14.99	15.12	15.04	14.93	14.76	14.84	14.4	14.23	14.53	14.58	14.67	14.82	14.89	14.87	14.92	14.33	14.22	14.07	14.85	14.85	14.74	14.93	14.78	14.35
VIT_00s0252g00110	9.73	9.52	8.97	8.62	7.9	8.1	8.44	8.27	8.75	9.86	8.49	10.54	11.31	10.47	10.44	9.39	9.44	9.22	10.8	11.45	11.12	9.4	9.31	8.11
VIT_00s0252g00120	7.97	8.06	8.22	9.13	8.78	9.08	8.38	7.99	7.71	8.42	8.62	8.77	7.98	7.52	8.02	7.66	7.86	8.64	7.92	7.53	7.79	7.45	7.86	8.62
VIT_00s0252g00130	15.51	15.49	15.59	15.55	15.63	15.57	15.61	15.67	15.62	15.55	15.56	15.66	15.46	15.65	15.68	15.45	15.74	15.61	15.59	15.51	15.58	15.5	15.68	15.58
VIT_00s0253g00010	11.91	12.08	11.86	12.83	12.25	12.39	11.98	11.53	11.37	12.22	12.48	12.53	10.98	11.36	11.31	12.16	11.78	12.11	10.96	11.23	11.22	11.96	10.91	11.63
VIT_00s0253g00020	9.06	8.77	8.5	11.23	11.08	10.42	8.53	9.32	8.26	12.58	10.77	12.24	7.95	8.81	8.26	8.59	8.74	8.46	8.57	7.64	7.99	7.94	8.95	8.43
VIT_00s0253g00030	6.73	6.88	6.61	8.56	7.28	7.94	6.66	6.58	6.68	7.19	7.79	7.91	6.96	7	6.75	6.96	6.97	7.39	6.79	6.66	7.21	6.75	6.67	7.01
VIT_00s0253g00040	12.73	13.22	12.02	11.35	11.75	11.79	10.24	9.63	10.7	11.15	12.26	11.29	14.81	14.85	14.68	11.17	10.73	10.58	14.46	14.74	14.7	12.77	12.37	11.43
VIT_00s0253g00050	7.57	7.66	7.32	6.99	7.53	7.35	7.14	7.16	7.19	7.21	7.26	7.37	7.29	7.32	7.38	7.22	7.11	7.21	7.5	7.4	6.96	7.46	7.34	7.18
VIT_00s0253g00060	14.99	14.9	14.83	12.67	12.65	12.38	13.92	13.29	14.06	13.47	12.6	13.44	14.65	14.93	15.02	14.49	14.27	14.21	14.87	14.88	14.99	14.84	14.82	14.5
VIT_00s0253g00070	13.56	13.39	13.1	13.79	13.74	13.81	13.49	13.75	13.74	13.91	13.76	13.93	13.59	12.91	12.79	13.6	14	13.84	13.14	13.48	13.15	13.24	13.71	13.58
VIT_00s0253g00080	10.03	10.65	10.14	14.22	10.78	10.51	10.13	10	10.32	10.59	10.47	10.38	12.12	11.68	11.48	10.11	10.76	10.45	11.98	12.48	12.19	10.02	11.11	10.61
VIT_00s0253g00090	8.94	9.5	9.44	11.88	9.41	9.16	9.79	10.07	9.97	9.65	9.05	10.26	11.44	10.97	10.61	10.19	10.51	10.29	10.77	11.64	11.26	9.24	10.46	9.77
VIT_00s0253g00100	6.75	6.96	6.64	8	7.04	7.03	6.81	6.82	6.77	6.91	6.84	7.13	7.25	7.28	7.19	6.74	7.02	6.69	7.15	7.73	7.31	6.85	6.74	6.84
VIT_00s0253g00110	8.44	8.17	8.89	10.77	8.3	8.33	8.92	9.36	9.07	8.78	8.47	8.69	10.98	10.36	10	9.37	10.01	9.39	10.05	11.19	10.83	8.49	9.81	8.94
VIT_00s0253g00140	13.4	13.01	12.68	10.73	10.49	10.52	12.53	13.3	13.32	10.74	11.03	10.57	12.6	12.27	12.22	12.72	13.12	12.69	12.52	11.81	11.78	12.72	12.7	12.88
VIT_00s0253g00150	10.49	10.98	11.11	10.5	10.92	12.26	12.47	13.42	12.29	13.28	12.7	13.42	10.17	10.48	9.72	12.18	11.87	12.4	9.8	9.01	9.18	11.09	11.73	11.74
VIT_00s0253g00160	9.59	9.41	9.93	9.58	9.84	11.62	11.63	12.6	11.55	12.58	12.07	12.76	9.63	9.56	8.62	11.32	10.9	11.57	8.98	8.04	8.46	10.53	10.49	10.83
VIT_00s0253g00170	7.87	8.12	8.06	8.1	8.56	10.03	8.91	9.52	9.05	11.07	9.44	11.27	8.17	7.8	7.35	8.72	9.25	9.27	7.42	7.88	7.67	7.94	8.3	8.91
VIT_00s0253g00180	8.9	9.13	8.93	9.75	9.41	9.59	8.87	8.32	8.61	9.35	9.77	9.74	10.75	10.09	10.22	8.4	9.19	8.45	10.07	10.25	10.26	8.55	8.19	8.34
VIT_00s0254g00010	14.46	14.44	14.56	15.23	15.19	15.31	14.98	14.99	14.85	15.26	15.28	15.14	13.79	14.04	13.85	14.8	14.79	15.07	13.92	13.59	13.57	14.75	14.43	14.76
VIT_00s0254g00030	11.82	12	11.87	11.08	11.22	11.13	11.6	11.38	11.39	11.01	11.17	10.9	11.5	12.14	12.44	11.39	10.88	11.4	11.53	11.85	12.28	11.8	11.62	11.92
VIT_00s0254g00040	15.62	15.68	15.69	15.62	15.61	15.63	15.7	15.64	15.64	15.45	15.6	15.39	15.16	15.39	15.36	15.46	15.3	15.61	15.16	15.36	15.26	15.64	15.52	15.56
VIT_00s0256g00010	9.73	9.68	8.82	6.99	6.78	6.8	8.07	8.99	9.57	6.7	7.05	6.64	10.29	9.87	9.76	9.61	10.06	10.46	9.77	10.08	10.14	10	9.87	9.39
VIT_00s0256g00020	9.78	9.74	8.94	8.12	7.87	7.89	8.6	9.33	9.59	8.03	8.37	8.21	10.01	9.73	9.75	9.59	9.69	8.88	9.92	10.03	10.11	9.98	9.43	9.35
VIT_00s0256g00030	15.45	15.56	15.62	12.06	12.58	12.22	15.55	15.43	15.68	13.43	12.55	13.18	15.39	15.47	15.35	15.66	15.62	15.65	15.43	15.46	15.54	15.63	15.67	15.72
VIT_00s0256g00040	15.34	15.47	15.54	12.06	12.69	11.94	15.44	15.23	15.52	13.34	12.5	13.13	15.1	15	14.93	15.42	15.31	15.36	15	15.12	15	15.54	15.32	15.45
VIT_00s0256g00050	14.57	14.74	14.95	10.87	11.91	10.9	14.7	14.53	14.81	12.15	11.3	12.04	14.18	14.12	14.01	14.64	14.64	14.47	14.22	14.23	14.09	14.78	14.49	14.7
VIT_00s0256g00060	11.97	12.23	12.06	12.51	12.5	12.4	12.1	11.97	11.86	12.16	12.5	12.51	11.95	12.13	12.02	12.48	11.93	12.37	11.86	12.29	12.13	12.51	12.09	12.6
VIT_00s0256g00080	13.03	12.79	13.22	13.47	13.7	13.51	13.41	13.5	13.42	13.31	13.39	13.31	13.24	13.14	13.18	13.27	13.52	13.22	13.49	13.25	13.17	12.98	12.99	13.22
VIT_00s0256g00100	7.86	8.26	8.31	8.9	7.79	8.56	9.02	7.75	8.32	9.02	9.28	8.7	7.94	8.69	8.31	8.26	8.15	9.24	8.08	8.01	8.46	7.88	7.83	8.87
VIT_00s0256g00110	15.24	15.44	15.44	12.04	13.1	11.78	15.38	15.2	15.47	13.16	12.5	13.17	15.28	15.2	15.23	15.43	15.58	15.39	15.15	15.31	15.3	15.54	15.49	15.55
VIT_00s0256g00120	14.98	15.15	15.2	11.61	12.48	11.65	15.1	14.86	15.02	12.89	12.18	12.61	14.19	14.52	14.44	15.02	14.76	14.84	14.4	14.33	14.49	15.25	14.93	14.92
VIT_00s0256g00130	8.84	10.09	9.43	9.89	9.29	9.26	9.53	9.36	9.29	9.43	9.5	9.3	9.49	9.6	10.05	9.89	8.35	8.59	9.75	9.97	10.5	10.41	8.48	8.76
VIT_00s0258g00010	12.29	12.11	12.78	12.75	13.08	13.17	13.76	13.91	13.62	13.28	12.96	12.87	12.05	11.38	11.3	13.62	14.09	14.08	11.91	11.47	11.67	12.83	13.37	13.49
VIT_00s0258g00020	11.05	11.19	11.27	11.93	12.12	12.14	12.65	12.76	12.35	12.18	11.97	11.9	11.05	10.84	10.75	12.65	12.56	13.22	10.86	10.85	10.73	11.95	12.17	12.49
VIT_00s0258g00040	6.61	6.77	6.97	8.53	10.12	10.55	8.11	8.68	7.98	9.74	9.15	8.27	6.91	6.72	6.56	7.91	8.77	8.33	6.62	6.57	6.84	6.99	7.3	8.13
VIT_00s0258g00050	12.71	12.58	13.11	13.54	13.7	13.9	14.05	14.01	13.78	13.96	13.63	13.6	11.69	11.14	10.78	13.85	14.09	14.14	11.82	11.09	10.93	13.11	13.12	13.49
VIT_00s0258g00060	10.38	10.64	10.85	9.96	11.44	10.75	12.11	12.2	12.14	11	10.87	10.62	10.87	10.35	10.18	12.09	11.71	12.41	10.96	9.92	10.18	11.33	11.39	12.26
VIT_00s0258g00070	9.89	10.39	10.44	9.56	11.15	10.48	11.8	12.2	11.91	10.6	10.46	10	10.54	10.2	9.69	11.54	11.56	12.08	10.66	9.51	9.98	10.92	11.19	11.94
VIT_00s0258g00080	11.25	11.22	11.46	11.35	11.98	11.35	12.46	12.52	12.29	11.91	11.77	11.73	10.19	10.4	10.88	12.46	11.97	13.01	10.24	10.36	10.7	12.11	12.07	12.89
VIT_00s0258g00090	11.51	12.01	12.45	11.73	12.65	12.61	13.66	14.11	13.72	12.29	11.88	11.91	12.2	11.95	11.7	13.54	13.93	13.88	12.6	10.99	11.6	12.55	13.1	13.65
VIT_00s0258g00100	12.2	11.94	12.66	12.89	13.27	13.32	13.84	13.9	13.82	13.52	13.15	13.24	11.85	11.61	11.32	13.64	14.06	14.02	11.81	11.66	11.7	12.83	13.28	13.51
VIT_00s0258g00110	6.68	6.66	6.89	7.26	6.74	6.83	6.89	6.71	6.88	6.95	6.73	7.55	6.64	6.78	6.86	6.73	6.98	9.08	6.55	6.32	6.92	7.03	7.15	7.81
VIT_00s0258g00120	10.27	10.27	10.39	10.36	10.87	10.64	9.74	9.86	9.84	10.58	10.14	10.44	11.74	11	11.12	9.97	10.11	10	11.67	11.35	11.03	9.78	10.57	9.95
VIT_00s0258g00130	7.95	7.38	7.82	7.89	8.36	7.19	8.57	9.69	9.52	7.71	8.08	7.64	8.11	8.71	8.47	8.4	8.87	9.42	8.37	7.54	8	8.05	8.56	9.09
VIT_00s0258g00140	7.8	7.63	7.55	7.73	8.57	7.46	8.99	9.87	9.83	8.01	7.53	7.62	7.64	8.45	7.87	8.83	9.42	9.24	8.01	7.57	7.98	8.02	8.78	8.97
VIT_00s0259g00010	9.67	10.2	9.52	10.34	10.34	10.28	9.64	9.76	9.38	10.12	10.31	10.4	9.33	9.69	9.45	9.76	9.71	9.59	9.14	9.67	9.21	10.24	9.71	9.86
VIT_00s0259g00020	13.45	14.03	13.69	13.49	13.33	13.38	13.64	13.47	13.71	13.51	13.4	13.8	13.24	13.57	13.8	13.66	13.03	13.8	13.22	13.56	13.53	13.95	13.5	13.93
VIT_00s0259g00040	14.38	14.63	14.45	13.95	13.84	14.02	14.33	14.41	14.47	14.3	14.12	14.36	14.44	14.7	14.67	14.45	14.24	14.52	14.51	14.51	14.63	14.51	14.34	14.46
VIT_00s0259g00050	11.89	12.05	11.96	12.18	11.87	11.81	12.68	12.45	12.24	12.06	12.3	12.27	11.02	10.47	10.11	12.62	12.04	11.83	11.3	9.89	9.48	12.77	12.09	11.71
VIT_00s0259g00070	14.53	14.32	14.22	14.85	14.7	14.83	14.27	14.19	14.45	14.75	14.97	14.7	14.45	14.29	14.51	14.43	14.44	14.72	14.34	14.21	14.15	14.46	14.58	14.73
VIT_00s0259g00090	9.25	8.53	9.32	8.51	8.76	8.41	9.7	9.46	8.93	8.76	8.09	8.24	9.22	10.5	10.51	9.86	10.47	10.13	9.71	10.9	10.5	9.13	10.01	9.8
VIT_00s0259g00100	15.46	15.43	15.41	15.62	15.57	15.46	15.49	15.36	15.51	15.65	15.59	15.51	15.14	15.5	15.36	15.53	15.45	15.53	15.4	15.33	15.34	15.6	15.6	15.57
VIT_00s0259g00110	14.45	14.23	13.85	9.71	9.14	9.8	13.54	13.87	14.25	8.9	8.98	9.82	15.14	14.54	14.42	13.91	14.24	13.9	14.64	14.79	14.63	14.09	13.65	13.81
VIT_00s0259g00120	15.65	15.64	15.67	14.6	14.65	14.69	15.69	15.63	15.49	14.81	14.87	14.85	14.52	15.53	15.13	15.71	15.64	15.6	14.3	14.08	14.29	15.6	15.67	15.66
VIT_00s0259g00130	13.82	13.79	13.63	13.56	13.43	13.44	13.13	13.14	13.36	13.62	13.53	13.57	14.27	14	14.06	13.32	13.74	13.37	14.19	14.14	14	13.79	13.95	13.58
VIT_00s0259g00140	15.41	15.42	15.48	14.09	14.11	14.08	15.49	15.41	15.36	14.39	14.44	14.35	14.21	15.06	14.58	15.54	15.4	15.52	13.81	13.3	13.44	15.34	15.46	15.39
VIT_00s0259g00150	14.28	14.2	14.07	13.77	13.7	13.57	13.56	13.5	13.47	13.77	13.65	13.81	13.56	14.49	14.41	13.82	13.85	13.83	13.71	14.45	14.21	14.15	14.13	14.06
VIT_00s0259g00160	13.37	13.02	12.93	12.71	12.65	12.89	11.63	11.49	13.17	12.9	12.72	13.16	14.19	13.42	13.6	12.43	12.92	11.51	13.94	13.88	13.77	13.2	12.7	12.06
VIT_00s0259g00170	12.97	12.72	12.33	10.37	9.64	10.15	12.9	13.4	13.18	9.33	8.75	9.6	10.73	10.67	9.97	13.09	13.55	13.57	10.19	9.61	9.5	12.7	13.39	12.81
VIT_00s0259g00180	10.46	10.72	10.63	8.96	8.2	8.64	12.24	12.83	11.8	9.25	9.08	9.21	13.51	13.44	13.55	11.73	11.91	12.06	13.47	13.36	13.01	11.03	11.75	11.14
VIT_00s0259g00190	12.65	12.59	12.47	13.29	13.22	13.34	13.54	13.57	12.89	13.31	13.46	13.45	13.64	12.93	13.11	12.74	13.38	13.75	13.11	13.57	13.09	12.72	13.05	12.87
VIT_00s0259g00200	13.54	13.4	13.44	13.96	13.85	14.08	14.38	14.5	13.75	13.95	14.03	14.01	13.92	13.39	13.64	13.71	13.95	14.28	13.57	13.85	13.59	13.5	13.53	13.54
VIT_00s0259g00210	12.82	12.81	12.66	10.77	10.6	10.46	12.1	12.22	12.49	10.93	10.42	10.98	14.73	14.09	14.13	12.59	12.44	11.83	14.46	14.27	14.18	12.79	12.4	12.53
VIT_00s0260g00030	6.41	6.39	6.47	6.45	6.47	6.52	6.51	6.55	6.38	6.42	6.36	6.53	6.75	6.94	6.69	6.37	6.59	6.48	6.47	6.48	6.86	6.64	6.5	6.44
VIT_00s0260g00040	13.77	13.96	13.49	14.38	14.32	14.38	13.62	13.41	13.57	14.11	14.09	14.1	14.24	14.01	14.03	13.72	13.63	13.56	14.45	14.15	14.27	13.77	13.46	13.48
VIT_00s0260g00050	7.54	7.6	7.93	8.34	7.6	7.65	7.6	7.91	7.66	7.47	8.54	7.58	7.88	8.01	7.91	7.88	7.63	7.82	8.16	8.4	7.59	7.88	7.74	7.78
VIT_00s0260g00060	14.73	14.52	14.21	14.87	14.81	14.82	13.07	13.69	14.04	14.69	14.84	14.85	15.2	14.84	14.98	13.42	14.27	13.65	14.96	15.11	14.94	13.9	14.37	13.73
VIT_00s0260g00070	15.43	15.47	15.17	15.25	15.25	15.43	14.97	14.99	14.9	15.42	15.2	15.38	14.51	15.3	15.22	14.95	14.76	14.9	14.72	15.14	15.33	15.22	14.56	14.85
VIT_00s0260g00080	15.53	15.43	15.41	15.51	15.44	15.5	14.96	15.09	15.31	15.49	15.52	15.57	15.59	15.52	15.57	15.12	15.42	15.15	15.67	15.57	15.58	15.28	15.42	15.02
VIT_00s0261g00010	14.36	14.35	14.02	14.65	14.76	14.68	13.84	13.92	13.99	14.64	14.63	14.74	14.52	14.42	14.62	13.76	14.05	13.7	14.56	14.78	14.73	14.19	14.01	13.85
VIT_00s0261g00020	11.95	12.37	12.18	10.52	10.39	10.23	12.16	11.79	11.21	10.76	10.41	10.57	10.65	11.32	11.6	11.63	10.66	11.24	10.72	10.84	11.33	12	11.87	11.99
VIT_00s0261g00040	15.14	15.19	15.05	10.87	9.06	8.06	13.16	10.44	13.56	8.63	7.54	9.16	13.03	14.42	14.15	13.35	13.33	12.77	13.73	14.37	14.77	14.88	14.9	14.3
VIT_00s0261g00050	10.61	11.18	10.88	11.3	11.18	11.57	11.27	10.79	10.61	10.94	11.29	11.24	10.1	10.55	10.3	11.22	10.15	10.82	10.49	10.87	9.96	11.74	10.46	10.62
VIT_00s0262g00010	9.8	9.5	10.43	9.09	11.26	9.21	9.32	10.42	10.61	9.36	8.72	9.39	10.68	9.5	9.72	10.47	10.05	10.2	11.2	10.28	10.6	9.45	9.58	10.67
VIT_00s0262g00020	7.39	7.12	7.75	6.88	7.23	6.99	8.87	10.23	10.04	7.36	7	6.78	6.72	7.41	6.86	8.9	8.96	9.22	7.1	6.77	7.03	8.38	8.23	10.23
VIT_00s0262g00030	6.77	6.78	7.17	6.52	6.82	6.56	7.52	8.69	8.58	6.75	6.58	6.83	6.76	7.18	7.14	8.62	8.76	8.64	6.9	7.27	6.92	7.55	7.54	9.34
VIT_00s0262g00070	12.37	11.52	12.4	10.56	10.34	10.59	13.11	13.14	12.22	10.85	11.21	10.74	11.6	12.35	12.48	12.51	12.34	12.42	11.82	12.54	12.54	12.45	12.7	12.31
VIT_00s0262g00080	7.08	7.96	7.2	7.08	7.49	7.76	6.83	7.14	7	6.86	7.51	7.14	6.93	6.73	6.9	7.04	6.83	6.9	6.65	6.86	6.64	6.89	6.79	7.27
VIT_00s0262g00090	7.94	8.24	9.37	7.22	9.42	7.27	10.47	11.16	10.6	6.89	7.32	7.14	8.79	10.04	8.87	9.69	10.25	9.61	9.59	9.1	9.68	8.99	9.64	10.81
VIT_00s0262g00100	9.56	9.64	9.74	10.2	9.53	9.63	9.49	9.38	8.47	9.4	10.52	9.9	8.82	8.54	8.72	8.75	8.41	8.84	8.65	8.39	9.21	9.32	8.8	8.58
VIT_00s0262g00110	8.41	8.22	8.8	8.61	8.47	8.56	9.29	9.89	9.45	8.05	8.16	8.49	7.73	8.14	7.99	9.2	9.07	9.77	8.25	7.72	8.12	9.02	8.97	9.69
VIT_00s0262g00120	8.31	8.36	9.45	7.87	8.15	7.68	10.15	11.27	11.12	7.43	7.25	7.33	7.39	7.37	7.47	9.76	10.5	11.03	7.42	7.09	7.1	8.09	9.97	11.49
VIT_00s0262g00130	8.53	8.59	8.39	7.99	9.74	8.62	9.75	10.04	10.05	8.83	8.06	8	10.1	10.28	9.58	9.33	9.52	8.48	9.44	9.75	9.46	9.2	9.39	9.37
VIT_00s0262g00150	11.72	11.95	12.55	12.97	12.59	12.81	13.3	13.26	12.44	12.49	12.65	12.81	9.24	11.76	11.53	13.11	12.32	13.37	9.19	10.9	11.16	12.25	12.03	13.24
VIT_00s0262g00160	10.47	10.64	10.52	10.44	11.05	11.58	10.78	10.45	10.43	10.5	10.59	10.22	9.26	10.69	10.5	11.11	10.07	10.76	9.48	10.2	10.37	10.98	10.23	10.68
VIT_00s0262g00170	10.31	9.85	10.17	10.37	10.96	11.52	10.79	10.2	9.55	10.47	10.68	10.21	8.75	10.27	10.08	10.86	9.58	10.77	8.53	9.58	9.97	9.95	10.32	9.99
VIT_00s0262g00180	8.4	7.71	7.78	7.6	8.66	7.86	8.38	8.59	8.2	7.4	7.89	8.42	9.14	8.74	8.14	7.89	8.44	8.17	9.33	8.42	8.2	7.47	8.43	8.97
VIT_00s0264g00010	12.96	13.02	13.15	12.23	12.48	12.68	12.02	11.43	12.43	12.09	12.32	12.21	14.32	14.34	14.26	12.49	12.31	12.19	14.17	14.19	14.13	12.93	12.58	12.73
VIT_00s0264g00020	14.02	13.93	14.37	14.95	15.22	15.22	14.1	14.12	14.35	14.98	15.32	15.2	14.4	14.39	14.51	14.27	14.21	14.36	14.19	13.98	14.22	14.15	14.76	14.58
VIT_00s0264g00030	14.49	14.92	15.19	15.53	15.57	15.53	15.49	15.52	15.46	15.42	15.44	15.41	15.21	14.55	15.22	15.13	15.19	15.34	15.46	15.41	15.47	15.24	15.36	15.36
VIT_00s0264g00040	13.02	13.1	13.05	14.31	14.28	14.47	12.96	13.22	13.09	14.11	14.47	14.27	13.66	13.69	13.72	12.96	13.17	13.26	13.49	14.06	13.78	13.06	13.5	13.25
VIT_00s0264g00050	14.76	14.49	13.42	14.85	14.8	14.8	11.28	10.59	12.65	14.86	14.73	14.87	14.17	14.24	14.13	11.59	12.7	11.85	13.87	14.49	14.4	13.89	14.07	13.12
VIT_00s0264g00060	12.88	12.82	12.93	14.43	14.5	14.56	12.78	12.97	12.83	14.22	14.49	14.4	12.93	13.15	13.03	13.18	13.14	13.08	13.01	13.26	12.98	12.87	13.49	13.12
VIT_00s0264g00070	8.08	8.3	8.24	8.67	9.04	9.06	8.43	8.63	8.79	9.48	8.96	8.38	7.91	7.8	7.62	8.33	8.35	8.29	7.75	8	7.85	8.34	8.19	8.34
VIT_00s0264g00080	7.35	7.48	7.56	7.81	7.49	7.61	7.71	7.69	7.26	7.32	7.85	7.38	7.49	7.22	7.45	7.06	7.09	8.11	7.08	7.08	7.66	7.05	7.11	7.59
VIT_00s0264g00090	9.21	9.25	9.62	8.78	8.29	8.91	9.15	8.84	9.3	9.19	9.09	7.74	9.24	10.65	10.23	9.77	9.27	9.29	9.54	8.73	9.19	8.98	8.99	9.32
VIT_00s0264g00100	14.75	14.94	14.97	14.28	14.5	14.25	14.88	14.67	14.71	14.32	14.11	14.18	14.41	14.67	14.71	14.91	14.41	14.75	14.65	14.39	14.75	14.78	14.58	14.79
VIT_00s0264g00110	7.52	7.52	7.53	7.15	7.7	7.37	7.16	7.4	7.36	7.47	7.33	7.29	9.44	9.33	9.88	7.43	7.27	7.43	9.99	9.77	9.98	7.01	7.59	7.58
VIT_00s0264g00120	14.98	15.08	14.75	14.87	14.87	14.91	14.74	14.86	14.7	14.99	15.04	15.05	15.21	15.17	15.23	14.75	14.9	14.91	15.34	15.29	15.26	15.01	14.9	14.65
VIT_00s0264g00130	14.17	14.25	13.95	13.58	13.54	13.47	14.24	14.17	14.18	13.66	13.68	13.75	14.73	14.43	14.46	14	14.26	14.17	14.5	14.7	14.62	14.12	14.06	14.13
VIT_00s0265g00010	12.67	12.6	12.37	11.98	11.92	11.92	12.98	13	13.04	12.95	12.72	12.82	12.84	12.29	12.48	12.66	13.27	12.78	12.59	12.12	12.03	12.99	12.4	12.16
VIT_00s0265g00020	13.67	13.89	13.61	14.02	13.92	14.03	13.63	13.68	13.51	13.94	13.91	13.95	13.77	13.79	13.81	13.68	13.68	13.65	13.87	13.89	13.86	13.79	13.53	13.49
VIT_00s0265g00030	9.55	9.9	9.28	10.96	10.77	10.9	10.19	9.86	9.27	10.87	11.23	10.62	10.14	9.45	9.72	8.91	8.81	8.81	9.6	10.11	9.96	9.35	8.84	8.9
VIT_00s0265g00040	10.2	10.19	9.94	11.25	11.48	11.22	9.89	10.22	9.92	11.13	10.98	11.2	11.56	11.1	10.95	9.91	10.13	10.23	11.22	11.37	11.18	10.03	10.66	10.02
VIT_00s0265g00050	14.88	14.91	15.02	14.59	14.62	14.48	15.14	15.13	15.11	14.64	14.5	14.42	15.09	15.2	15.2	15.14	15.04	15.12	15.19	15.26	15.15	15.04	15.11	15.19
VIT_00s0265g00060	14.2	14.32	14.35	14.58	14.67	14.74	13.98	14.13	13.85	14.53	14.91	14.62	14	14.01	13.97	14.24	14.29	14.44	14	14.13	13.92	14.5	14.57	14.49
VIT_00s0265g00070	12.73	13.25	13.98	13.44	13.56	13.02	14.49	14.5	13.98	13.24	12.29	13.64	12.2	11.66	11.86	14.3	14.15	14.1	11.5	10.5	10.56	12.74	13.47	13.51
VIT_00s0265g00080	13.76	13.62	13.46	13.98	13.87	13.72	12.94	12.84	12.99	13.69	13.81	13.86	14.2	14.14	14.18	12.97	13.04	13.01	14.03	14.46	14.34	13.24	13.59	13.33
VIT_00s0265g00090	14.32	13.85	14.51	15.55	15.1	14.78	14.66	15.36	15.25	15.64	15.53	15.71	12.31	12.53	12.3	15.11	15.27	15.1	12.2	11.64	11.98	14.08	14.03	14.56
VIT_00s0265g00100	11.3	11.49	12.16	11.58	11.57	11.46	13.1	13.08	12.44	11.99	11.67	11.58	10.73	11.13	10.82	12.48	12.09	12.65	10.95	10.05	10.38	12.03	12.33	12.67
VIT_00s0265g00110	10.44	10.22	11.14	9.28	10.42	9.38	11.79	12.22	11.65	9.4	8.87	8.97	9.36	9.96	9.38	11.7	11.68	11.95	9.8	8.3	9.13	10.91	11.87	11.83
VIT_00s0265g00120	14.02	14.11	13.93	13.99	13.95	13.89	13.99	13.91	13.97	13.87	13.96	13.64	13.37	13.52	13.4	14.06	13.81	13.93	13.45	13.28	13.6	14.1	13.94	14.07
VIT_00s0265g00130	13.19	12.96	12.87	14.25	14.14	14.18	13.07	12.75	12.56	14.42	14.55	14.48	12.54	12.64	12.49	12.94	12.92	12.83	12.76	11.96	11.93	13.13	13.31	12.93
VIT_00s0265g00140	11.12	11.19	11.28	11.29	11.08	11.39	11.67	11.41	11.19	11.41	11.18	11.06	10.08	9.69	9.47	10.8	10.23	9.93	9.72	9.86	9.55	10.61	9.19	9.29
VIT_00s0265g00170	12.16	11.66	12.16	12.07	12.18	12.03	12.27	12.31	11.68	12.61	12.35	12.3	12.03	12.06	11.85	12.02	12	11.82	12.32	11.24	11.17	11.99	11.46	11.65
VIT_00s0266g00010	9.79	10.01	8.29	8.4	8.81	9.17	8.19	8.5	8.93	8.61	9.24	8.71	8.68	8.77	8.05	8.47	8.12	7.56	9.34	9.57	8.05	10.33	7.72	9.53
VIT_00s0266g00020	9.22	9.92	9.29	8.76	8.3	9.99	9.61	8.75	9.72	8.44	9.04	8.27	12.15	10.65	9.95	9.48	9.59	9.35	11.53	10.56	8.67	10.47	10.26	9.71
VIT_00s0266g00030	10.84	11.13	11.43	11.66	12.27	12.14	12.15	12.18	11.99	11.98	12.17	11.64	10.61	9.65	9.63	12	11.71	12.16	10.34	9.82	9.76	11.38	11	11.8
VIT_00s0266g00040	8.54	9.17	8.04	7.44	7.14	9.42	7.69	7.86	9.08	6.91	7.4	6.89	11	9.52	9.35	8.14	8.25	8.33	10.01	9.66	7.63	7.96	8.56	8.93
VIT_00s0266g00070	7.11	7.05	7.41	7	7.03	7.33	7.55	7.23	7.13	6.87	6.99	6.89	10.02	8.66	8.34	7.29	7.2	7.79	8.95	8.34	7.46	7.24	7.82	6.91
VIT_00s0266g00090	6.83	7.12	7.11	7.52	7.7	7.64	7.15	7.13	7.11	7.74	7.11	7.59	6.77	6.85	7.13	6.89	7.11	6.97	6.76	6.78	6.73	7.04	6.79	7.12
VIT_00s0267g00020	11.79	12.18	11.51	12.4	12.22	12.5	11.84	11.7	11.17	12.21	12.38	12.19	10.8	11.55	11.73	11.72	11.09	11.68	11.07	11.48	11.72	11.98	11.02	11.4
VIT_00s0267g00030	15.11	15.22	14.87	13.52	14.1	13.56	13.79	11.83	13.91	13.21	12.63	12.57	13.71	13.88	14.19	14.31	14.03	14.15	14.03	12.31	12.28	15.34	14.81	14.62
VIT_00s0267g00040	6.91	6.55	6.53	6.46	6.59	6.67	6.5	6.78	6.73	6.59	6.55	6.47	6.72	6.64	6.66	6.49	6.74	7.19	6.79	6.4	7.25	6.44	6.79	6.96
VIT_00s0267g00050	14.01	14.32	13.6	11.68	12.72	12.09	12.36	11.13	12.63	11.8	10.86	10.76	13.92	13.58	14	13.29	13.05	13.45	14.06	13.25	13.42	14.52	13.81	13.85
VIT_00s0267g00060	14.97	15.43	15.41	15.45	15.15	15.37	15.66	15.49	15.18	15.3	15.63	15.48	14.01	15.02	14.96	15.5	15.11	15.55	14.46	14.08	14.86	15.4	15.32	15.44
VIT_00s0268g00020	12.71	12.63	12.51	12.89	12.98	13.05	12.39	12.14	12.51	12.56	12.67	12.57	11.72	11.54	11.3	12.65	12.63	12.23	11.55	11.74	11.6	12.58	12.51	12.4
VIT_00s0268g00030	10.31	10.07	9.38	7.89	7.04	7.23	8.38	8.1	8.4	7.16	7.74	7.38	9.79	11.06	11.23	8.68	8.37	8.47	10.07	10.73	11.16	8.79	8.21	8.51
VIT_00s0269g00010	12.92	12.8	12.82	13.59	13.57	13.59	12.4	12.78	12.84	13.65	13.41	13.73	13.18	12.72	12.72	12.92	12.98	12.73	13.22	13.15	12.97	12.68	13.08	12.67
VIT_00s0269g00020	12.84	12.95	12.87	12.56	12.56	12.59	12.46	12.33	12.71	12.49	12.49	12.72	13.46	13.47	13.5	12.84	13.13	12.99	13.21	13.48	13.37	12.83	13.6	13.24
VIT_00s0269g00030	10.39	9.7	10.19	10.49	10.31	10.66	9.39	9.75	9.5	10.27	10.68	10.48	10.31	10	10.32	9.69	9.39	9.41	10.16	10.14	10.1	9.75	9.86	9.74
VIT_00s0269g00040	12.6	12.33	12.32	12.58	12.31	12.61	11.45	11.97	11.7	12.56	12.49	12.59	11.47	11.77	11.77	11.76	11.96	11.42	11.57	11.86	12.08	12.2	12.08	11.64
VIT_00s0269g00050	11.49	11.49	11.71	11.91	11.8	11.79	12.55	12.73	12.2	12.23	11.94	12.15	11.01	11.36	11.3	12.33	11.48	12.13	11.14	11	11.09	11.76	11.39	11.43
VIT_00s0269g00070	9.51	9.1	8.75	8.72	9.11	9.13	8.93	9.11	9	8.71	9.25	8.87	11.55	10.65	11	8.76	9.83	9.14	10.93	11.36	11.11	9.32	9.47	9.28
VIT_00s0269g00080	14.33	14.22	13.93	13.62	13.53	13.59	14.08	13.77	13.89	13.34	13.69	13.4	15.08	14.64	14.75	13.67	14.2	14.12	14.79	14.84	14.8	13.8	13.72	13.84
VIT_00s0269g00100	7.89	7.9	7.72	8.66	8.63	9.14	7.77	7.7	7.88	8.42	8.57	8.44	8.36	8.33	8.3	7.25	7.16	7.86	8.3	8.51	8.54	7.45	7.73	7.33
VIT_00s0269g00110	7.79	7.85	8.13	8.6	8.36	8.38	7.57	7.75	7.7	7.95	8.04	7.93	7.27	7.49	7.3	7.92	8.09	7.76	7.13	7.16	7.03	7.34	7.35	8.07
VIT_00s0269g00120	7.72	7.57	8.06	7.45	7.51	8.15	8.2	8.86	9.69	7.86	6.89	7.52	7.68	7.51	7.57	9.89	10.72	9.75	8.26	7.62	7.46	8.14	8.69	10.52
VIT_00s0269g00130	11.91	11.63	12.41	11.83	12.13	11.9	12.7	12.65	12.81	11.83	12.05	12.1	12.14	12.21	11.99	12.75	13.18	13.12	12.12	11.77	12.06	12.19	12.91	13.33
VIT_00s0269g00140	11.86	11.58	11.99	11.9	12.38	12.18	12.61	12.77	12.33	11.71	11.86	11.73	10.37	11.76	11.26	12.05	12.39	12.6	10.39	10.59	11.2	11.02	11.47	12.04
VIT_00s0269g00150	11.26	11.23	11.37	11.49	12.17	11.75	12.14	12.3	12.13	11.48	11.44	11.65	11.07	11.43	10.71	11.81	12.17	12.01	10.99	10.56	10.39	11.25	11.61	11.71
VIT_00s0269g00170	6.61	6.97	7.2	7.01	7.2	7.81	6.75	7.06	7.62	8.27	6.67	8.01	7.57	6.82	6.9	7.11	6.66	6.99	6.65	6.48	7.02	6.88	6.63	6.98
VIT_00s0269g00180	7.64	7.99	7.98	8.87	8.83	8.97	8.35	8.27	7.97	8.55	8.32	9	8.56	8.37	8.1	7.9	8.52	8.36	8.3	8.5	8.33	7.64	8.14	8.04
VIT_00s0270g00010	7.18	7.07	7.05	7.57	7.7	8.32	7.31	6.95	7.21	7.67	7.42	7.98	7.36	7.16	7.17	7.14	7.97	8.61	7	7.06	7.75	7.09	6.98	7.57
VIT_00s0270g00020	6.68	6.6	6.63	6.7	6.61	6.79	6.44	6.47	6.63	6.74	6.72	6.87	6.44	6.38	6.65	6.5	6.43	6.49	6.44	6.61	6.64	6.68	6.51	6.96
VIT_00s0270g00030	11.01	10.84	10.24	11.6	11.57	11.22	10.3	10.35	10.25	11.44	11.22	11.63	10.9	10.21	10.51	10.32	10.13	9.9	10.82	10.98	10.72	10.49	10.24	10.08
VIT_00s0270g00050	15.49	15.58	15.55	15.55	15.6	15.52	15.5	15.49	15.53	15.59	15.57	15.45	15.45	15.56	15.55	15.64	15.55	15.63	15.35	15.52	15.51	15.55	15.72	15.69
VIT_00s0270g00090	11.71	11.75	11.6	11.69	11.85	11.98	11.13	11.07	10.59	11.68	11.72	11.6	12.33	12.82	13.08	10.83	10.47	11.07	12.85	12.66	12.87	11.23	11.16	11.11
VIT_00s0270g00100	13.28	13.48	13.54	13.36	13.29	13.68	13.65	13.49	13.1	13.31	13.47	13.4	11.89	14.03	13.82	13.49	12.85	13.2	12.7	13.23	13.85	13.09	13.22	13.97
VIT_00s0270g00110	11	10.56	11.08	11.44	11.59	11.98	11.22	11.63	11.32	11.23	11.56	11.26	12.63	11.95	12.07	10.98	11.66	11.55	12.24	12.3	11.99	9.81	11.42	11.43
VIT_00s0270g00120	10.81	9.41	11.6	7.99	7.64	7.38	12.67	13.97	13.51	9.66	8.35	9.92	11.71	11.22	12.09	12.8	13.53	13.28	12.02	8.08	8.46	12.66	12.3	12.91
VIT_00s0270g00130	10.99	11.16	11.42	11.84	11.94	11.53	11.57	11.5	11.9	11.3	11.6	11.82	9.65	9.2	8.94	11.04	11.4	11.1	9.54	8.39	8.58	10.59	11.06	11.19
VIT_00s0271g00010	8.84	9.39	8.62	7.17	7.08	8.98	8.04	8.17	8.8	6.81	7.44	6.86	11.91	10.28	9.62	8.31	8.28	8.32	11.12	10.24	8.09	9.32	9.47	8.93
VIT_00s0271g00020	7.16	7.2	7.01	6.95	7.57	7.41	7.9	7.88	7.34	7.52	7.39	7.19	7.09	6.98	7.59	7.51	7.51	9.41	7.03	6.96	7.74	7.14	8.17	8.08
VIT_00s0271g00030	12.16	11.5	10.47	11.07	12.45	13.36	10.45	10.16	10.71	12.1	13.59	12.16	9.77	9.58	8.63	10.27	9.82	9.76	9.27	9.22	8.17	11.84	10.14	10.7
VIT_00s0271g00040	12.6	12.45	12.36	12.05	12.19	11.95	11.3	11.49	11.73	12.17	11.96	12.45	14.08	13.44	13.59	11.48	11.98	11.75	13.91	13.92	13.67	12.13	12.75	12.28
VIT_00s0271g00050	11.47	11.7	11.44	11.63	11.64	11.42	10.84	10.79	10.96	11.5	11.16	11.88	12.77	12.25	12.44	10.87	11.08	10.77	12.72	12.87	12.44	11.33	11.28	11.02
VIT_00s0271g00060	12.46	11.54	10.56	11.3	12.87	13.55	10.11	10.16	10.67	12.35	13.88	12.47	10.4	10.13	9.35	10.27	9.84	9.31	9.47	9.49	9.26	12.05	10.74	11.3
VIT_00s0271g00070	12.67	12.58	12.48	12.34	12.23	12.19	11.41	11.61	12.01	12.27	12.02	12.43	14.03	13.67	13.86	11.82	12.32	11.99	14.21	14.22	14	12.35	12.77	12.32
VIT_00s0271g00080	13.14	13.13	12.85	12.92	12.93	12.96	11.95	11.65	12.26	12.7	12.53	12.88	13.59	13.48	13.69	11.76	12.14	11.52	13.81	14.16	13.94	12.36	12.7	12.4
VIT_00s0271g00090	13.48	13.37	13.86	12.57	12.63	12.27	13.65	13.68	13.61	13.03	11.98	13.06	12.03	11.48	11.9	14.03	14.06	13.84	11.89	12.44	12.24	13.84	14.31	13.78
VIT_00s0271g00100	8.95	8.73	8.92	7.41	8.38	7.3	10.33	10.78	10.58	8.16	6.97	8.12	7.01	6.95	7.11	9.96	10.84	11.2	6.85	7.53	7.56	8.72	10.84	10.5
VIT_00s0271g00110	12.31	12.38	12.62	14.29	14.22	14.39	11.87	12.19	12.57	13.37	13.41	13.33	12.81	12.86	12.72	11.86	12.03	11.86	12.77	12.96	12.88	12.1	12.69	12.4
VIT_00s0273g00020	15.16	15.15	15.08	14.63	14.58	14.66	14.74	14.57	14.83	14.56	14.53	14.59	15.1	15.06	15.16	14.79	14.85	14.87	14.91	15.06	15.19	15.09	15.08	15.04
VIT_00s0273g00030	9.42	9.17	9.55	9.52	9.67	9.7	9.79	10.12	9.11	9.81	9.32	9.46	9.09	9.01	9.44	10.15	9.06	10.27	8.77	8.88	9.17	9.6	9.41	9.64
VIT_00s0273g00040	9.82	10	9.68	11.96	11.66	11.85	10.09	10.18	10.17	11.21	11.84	11.86	11.33	11.14	11.61	11.07	11.1	11.75	11.28	11.6	11.47	11.05	10.88	11.25
VIT_00s0274g00010	9.24	9.65	9.55	10.11	9.91	10.32	9.81	9.48	8.92	9.4	10.14	9.98	9.36	9.15	9.55	9.32	8.73	8.76	9.15	9.23	9.39	8.53	8.32	8.55
VIT_00s0274g00020	7.67	7.52	7.6	7.94	7.75	7.18	7.93	7.48	7.63	7.86	8.45	7.84	7.5	7.91	7.88	7.31	7.19	7.14	7.47	7.56	8.04	7.84	7.19	7.01
VIT_00s0274g00030	11.82	11.95	11.76	11.78	11.75	11.67	10.35	10.73	11.12	11.63	11.41	11.94	13.03	12.62	12.66	10.92	11.21	10.9	13.05	13.03	12.83	11.32	11.43	11.04
VIT_00s0274g00040	12.31	12.21	12.01	11.95	12.04	12	10.33	10.68	11.23	11.74	11.71	11.81	13.15	12.66	13.05	10.66	11.09	10.92	13.38	13.51	13.24	11.2	12.08	11.22
VIT_00s0274g00050	13.22	13.27	13.57	12.32	12.44	11.87	13.51	13.36	13.28	12.56	11.76	12.88	11.83	11.3	11.66	13.69	13.72	13.47	11.7	12.1	11.87	13.61	14.19	13.42
VIT_00s0274g00060	8.7	8.05	8.37	7.66	8.51	7.74	9.81	10.28	10.19	8.78	7.24	8.19	7.1	6.88	6.98	9.86	10.62	11.05	7	7.51	7.41	8.62	10.56	10.18
VIT_00s0274g00070	11.56	11.69	12	10.17	10.39	11.21	12.13	12.08	12.14	11.21	11.57	10.83	11.48	12.22	11.92	11.97	11.4	11.6	11.78	11.01	11.3	12.01	12.1	11.95
VIT_00s0274g00080	12.88	12.87	13	14.5	14.42	14.52	12.12	12.52	12.86	13.73	13.72	13.66	13.45	13.29	13.26	12.27	12.74	12.42	13.31	13.25	13.34	12.64	13.32	12.97
VIT_00s0274g00090	11.08	10.56	10.31	10.84	10.91	11.29	10.8	10.77	9.87	11.46	11.22	11.33	9.44	10.45	10.53	10.02	9.34	9.54	9.59	9.88	9.81	10.67	10.18	9.66
VIT_00s0275g00010	15.75	15.72	15.78	15.48	15.33	15.55	15.82	15.72	15.65	15.7	15.67	15.74	14.46	15.53	15.43	15.62	15.46	15.75	14.8	15.12	15.5	15.72	15.71	15.71
VIT_00s0275g00030	14.56	14.06	14.2	13.13	13.11	13.25	12.88	12.89	13.4	13.18	13.3	13.3	14.39	14.24	14.29	13.23	13.85	13.36	14.09	14.47	14.49	13.44	13.71	13.47
VIT_00s0275g00060	11.75	11.63	11.97	11.02	11.83	12.04	11.84	12.09	11.49	11.71	11.78	11.42	10.49	10.99	10.87	11.36	10.93	11.44	10.4	10.52	10.6	10.79	8.97	10.7
VIT_00s0276g00010	12.8	12.83	13	12.7	12.68	12.77	13.14	12.98	12.71	13.05	12.69	12.74	12.56	12.34	12.39	13.04	12.22	12.89	12.33	12.19	12.41	12.52	11.1	12.06
VIT_00s0276g00020	7.67	7.88	7.8	7.48	7.99	7.9	8.35	7.85	8.29	8.34	8.55	9.11	9.3	7.37	8.56	8.19	7.91	8.14	10.07	10.4	9.79	9.22	10.15	9.32
VIT_00s0276g00030	8.14	8.37	8.35	7.97	8.46	8.14	8.09	8.29	8.3	7.54	8.17	8.17	8.44	8.59	9.08	8.78	8.6	9.14	8.9	9.24	8.86	9.22	8.71	9.13
VIT_00s0276g00050	14.37	14.22	14.44	13.66	13.68	13.79	14.44	14.25	13.6	14.03	13.66	13.76	12.34	13.63	13.45	14.27	13.29	14.05	12.52	12.84	13.42	13.85	12.77	13.64
VIT_00s0276g00060	13.05	12.55	12.99	12.47	12.05	12.34	13.01	12.78	12.06	12.85	12.21	12.34	11.23	12.48	12.43	12.91	12.21	12.83	11.59	12.03	12.19	12.62	11.69	12.42
VIT_00s0276g00070	8.84	8.71	8.89	9.23	9.11	9.32	8.6	8.93	8.15	9.05	9.31	9.08	7.89	8.07	8.46	8.93	7.71	8.41	7.83	8.52	8.13	8.38	8.3	8.92
VIT_00s0276g00080	12.53	12.3	12.9	12.2	11.96	12.12	12.84	12.54	11.69	12.17	11.99	12.16	9.95	11.43	11.45	12.39	10.89	12.08	10.11	10.57	11.46	11.76	10.63	11.93
VIT_00s0279g00010	12.69	12.38	13.05	12.26	12.18	12.3	12.82	12.4	12.17	12	11.89	11.64	11.06	12.09	11.8	12.66	12.03	12.32	11.48	11.46	11.36	12.62	12.19	12.63
VIT_00s0279g00030	15.1	14.91	15.12	15.06	15.08	15.13	15.15	15.08	14.82	15.04	14.9	14.82	13.79	14.42	14.5	14.84	14.45	14.66	13.9	14.19	14.48	14.55	14.11	14.63
VIT_00s0279g00040	14.46	14.3	14.6	14.55	14.51	14.62	14.59	14.46	14.11	14.57	14.43	14.32	12.68	14.11	14	14.33	14.16	14.35	12.9	13.65	14.13	14.06	13.68	14.05
VIT_00s0279g00050	12.86	12.79	12.95	13	13.05	13.32	12.81	12.63	11.88	13.07	12.95	12.51	9.93	12.19	11.9	12.21	11.69	11.92	10.46	11.56	11.92	11.95	11.49	11.8
VIT_00s0279g00060	11.06	11.57	10.07	7.38	7.29	7.77	7.83	7.33	8.68	7.68	7.17	7.36	11.1	11.12	11.08	8.4	8.3	7.8	11.22	11.34	11.09	10.23	7.68	7.9
VIT_00s0279g00070	14.29	14.51	14.43	14.49	14.26	14.45	14.57	14.6	14.41	14.23	14.42	14.41	13.69	13.98	14.17	14.16	14.05	14.69	13.8	13.72	14.17	14.3	14.13	14.55
VIT_00s0279g00080	12.08	12.81	12.71	13.83	13.57	13.51	13.37	13.05	13.02	13.66	13.81	13.86	10.79	11.12	11.55	12.93	11.86	12.89	11.08	10.92	11.26	12.61	12.12	12.52
VIT_00s0279g00090	13.52	13.29	13.7	12.57	12.44	12.65	12.41	11.79	11.43	12.36	12.37	11.93	13.01	13.51	13.57	12.22	11.22	11.65	13.07	13.52	13.65	12.5	11.93	11.65
VIT_00s0279g00100	11.64	11.81	11.3	14.35	14.32	14.31	10.16	9.86	10.5	13.82	14.05	13.37	10.61	11.31	11.21	11.09	10.5	9.53	11.49	11.58	11.63	11.85	10.39	10.5
VIT_00s0279g00110	12.24	11.66	12.11	10.06	10.08	10.35	11.22	10.96	10.24	10.62	10.33	10.33	10.96	11.94	11.83	10.77	10.21	10.65	10.78	11.64	11.87	11.05	10.33	10.32
VIT_00s0279g00120	8.27	8.1	7.82	7.8	7.59	7.66	7.83	7.64	7.63	7.71	8.15	7.9	7.43	7.8	7.15	7.58	7.48	7.62	7.77	7.27	7.03	7.32	7.38	7.01
VIT_00s0281g00010	11.01	11.24	10.72	10.4	10.6	10.47	10.86	10.56	11.03	10.13	10.9	10.41	12.75	12.33	12.7	11.62	10.62	11.14	12.7	12.11	12.44	11.65	10.25	11.02
VIT_00s0281g00020	7.38	7.12	7.65	7.16	7.16	7.56	7.89	8.37	7.89	8.09	7.86	7.36	7.42	6.68	6.71	7.46	7.34	6.95	7.21	7.21	7.22	7.29	7.17	7.55
VIT_00s0281g00030	7.91	7.76	7.43	7.69	7.24	7.74	7.41	7.86	7.52	7.46	8.05	7.64	8.49	7.85	7.8	7.66	7.41	7.75	7.78	8.37	7.91	7.64	7.8	7.26
VIT_00s0282g00010	12.88	13.04	12.58	12.74	12.66	12.59	12.86	12.92	12.61	12.96	12.74	13.2	12.99	13	13.2	12.65	13.01	13.18	13.04	13.16	12.93	13.28	13.26	12.89
VIT_00s0282g00020	13.07	13.2	12.98	12.57	12.56	12.38	13.45	13.37	13.09	12.73	12.62	12.38	12.33	12.69	12.86	13.1	13.18	13.35	12.52	12.79	12.94	12.98	12.31	12.84
VIT_00s0282g00030	12.23	12.19	11.98	12.47	12.37	12.28	11.73	11.97	11.78	12.23	12.34	12.38	12.5	11.8	11.91	11.88	11.88	11.65	12.18	12.52	12.14	11.96	12.21	11.88
VIT_00s0282g00040	13.65	13.52	13.22	13.68	13.23	13.2	12.64	12.6	12.85	13.47	13.57	13.76	13.84	12.98	13.18	12.83	13.18	13	13.43	13.22	13.28	13.27	13.2	13.03
VIT_00s0282g00050	13.97	14.14	14.05	13.58	13.51	13.53	14.17	13.78	13.58	13.48	13.41	13.29	13.99	14.05	13.92	13.79	13.43	13.68	13.79	14.13	13.81	13.78	13.22	13.38
VIT_00s0282g00060	7.27	7.31	7.31	7.57	7.53	7.87	7.33	7.36	7.39	7.55	7.59	7.9	8.33	7.71	7.4	7.24	6.86	6.91	7.78	8.61	7.32	6.85	7.02	6.7
VIT_00s0283g00010	10.55	10.7	10.27	9.23	8.69	8.93	9.64	9.46	9.73	8.87	8.89	8.8	11.76	11.37	11.25	9.25	9.37	9.03	11.24	11.88	11.64	9.85	9.58	9.02
VIT_00s0283g00020	15.36	15.35	15.27	15.48	15.51	15.39	15.12	15.12	15.26	15.43	15.41	15.27	15.5	15.37	15.36	15.11	15.22	15.06	15.49	15.42	15.43	15.06	15.02	15.06
VIT_00s0283g00030	15.38	15.38	15.47	15.35	15.43	15.33	15.14	15.18	15.38	14.73	15.16	14.72	15.47	15.28	15.31	15.18	15.42	15.37	15.3	15.46	15.48	15.32	15.4	15.51
VIT_00s0283g00050	12.19	12.48	12.24	13.35	13.28	13.29	12.49	12.64	12.43	13.01	13.16	13.19	12.92	12.89	12.91	12.43	12.59	12.6	13.14	12.81	12.82	12.24	12.61	12.43
VIT_00s0283g00060	14.57	14.57	14.38	15.19	15.3	15.31	14.57	14.72	14.64	15.3	15.25	15.29	14.91	14.48	14.71	14.57	14.87	14.81	14.79	14.78	14.72	14.71	14.76	14.73
VIT_00s0283g00070	13.96	14.11	13.75	14.02	14.03	14.01	13.49	13.61	13.68	13.45	13.78	13.48	13.48	12.98	13.04	13.41	13.57	13.43	13.21	13.73	13.58	13.68	13.71	13.5
VIT_00s0283g00080	9.93	10.24	10.32	11.98	11.59	11.75	11.26	11	10.33	11.47	12.12	12.16	9.96	10.17	10.25	11.25	11.53	12.11	10.21	10.64	10.5	10.94	10.89	11.24
VIT_00s0283g00090	9.37	8.95	9.46	9.66	8.73	9.14	9.37	9.26	8.85	8.89	10.15	8.86	9.24	8.7	8.04	9.68	8.32	8.15	9.28	9.04	8.76	10.51	8.58	8.04
VIT_00s0285g00010	14.39	14.14	14.34	14.4	14.21	14.35	14.37	14.26	14.05	14.44	14.31	14.45	13.3	13.51	13.14	14.19	14	14.42	12.94	13.56	13.72	13.92	13.44	13.95
VIT_00s0285g00020	14.31	14.07	14.33	13.89	13.56	13.84	14.56	14.41	14.17	14.03	13.88	13.94	13.93	14.03	13.9	14.38	14.69	14.54	13.66	14.1	13.97	14.22	14.13	14.26
VIT_00s0285g00030	13.5	13.12	13.55	13.48	13	13.45	13.83	13.85	13.48	13.39	13.5	13.32	13.46	13.13	13.22	13.56	13.53	13.75	13.13	13.31	13.32	13.43	13.36	13.23
VIT_00s0285g00040	12.12	11.68	11.01	11.34	10.95	11.34	10.65	10.21	10.83	11.2	11.35	10.9	12.55	12.38	12.09	11.59	11.66	11.47	11.89	12.83	12.96	11.35	10.83	11.16
VIT_00s0285g00050	13.11	12.82	13.27	13.65	13.63	13.66	14	13.98	13.98	13.57	13.43	13.6	13.28	12.95	13.04	13.9	13.82	14.06	13.12	12.47	12.68	13.16	13.37	13.82
VIT_00s0285g00060	13.43	13.41	14.07	13.74	13.7	13.46	14.81	14.79	14.42	14.04	13.21	13.7	12.88	13.48	13.5	14.53	14.4	14.59	12.92	13.39	13.21	14.16	14.15	14.39
VIT_00s0285g00070	11.89	11.78	12.72	12.96	12.95	12.78	14.19	13.63	12.49	13.06	12.67	12.85	10.03	11.35	11.18	13.22	12	13.34	10.23	11.18	11.08	12.48	11.92	12.99
VIT_00s0285g00080	13.81	14.19	13.98	14.17	14.19	14.09	12.9	12.52	13.03	14.25	14.21	14.15	13.23	14.04	14.04	13.14	12.97	13.15	13.59	13.81	14.3	13.83	13.15	13.48
VIT_00s0285g00090	6.37	6.43	6.47	6.56	6.67	6.68	6.68	6.45	6.77	6.6	6.57	6.49	6.4	6.58	6.56	6.66	6.41	6.52	6.45	6.42	6.54	6.45	6.5	6.58
VIT_00s0286g00010	12.6	12.66	12.2	13.4	13.56	13.36	12.24	12.65	12.63	12.91	13.32	12.84	9.7	9.19	8.65	12.3	12.77	12.7	9.95	10.04	9.58	12.22	12.92	12.85
VIT_00s0286g00020	10.58	10.56	10.24	11.59	11.63	11.65	10.75	10.53	10.63	11.82	11.88	11.73	9.34	9.11	8.78	10.54	10.62	10.77	9.33	8.64	8.97	10.77	10.31	10.79
VIT_00s0286g00030	8.24	8.41	8.16	8.61	8.95	9.06	9.21	8.65	8.12	9.07	8.9	9.45	8.4	7.99	7.69	7.86	8.35	8.62	7.88	7.47	8.52	7.92	8.46	8.54
VIT_00s0286g00040	9.84	9.95	9.51	8.26	9.59	9.2	11.64	11.64	10.97	11.36	9.67	10.14	9.65	10	9.31	10.55	10.89	11.08	9.78	8.78	9.65	9.83	9.79	10.14
VIT_00s0286g00050	9.06	9.18	8.79	8.19	9.31	8.65	11.28	11.22	10.49	11.23	9.78	9.62	10.88	10.16	9.59	10.23	10.86	10.89	10.39	9.94	10.24	8.87	9.98	10.44
VIT_00s0286g00060	6.82	6.61	6.66	6.75	6.72	6.94	6.87	6.75	6.67	6.79	6.97	6.61	6.95	6.62	6.64	6.66	6.56	7.15	6.64	6.71	7.27	6.69	6.68	6.93
VIT_00s0286g00080	7.29	7.55	7.25	7.23	7.01	7.55	6.96	7.49	7.18	7.33	6.99	7.62	7.05	7.61	8.01	7.49	7.35	7.56	7.15	7.45	7.47	7.55	7.07	6.87
VIT_00s0286g00090	12.33	12.12	12.27	12.13	12.34	12.51	12.51	12.29	11.9	12.24	12.16	11.88	12.19	12.51	12.51	12.41	12.07	12.09	12.18	12.71	12.63	12.01	11.85	12.19
VIT_00s0286g00100	8.07	7.73	7.65	8.04	7.79	8.07	8.15	8.28	8	8.57	8.41	8.04	8.34	7.96	7.81	7.92	7.99	8.42	7.75	7.34	7.91	7.66	8.04	7.77
VIT_00s0286g00110	10.6	10.69	11.02	10.93	10.67	10.6	12.03	11.77	11.09	11.68	11.49	11.08	10.32	10	10.06	11.09	10.72	11.2	10.4	9.67	10.08	10.84	10.77	10.57
VIT_00s0286g00120	7.29	7.15	7.32	7.99	7.62	7.88	7.1	7.56	7.36	7.54	7.97	8.51	7.68	8.06	8.67	7.4	7.69	7.96	7.56	7.28	8.26	7.08	7.53	7.87
VIT_00s0286g00130	13.42	13.44	13.73	12.83	13.19	12.93	14.34	14.26	14.08	13.45	12.93	12.8	13.45	12.72	12.68	14.01	14.36	14.5	13.1	12.55	12.66	13.56	14.24	14.19
VIT_00s0286g00140	11.45	11.62	11.9	12.28	13.09	12.49	13.1	12.87	12.88	13.29	12.66	12.65	11.07	10.25	10.46	12.74	12.98	13.31	10.72	10.29	10.83	12.26	12.45	12.79
VIT_00s0287g00010	11.84	11.9	12.13	11.9	12.11	12.3	12.35	12.39	12.04	11.63	11.73	11.4	12.59	12.07	12.15	12	12.13	12.22	12.56	12.37	12.38	11.78	11.97	11.99
VIT_00s0287g00020	11.96	12.1	12	11.9	11.82	12.06	11.48	11.44	11.31	11.51	11.73	11.46	11.46	11.91	11.72	11.31	11.21	11.21	11.1	12.83	12.4	11.71	11.47	11.69
VIT_00s0287g00030	12.67	12.65	12.93	13.03	13.08	13.12	13.34	13.2	13.31	12.98	13.15	12.95	13.52	13.14	13.18	13.34	13.44	13.59	13.27	13.13	13.14	12.86	13.44	13.42
VIT_00s0287g00040	13.74	13.69	13.94	13.69	13.73	13.76	14.18	14.04	14.1	13.79	13.76	13.74	13.66	14.07	13.88	14.32	14.31	14.18	13.71	13.98	13.9	13.97	14.05	14.32
VIT_00s0287g00050	13.09	12.92	12.67	13.91	13.9	13.91	12.42	12.85	13.03	13.63	13.9	13.92	14.3	13.36	13.72	12.54	13.07	12.39	14.17	14.02	13.86	12.63	12.85	12.38
VIT_00s0287g00070	12.44	12.67	12.73	13.34	13.12	13.29	12.88	13.12	12.91	13.51	13.51	13.62	12.05	12.65	12.9	12.79	12.82	12.95	12.64	12.35	12.37	12.59	12.59	12.48
VIT_00s0287g00080	14	14.11	14.01	14.63	14.43	14.72	14.27	14.52	14.67	14.96	14.77	14.96	14.31	14.28	14.38	14.57	14.67	14.39	14.49	13.88	14.08	14.02	14.23	14.2
VIT_00s0287g00090	7.02	7.22	6.96	7.41	6.9	6.89	6.9	7.05	6.93	7.12	7.3	7.2	7.67	7.82	7.61	7.11	7.8	7.54	7.52	7.46	7.83	7.17	7.36	7.14
VIT_00s0287g00100	7.66	7.6	7.6	8.23	7.84	7.84	8.03	7.7	7.47	7.94	8.49	7.79	7.65	7.61	7.5	7.67	7.58	7.8	7.71	7.48	7.65	8.26	8.06	7.9
VIT_00s0288g00010	7.21	7.63	7.31	7.99	7.68	7.63	7.44	7.54	7.23	7.49	7.54	7.57	7.04	7.25	7.15	7.08	7.18	6.96	7.3	7.29	6.96	7.16	6.96	7.1
VIT_00s0288g00020	6.83	7.13	6.97	7.28	6.74	6.7	7.3	7.2	7.23	7.15	7.41	7.35	8.22	7.3	7.4	7.14	7.19	6.78	7.71	7.35	6.98	7.05	7.09	6.85
VIT_00s0288g00030	8.41	7.69	8.25	9.34	9.22	9.18	8.58	9.02	8.58	9.17	9.6	9.2	8.49	8.01	8.2	8.24	8.22	8.43	8.58	8.55	8.51	8.16	7.63	7.97
VIT_00s0288g00040	12.64	12.46	12.95	12.67	12.86	13.05	13.16	13.38	12.74	13.38	13.48	13.19	11.97	12.39	12.2	12.59	11.98	12.42	11.88	11.86	12.24	12.4	12.04	12.3
VIT_00s0288g00050	7.4	7.45	7.35	8.44	8.17	8.34	7.3	7.78	7.48	7.79	8.88	8.28	7.09	7.43	7.55	7.3	7.1	7.73	7.27	7.35	7.39	7.43	7.36	7.11
VIT_00s0288g00060	8.17	8.4	8.44	9.68	9.42	10.41	8.53	9.35	9.02	9.1	9.7	9.53	8.45	7.04	8	9.38	9.61	8.83	8.31	9.16	8.7	8.95	8.66	8.81
VIT_00s0288g00070	7.23	7.61	7.33	7.24	7.44	7.54	7.49	8.01	8.15	7.57	7.3	8.08	9.7	7.92	8.33	7.3	7.68	7.12	9.34	8.64	8.44	7.37	7.18	7.37
VIT_00s0291g00020	11.77	11.52	10.79	10	9.33	9.06	11.29	11.57	11.49	10.95	10.63	11.23	10.1	9.5	9.64	12.09	12.53	12	9.74	9.31	8.3	11.81	11.86	10.44
VIT_00s0291g00030	10.34	10.48	10.99	11.38	11	10.89	10.75	10.55	9.29	11.15	11.01	11.41	10.41	9.96	9.97	9.27	8	8.61	11.16	10.16	10.34	9	8.57	8.67
VIT_00s0291g00050	10.62	9.32	10.13	12.98	12.59	13	11.23	11.54	11.17	13.46	13.6	13.35	8.9	8.74	8.6	10.89	11.36	10.56	9.39	7.95	7.62	10.56	10.2	9.86
VIT_00s0291g00060	15.21	15.21	14.78	12.46	12.52	12.35	14.2	13.95	14.22	13.4	13.59	13.09	14.51	14.88	14.87	14.48	14.31	13.98	14.77	14.69	14.82	15.33	14.64	14.55
VIT_00s0291g00070	10.97	10.78	10.67	11.46	11.42	11.83	10.81	11.24	11.04	11.22	11.61	11.13	11.99	11.59	11.55	11.14	11.25	11.27	11.88	11.3	11.58	10.56	10.56	11.07
VIT_00s0291g00080	10.97	10.92	10.97	11.24	11.4	11.91	10.83	11.07	10.49	11.32	11.39	11.03	10.15	11.22	11.33	10.97	10.95	10.8	10.27	10.53	11.09	10.52	10.76	10.97
VIT_00s0291g00090	13.36	13.01	13.03	13.18	13.33	13.3	13.66	13.55	13.38	13.41	13.31	13	13.96	13.54	13.57	13.06	13.54	13.56	13.67	13.87	13.71	12.38	13.27	13.14
VIT_00s0291g00100	13.6	13.33	14.03	14.12	13.97	13.86	14.91	14.93	14.71	14	13.9	13.97	13.82	13.58	13.48	14.47	14.75	14.93	13.69	13.54	13.56	13.48	13.86	14.36
VIT_00s0294g00010	13.35	13.19	13.83	13.76	13.83	14.12	14.53	14.67	14.52	14.08	13.94	13.84	12.32	12.17	11.92	14.59	14.62	14.65	12.62	11.98	12.46	13.87	13.78	14.21
VIT_00s0294g00020	7.2	7.41	7.58	7.44	8.49	7.47	8.77	10.26	9.75	8.03	7.34	7.5	8.45	8.99	8.33	9.55	10.14	10.26	8.88	7.6	8.3	8.06	8.96	9.8
VIT_00s0294g00030	7.79	8.08	7.56	7.83	7.97	7.79	8.21	8.73	8.36	8.37	8.18	7.86	7.23	7.48	7.61	7.7	7.66	7.64	7.89	7.72	7.33	7.93	7.36	7.04
VIT_00s0294g00040	7.27	7.13	7.39	8.73	9.02	9.87	8.59	8.45	8.38	9.53	8.94	8.59	6.75	6.91	6.67	7.64	9.25	9	6.4	6.41	7.32	6.95	7.54	8.07
VIT_00s0294g00060	13.37	13.16	13.89	13.87	13.91	14.2	14.33	14.36	14.01	14.09	13.9	13.72	11.22	11.34	11.39	14.3	14.15	14.35	11.58	10.94	11.64	13.67	13.79	14.04
VIT_00s0294g00070	9.28	8.68	9.16	11.09	11.75	12.09	11.53	12	11.23	11.88	11.81	11.3	10.16	9.92	10.05	11.36	11.85	12	10.11	9.06	9.51	9.77	10.48	10.99
VIT_00s0294g00080	10.79	10.94	11.37	11.03	11.62	10.98	12.59	12.57	12.6	11.65	11.27	11.43	9.75	8.87	8.74	12.49	11.52	11.9	9.68	9.31	9.01	11.57	10.01	11.53
VIT_00s0294g00090	7.78	7.53	7.35	7.84	8.85	7.44	8.2	8.41	8.57	8.55	8.08	7.73	7.13	8.28	7.98	9.18	9.64	9.4	7.51	8.49	7.65	8.21	8.89	9.19
VIT_00s0294g00100	11.04	11.34	11.06	11.08	12.55	11.75	11.56	12.16	12	11.65	11.77	10.99	11.42	11.84	11.44	12.17	12.18	11.81	11.52	11.42	11.36	11.85	11.54	12.15
VIT_00s0299g00010	15.32	15.3	15.29	15.01	15	15.06	15.22	15.37	15.28	14.93	14.83	14.8	14.86	15.39	15.24	15.21	15.08	15.25	15.15	15.13	15.35	15.05	14.72	15.06
VIT_00s0299g00030	12.67	12.88	12.63	12.5	12.63	12.66	12.76	12.71	12.47	12.48	12.51	12.26	13.03	13.11	13.06	12.53	12.39	12.35	13.17	13.16	13.12	12.53	12.31	12.33
VIT_00s0299g00040	11.05	10.88	10.5	11.52	11.57	11.62	10.74	11.17	10.65	11.43	11.48	11.43	11.35	11.35	11.36	10.25	10.27	10.04	11.52	11.77	11.41	10.02	10.21	9.6
VIT_00s0299g00050	11.79	11.81	11.42	12.25	12.32	12.26	11.78	11.96	11.89	12.14	12.23	12.37	13.11	12.44	12.8	11.49	11.56	11.67	12.8	12.95	12.74	11.47	11.85	11.89
VIT_00s0299g00060	13.88	14.17	14.37	14.36	14.3	14.28	14.67	14.75	14.55	14.49	14.28	14.47	12.97	14.16	14.03	14.65	14.25	14.72	13.78	13.44	13.56	14.17	14.25	14.41
VIT_00s0299g00070	13.15	13.2	12.99	12.6	12.64	12.62	12.69	12.85	12.77	12.36	12.41	12.34	13.44	13.09	13	12.91	12.71	12.5	13.19	13.54	13.37	13.04	12.88	12.71
VIT_00s0299g00080	13.25	13.32	12.9	13.41	13.41	13.4	12.99	13.16	13.04	13.3	13.28	13.43	12.9	12.53	12.67	12.75	12.85	12.72	12.67	12.7	12.7	12.69	12.89	12.75
VIT_00s0299g00090	13.05	12.76	12.63	12.85	12.41	12.88	13.07	12.83	12.42	12.83	12.64	12.56	12.27	12.37	12.34	12.54	12.4	12.71	12.05	12.41	12.67	12.4	12.07	12.27
VIT_00s0299g00100	15.02	14.93	15.03	13.86	13.12	13.32	15.54	15.47	15.26	14.27	12.92	13.84	12.73	13.56	13.89	15.46	15.35	15.38	13.46	13.73	13.93	14.95	15.36	15.4
VIT_00s0299g00110	13.31	13.37	13.27	13.64	13.43	13.31	12.93	12.59	12.83	13.51	12.85	13.15	13.07	13.36	13.29	13.44	12.82	12.89	13.17	12.85	13.23	13.47	13.05	13.22
VIT_00s0301g00020	13.72	13.77	13.92	14.3	14.3	14.6	14.19	14.35	14.36	14.18	14.48	14.24	14.99	14.64	14.64	14.08	14.34	14.27	14.74	14.34	14.37	13.62	13.92	14.07
VIT_00s0301g00030	15.36	15.37	15.23	15.33	15.35	15.27	15.23	15.28	15.31	15.32	15.31	15.38	15.12	15.13	15.15	15.29	15.31	15.24	15.09	15.19	15.1	15.4	15.29	15.34
VIT_00s0301g00040	15.28	15.23	15.3	15.17	15.34	15.17	15.28	15.3	15.4	15.46	15.61	15.36	15.69	15.64	15.72	15.54	15.42	15.39	15.61	15.56	15.67	15.4	15.51	15.48
VIT_00s0301g00050	13.37	13.44	13.9	14.02	13.97	13.95	14.39	14.44	14.39	14.08	13.76	14.09	11.6	12.65	12.44	14.74	14.56	14.56	12.36	11.92	12.3	14.09	14.32	14.39
VIT_00s0301g00060	9.75	9.32	9.66	11.69	11.83	12.73	9.17	9.19	10.19	11.86	12.4	12.02	8.62	8.14	8.74	9.33	10.12	9.5	8.46	8.94	8.89	9.88	9.87	10.16
VIT_00s0301g00070	11.01	10.72	10.8	12.41	12.45	13.65	10.26	10.94	11.12	12.65	13.1	12.95	10.94	10.2	9.96	10.57	11.7	10.09	10.67	11.36	11.22	10.91	10.93	10.59
VIT_00s0301g00080	10.77	10.74	11.15	12.94	13.24	14	11.56	12.21	12.51	14.02	14.17	14.22	10.71	10.78	10.36	11.73	12.71	11.57	11.04	10.8	10.54	11.8	11.72	12.12
VIT_00s0301g00090	8.85	9.11	9.66	10.05	11.94	11.95	9.94	10.59	10.72	9.35	11.93	9.55	12.04	12.49	11.1	10.69	10.83	10.5	12.61	10.39	11.72	10.05	10.56	11.4
VIT_00s0301g00100	12.62	12.17	12.63	10.2	8.84	8.9	12.87	13.46	12.85	9.56	9.15	8.82	10.85	11.44	11.26	13.04	12.8	13.4	10.88	10.47	10.44	12.61	12.62	12.88
VIT_00s0301g00110	13.98	13.93	14.07	14.13	14.07	14.01	13.99	14.11	14.18	13.84	13.8	13.96	14.17	14.02	13.96	14.15	14.58	14.42	14.06	13.82	13.97	13.87	14.2	14.02
VIT_00s0301g00120	7.84	7.85	7.72	7.65	7.63	7.55	8.04	8.11	7.53	7.6	8.43	7.64	7.24	6.95	7.2	8.4	8.77	7.68	7.42	6.97	7.29	9.64	8.11	8.53
VIT_00s0301g00130	7.68	7.27	7.66	7.44	7.67	7.1	7.53	7.81	7.18	7.51	7.32	7.5	7.41	7.13	7.26	8.53	8.94	7.68	7.19	6.92	6.99	9.61	8.19	8.77
VIT_00s0301g00150	7.57	7.91	7.69	7.79	7.63	8.48	8.78	8.19	7.9	8.06	7.66	8.02	7.56	7.37	6.92	8.1	7.78	7.75	7.61	7.26	7.42	7.87	7.85	8.08
VIT_00s0301g00160	8.63	8.41	8.69	9.02	8.42	8.95	9.53	9.35	8.4	8.45	9.8	9.09	8.34	7.6	7.48	9.92	10.36	9.1	7.88	7.56	7.84	10.71	9.6	10.52
VIT_00s0301g00170	14.35	14.34	14.25	14.37	14.23	14.33	14.2	14.16	14.13	14.18	14.34	14.34	14.36	14.3	14.41	14.18	14.47	14.46	14.08	14.41	14.44	14.26	14.52	14.43
VIT_00s0301g00180	14.15	14.08	14.13	14.22	14.04	14.08	14.31	14.32	14.05	14.06	14	14.11	13.35	13.52	13.66	14.1	14.11	14.38	13.25	13.56	13.52	13.93	13.9	14
VIT_00s0301g00190	12.12	12.07	11.19	11.68	11.63	11.63	11.78	12.15	11.94	11.78	11.79	11.96	12.23	12.09	11.81	11.88	12.08	12.09	12.07	12	11.6	12.47	11.43	11.59
VIT_00s0302g00010	14.55	14.67	14.11	13.27	13.39	13.36	13.14	12.89	13.8	13.29	13.48	13.24	14.74	14.37	14.58	13.81	14	13.41	14.63	14.68	14.62	14.66	13.8	14.06
VIT_00s0302g00020	10.7	10.7	11.66	10.39	10.75	9.86	11.79	11.73	11.77	9.53	9.92	9.62	11.68	11.93	11.81	12.05	11.86	12.14	12.03	12.79	12.87	11.47	12.45	12.55
VIT_00s0302g00030	8.58	8.17	8.6	8.96	8.25	8.75	8.31	8.35	7.96	8.51	9.84	8.62	8.19	7.08	7.27	8.32	7.15	7.14	8.01	7.45	7.39	8.1	8.11	7.36
VIT_00s0302g00040	9.89	9.33	9.86	10.22	9.86	10.21	9.75	10.09	9.56	10.16	10.97	10.44	10.94	10.31	10.46	9.55	9.51	8.89	10.95	10.31	10.33	9.71	9.74	9.45
VIT_00s0302g00050	14.35	14.27	14.03	14.5	14.52	14.53	14.07	14.08	14.19	14.3	14.41	14.39	14.93	14.56	14.63	14.07	14.39	14.14	14.61	14.81	14.78	14.1	14.24	14.19
VIT_00s0302g00060	13.6	13.4	13.66	12.92	12.61	12.83	13.66	13.45	13.14	12.96	12.79	12.82	14.2	14.29	14.34	13.32	13.23	13.15	14.1	14.39	14.31	13.32	13.36	13.34
VIT_00s0304g00010	13.11	13.05	13.01	14.88	14.9	14.81	12.7	12.76	12.78	14.49	14.73	14.63	13.23	13.09	13.14	13.31	12.93	12.82	12.84	13.33	13.2	13.49	13.22	13.25
VIT_00s0304g00020	14.17	14.35	14.47	12.78	13.24	12.79	14.43	14.38	14.54	12.81	12.65	13.04	14.25	14.08	14.14	14.59	14.53	14.54	14.26	14.06	14.11	14.52	14.54	14.79
VIT_00s0304g00030	14.44	14.46	14.53	14.69	14.72	14.67	15.21	15.21	15.09	14.97	14.88	14.88	13.43	13.84	13.72	15.02	14.97	15.17	13.9	13.28	13.46	14.8	15.08	15.19
VIT_00s0304g00040	8	8.54	8.53	9.83	8.68	9.21	8.97	8.27	7.93	8.78	8.76	8.36	7.66	7.84	7.94	7.72	7.48	7.69	7.56	7.42	7.87	7.89	7.56	8.01
VIT_00s0304g00050	12.4	12.46	12.12	12.62	12.64	12.59	11.79	11.96	12.25	12.23	12.42	12.43	13.52	12.92	13.15	11.94	12.13	11.97	13.24	13.6	13.26	12.07	11.92	12.04
VIT_00s0304g00060	8.46	7.69	8.61	7.5	7.6	7.82	8.33	8.78	8.5	7.51	8.3	7.37	7.16	7.28	7.19	9.09	8.72	7.97	7.15	7.39	7.53	9.89	8.59	9.67
VIT_00s0304g00070	15.23	15.01	14.74	14.37	14.35	14.26	13.24	13.12	14.62	14.81	14.69	14.91	13.84	13.91	13.39	14.38	14.75	13.64	13.63	13.57	13.19	15.1	14.97	14.31
VIT_00s0304g00080	14.22	14.14	14.3	14.19	14.81	15.31	15.07	15.36	15.26	13.69	14.98	14.29	12.1	11.61	11.61	14.91	15.14	15.22	12.29	11.35	10.94	14.67	14.36	14.95
VIT_00s0308g00010	9.31	9.06	9.6	10.06	10.06	10.52	11.08	10.56	10.3	9.97	10.02	9.65	8.68	8.41	8.61	9.66	9.83	10.23	8.41	8.22	9.08	9.15	8.52	9.88
VIT_00s0308g00020	6.53	6.73	6.63	6.88	6.81	7.07	7.16	6.89	6.63	7	6.87	7.1	6.65	6.6	6.8	6.68	6.84	6.71	6.49	6.78	6.6	6.54	6.61	7.13
VIT_00s0308g00030	11.55	10.81	11.5	11.31	11.25	11.39	11.96	11.59	10.81	11.28	11.07	10.78	11.02	11	11.18	11.04	11.04	11.39	10.51	11.08	10.93	10.73	10.69	11.31
VIT_00s0308g00040	6.61	6.61	6.58	6.9	6.48	6.7	6.72	6.5	6.79	7.52	7.06	7.09	6.78	6.63	6.59	6.67	6.98	6.51	6.7	6.54	6.6	6.75	6.4	7.2
VIT_00s0309g00010	12.97	12.96	12.79	12.53	12.69	12.76	12.25	12.09	12.42	12.06	12.17	12	13.72	12.93	13.12	12.35	12.37	12.27	13.19	13.9	13.7	12.93	13.01	12.77
VIT_00s0309g00020	12.78	12.71	12.98	12.51	12.7	12.77	13.17	13.31	12.9	12.33	12.32	12.12	12.99	12.77	12.82	13.14	12.83	12.97	13.14	13.03	13.04	12.73	12.46	12.69
VIT_00s0309g00040	6.32	6.24	6.27	6.43	6.3	6.48	6.23	6.25	6.4	6.29	6.3	6.25	6.3	6.85	6.44	6.38	6.37	6.43	6.36	6.83	6.44	6.38	6.28	6.56
VIT_00s0309g00050	14.73	14.32	15.47	13.94	14.51	14.18	15.73	15.8	15.78	11.94	14.14	15.07	10.56	10.77	10.15	15.66	15.63	15.69	12.12	9.32	10.2	15.21	15.53	15.71
VIT_00s0309g00080	9.76	10.03	9.24	10.26	10.34	10.33	9.4	9.79	9.34	10.01	10.36	10.43	10.52	10.43	10.79	9.45	9.79	10.07	10.43	11.08	10.73	9.84	9.79	9.76
VIT_00s0309g00090	14.32	13.79	15.45	13.65	14.19	13.8	15.73	15.84	15.66	11.21	13.78	14.85	9.95	10.33	9.62	15.64	15.61	15.71	11.38	9.09	9.57	15.1	15.47	15.66
VIT_00s0313g00010	13.68	13.78	12.82	7.78	7.63	7.75	9.53	9.25	11.42	7.58	8.49	7.5	14.17	13.61	13.98	11.18	11.68	9.86	14.33	14.35	13.95	13.44	11.5	11.84
VIT_00s0313g00020	14.06	13.96	14.04	13.24	13.32	13.39	14.19	14.33	14.09	13.49	13.4	13.19	13.62	13.73	13.75	14.29	13.96	14.27	13.85	13.48	13.7	13.94	13.85	13.87
VIT_00s0313g00030	15.55	15.54	15.58	15.54	15.53	15.57	15.36	15.32	15.39	15.58	15.57	15.6	15.64	15.7	15.73	15.62	15.45	15.43	15.71	15.58	15.68	15.52	15.54	15.46
VIT_00s0313g00040	14.61	14.52	14.44	13.99	14.12	13.84	13.62	13.89	13.91	14.19	13.8	13.71	15.56	15.3	15.3	14.04	14.58	14.1	15.12	15.58	15.41	14.32	14.58	14.02
VIT_00s0313g00050	7.02	7.34	7.22	7.79	7.44	7.53	7.46	6.95	7.23	7.69	7.59	7.9	7.39	7.04	7.21	6.92	6.88	7.26	7.27	6.87	7.08	7.34	6.83	7.04
VIT_00s0313g00060	8.21	7.93	8.11	9.66	10.09	10.52	7.44	8.24	7.85	9.07	9.57	9.26	12.62	11.84	12.09	7.7	8.21	7.66	11.95	12.41	12.3	7.6	8.39	7.62
VIT_00s0313g00070	11.92	11.75	11.96	13.04	12.95	13.09	11.74	11.96	12.03	12.91	12.97	13	14.5	14.21	14.24	11.87	12.12	12.08	14	14.46	14.46	11.71	11.91	11.83
VIT_00s0313g00080	14.17	14.29	14.37	13.81	13.96	14.15	14.62	14.57	14.32	13.71	13.86	13.43	14.04	14.46	14.33	14.47	14.31	14.45	14.16	14.28	14.34	14.23	13.67	14.1
VIT_00s0316g00010	10.9	10.38	11	12.65	12.8	12.58	12.33	12.56	12.45	12.65	13.51	12.94	9.26	8.68	8.52	11.71	12.02	12.5	9.01	8.77	9.07	11.26	12.56	12.55
VIT_00s0316g00020	9.97	9.34	11.84	12.69	11.79	12.03	12.76	13.19	12.59	13.14	13.36	13.07	8.07	9.7	9.25	12.91	11.91	12.67	8.59	7.76	8.14	10.46	11.65	12.1
VIT_00s0316g00040	12.74	12.79	13.24	13.34	13.65	13.31	13.84	13.74	13.7	13.32	13.96	13.62	11.58	11.34	11.62	13.56	13.08	13.57	11.98	10.86	11.19	13.19	13.24	13.75
VIT_00s0316g00050	11.96	11.24	13.01	13.56	13.02	13.11	13.7	14.14	13.68	13.63	14.27	13.93	9.8	11.05	10.63	13.4	12.86	13.69	10.23	9.8	10.16	12.32	12.38	13.45
VIT_00s0316g00060	7.49	7.76	7.36	7.94	7.99	7.79	7.94	8.32	7.97	8.13	8.27	9.08	7.53	7.3	7.49	8.26	8.27	7.9	7.49	7.51	7.19	8	7.84	8.35
VIT_00s0317g00010	6.56	6.79	6.89	7.53	7.09	7.17	7	7.15	6.7	7.07	7.06	7.57	6.57	6.75	6.65	6.78	6.73	6.68	6.72	6.44	6.59	6.8	6.82	7.26
VIT_00s0317g00020	10.19	9.07	10.02	7.39	7.41	7.18	11.48	11.84	12.42	7.73	7.63	7.63	7.82	7.88	7.83	11.97	12.36	11.51	7.81	7.69	7.67	10.36	11.29	11.12
VIT_00s0317g00030	11.74	11.46	10.86	11.65	10.81	9.11	11.65	11.07	12.1	12.13	11.25	12.45	10.11	9.19	9.4	10.98	11.15	11.02	9.19	10.19	9.39	11.41	11.81	11.2
VIT_00s0317g00040	12.77	12.98	12.48	12.66	12.57	12.62	11.86	11.96	12.18	12.39	12.84	12.92	12.72	12.32	12.79	12.01	11.57	12.02	12.5	12.26	12.56	12.62	11.73	11.68
VIT_00s0317g00050	15.45	15.41	15.18	15.03	15.02	14.99	14.66	14.63	15.12	15.15	15.01	15.19	15.55	15.44	15.38	15.01	15.18	14.96	15.4	15.6	15.43	15.32	15.33	15.16
VIT_00s0317g00060	10.88	11	11.08	13.1	13.6	13.48	12.53	12.77	12.24	13.25	13.59	13.17	11.09	11.04	10.88	12.03	12.16	12.29	11.21	10.22	10.31	11.26	11.5	11.74
VIT_00s0317g00070	7.51	7.74	7.72	7.6	7.37	7.62	7.28	7.17	7.16	8.12	7.82	7.82	7.67	7.71	7.67	7.45	7.37	7.06	7.99	7.77	7.59	7.44	7.93	7.16
VIT_00s0317g00080	7.52	7.34	7.05	7.41	7.3	7.14	7.13	7.22	7.07	7.45	8.09	7.26	7.03	8.28	7.41	7.76	7.65	7.06	7.63	8.37	7.33	7.68	7.13	7.31
VIT_00s0317g00090	7.1	7.04	7.12	7.32	7.47	7.45	7.05	7.38	7	7.28	7.24	7.49	7.08	7.17	7.26	7.06	7.68	6.92	7.29	7.17	7.11	7.32	7.19	7.49
VIT_00s0317g00100	15.16	15.07	15.11	14.73	14.65	14.61	15.03	15.01	14.95	14.43	14.67	14.4	15.34	15.2	15.21	14.91	15.02	15.13	15.28	15.34	15.36	15.08	15.11	15.15
VIT_00s0317g00110	14.13	13.69	14.62	15.41	15.37	15.33	15.3	15.43	15.29	15.47	15.25	15.51	12.5	11.32	10.63	15	15.11	15.13	12.2	10.4	9.57	14.66	14.93	14.89
VIT_00s0317g00130	15.63	15.63	15.46	15.72	15.72	15.68	15.04	15.12	15.39	15.63	15.68	15.72	15.67	15.61	15.7	15.02	15.46	15.12	15.67	15.71	15.59	15.35	15.37	15.16
VIT_00s0317g00140	11.54	11.73	10.87	10.16	12.09	10.75	12.48	13	12.53	11.76	11.61	11.21	11.65	11.24	11.54	12.4	12.25	12.12	11.87	10.81	10.21	13.39	11.54	12.35
VIT_00s0317g00150	11.58	11.43	11.36	11.77	11.48	11.6	11.63	11.79	11.83	11.36	11.78	11.44	12.19	11.72	11.32	11.41	11.91	11.74	11.67	12.29	12.2	11.28	11.26	11.42
VIT_00s0317g00160	7.88	9.73	8.85	8.14	6.95	7.38	6.91	6.87	6.77	7.08	8.33	7.29	7.7	7.95	7.48	7.27	7.43	7.3	7.65	7.38	7.84	8.18	9.46	8.34
VIT_00s0319g00010	15.32	15.3	15.12	15.3	15.22	15.08	14.9	14.83	14.93	14.84	14.95	15.09	14.89	14.26	14.45	14.86	14.78	14.61	14.42	14.82	14.63	15.11	14.76	14.83
VIT_00s0319g00040	6.79	6.7	6.68	6.69	6.62	6.72	6.73	6.57	6.58	6.58	6.62	6.73	7.09	6.71	6.96	6.52	6.5	6.58	6.77	6.68	6.75	6.5	6.53	6.55
VIT_00s0319g00050	14.42	14.55	14.44	14.28	14.34	14.29	13.83	13.52	13.81	14.47	14.49	14.44	13.86	14.18	14.45	14.1	13.69	14.1	13.99	14.23	14.43	14.33	13.82	14.19
VIT_00s0319g00060	14.16	14.1	14.59	14.28	14.06	14.08	15.21	15.11	14.8	14.34	13.7	14.19	13.38	14.02	14.03	15	14.55	14.98	13.57	13.61	13.83	14.62	14.63	14.77
VIT_00s0319g00070	6.8	6.67	6.95	6.37	6.65	6.56	6.63	6.61	6.58	6.61	6.48	6.48	7.04	7.36	8.13	6.76	6.92	7.24	6.66	7.04	6.85	6.99	7.11	6.66
VIT_00s0322g00010	8.61	8.56	8.58	12.63	12.26	12.54	8.18	8.71	8.71	11.92	12.26	11.53	8.79	7.74	7.71	8.28	8.93	8.69	8.6	8.12	8.62	9.29	8.25	8.71
VIT_00s0322g00020	11.71	11.7	12	13.33	13	13.02	12.97	13.28	12.72	12.76	11.99	12.42	12	11.66	11.75	12.92	12.61	13.26	11.94	11.21	11.67	12.4	12.62	13.36
VIT_00s0322g00030	15.07	15.27	15.06	15.58	15.52	15.56	14.93	14.84	15.03	15.4	15.47	15.36	14.26	14.52	14.56	14.94	14.67	14.89	14.43	13.88	14.41	15.07	15.01	15.05
VIT_00s0322g00040	14.09	14.14	13.67	14.22	14.25	14.16	13.49	13.55	13.79	14.14	14.12	14.23	14.8	14.29	14.48	13.3	13.71	13.72	14.63	14.9	14.52	13.77	13.95	13.72
VIT_00s0323g00010	7.38	7.79	7.32	7.54	7.45	7.36	7.46	7.43	7.18	7.37	8.48	7.6	7.05	7.79	7.32	7.42	7.35	7.27	7.7	7.66	7.27	7.56	8.08	7.2
VIT_00s0323g00020	15.29	15.36	15.22	15.32	15.26	15.21	15.27	15.21	15.21	15.06	15.08	15.19	15.38	15.29	15.2	15.01	15.32	15.21	15.37	15.35	15.26	15.06	15.32	15.21
VIT_00s0323g00030	15.34	15.44	15.37	15.33	15.3	15.3	15.33	15.29	15.37	15.18	15.03	15.19	15.02	15.29	15.25	15.26	15.13	15.12	15	15.28	15.27	15.18	15.13	15.07
VIT_00s0323g00040	12.77	12.48	12.55	12.62	12.68	12.73	12.65	13.03	13.09	12.8	12.56	12.72	13.29	12.8	12.66	12.31	13.67	12.71	12.88	13.33	12.72	12.21	12.93	12.5
VIT_00s0323g00050	15.14	15.16	14.57	10.63	10.09	10.1	13.31	12.44	13.72	11.15	10.19	10.97	13.37	13.85	13.68	13.85	13.92	13.53	13.72	13.62	13.34	14.94	14.83	14.26
VIT_00s0323g00060	12.21	12.08	11.61	14.06	14.45	15.01	13.12	13.09	12.62	15.56	14.98	15.33	10.48	10.1	9.89	12.97	12.26	12.5	10.45	9.91	10.68	12.71	12.22	11.42
VIT_00s0323g00070	8.54	8.36	9.08	14.18	13.98	14.19	10.66	11.04	10.32	12.22	14.4	12.07	7.69	7.06	7.22	10.07	10.86	10.14	7.33	7.31	7.34	8.78	10.15	9.77
VIT_00s0323g00080	14.58	14.87	14.71	14.35	14.68	14.68	15.18	15.13	14.99	14.61	14.5	14.51	14.53	14.76	14.82	14.98	14.88	15.01	14.72	14.8	14.76	15.07	14.72	14.88
VIT_00s0323g00100	8.58	8.13	9.34	11	10.68	10.44	10.48	10.87	10.9	11.51	10.97	11.29	8.33	7.74	8.32	10.68	11	10.97	7.91	8.11	7.89	9.45	9.73	10.97
VIT_00s0324g00010	14.37	14.33	14.45	13.95	14.1	14.18	14.61	14.55	14.22	14.2	14.07	14.01	13.02	14.04	13.68	14.4	14.35	14.32	13.14	13.63	13.89	14.15	14.11	14.18
VIT_00s0324g00020	13.38	13.4	13.19	11.93	11.75	11.99	12.54	12.25	12.58	12.38	12.33	12.43	12.04	12.96	12.79	12.53	12.47	12.24	12.02	12.23	12.25	13.06	12.69	12.78
VIT_00s0324g00030	10.1	10.09	10.23	11	11.21	11.42	11.16	11.04	10.45	11.62	11.41	11.55	10.38	10.91	11.1	11.25	9.82	10.53	10.89	10.24	10.26	11.11	10.98	10.7
VIT_00s0324g00040	14.72	14.81	14.81	14.74	14.76	14.76	14.8	14.87	14.96	14.79	14.74	14.77	15.04	15.03	14.95	14.84	14.9	14.64	14.94	15.11	15.01	14.84	14.82	14.78
VIT_00s0324g00050	8.28	8.9	9.18	15.49	15.28	15.47	10.5	11.21	10.4	15.17	15.55	14.95	8.76	8.6	7.97	10.07	10.33	10.35	9.64	8.48	8.6	9.23	8.99	10.4
VIT_00s0324g00060	7.09	7.5	7.84	10.11	9.8	9.93	8.44	8.68	7.8	9.14	10.99	9.94	7.7	7.28	7.42	7.84	7.78	7.73	7.38	7.58	6.98	7.61	7.69	8.06
VIT_00s0324g00070	10.9	10.79	10.53	10.77	10.31	10.82	10.37	10.27	10.72	11.13	10.88	10.37	14.18	14.77	14.69	11.19	11.16	10.6	14.28	14.93	14.81	11.66	11.07	10.98
VIT_00s0324g00080	12.17	12.29	12.99	13.97	13.57	13.67	14.01	14.19	13.95	13.63	14.08	13.82	12.2	12.15	12.07	13.97	13.97	14.13	12.26	12.11	12.17	12.78	13.56	13.81
VIT_00s0324g00090	7.11	7.09	7.49	7.37	7.65	7.12	7.19	7.23	7.28	8.67	6.82	8.7	7.01	7.15	7.67	7.22	6.81	7.06	7.35	7.29	7.73	7.41	6.79	7.18
VIT_00s0324g00100	7.05	7.08	6.97	7.22	7.41	7.11	6.88	7.57	7	7.34	7.87	7.27	10.21	10.37	11.61	7.21	7.67	6.9	11.2	11.22	11.99	7.85	7.49	7.92
VIT_00s0324g00110	13.17	13.32	13.12	12.14	12.11	12.39	12.89	13.05	12.71	12.19	12.21	12.14	13.46	13.55	13.54	12.68	13.03	13.24	13.22	13.35	13.33	13.2	12.9	12.71
VIT_00s0327g00010	12.76	12.66	13.12	12.44	12.48	12.66	13.12	12.94	12.63	12.72	12.34	12.42	12.7	12.78	12.74	12.77	13.17	13.17	12.35	12.94	12.51	12.46	12.61	12.75
VIT_00s0327g00020	13.55	13.43	13.86	13.68	13.48	13.36	14.76	14.58	14.33	13.83	13.22	13.57	13.38	13.27	13.41	14.58	14.21	14.5	13.41	13.4	13.13	14.23	14.04	14.26
VIT_00s0327g00030	10.54	10.13	10.87	10.87	11.29	11.28	11.73	11.78	10.76	11.44	11.59	11.22	9.89	9.77	10.35	10.94	10.41	11.12	9.9	10.02	9.92	9.31	10.12	10.89
VIT_00s0327g00070	11.2	11.91	11.44	12.08	11.83	11.93	11.59	11.02	11.31	11.4	11.84	11.77	11.6	12.08	11.92	11.92	11.3	11.85	11.71	12.01	11.81	12.37	11.91	11.64
VIT_00s0332g00010	15.51	15.45	15.59	14.97	14.89	15.1	15.5	15.18	14.89	15.07	15.13	15.02	13.19	15	15.22	15.31	14.62	14.93	13.03	14.7	14.86	15.36	15.24	15.39
VIT_00s0332g00030	15.63	15.59	15.66	15.01	14.95	15.22	15.57	15.26	14.93	15.1	15.14	15	12.96	15.08	15.23	15.41	14.71	15.01	12.68	14.62	14.93	15.45	15.23	15.41
VIT_00s0332g00040	13.43	13.23	13.75	12.78	12.98	13.03	13.53	12.52	12.07	12.62	12.69	12.6	13.08	12.44	13.01	13.03	12.49	12.95	11.35	12.78	13.2	12.89	13.63	13.05
VIT_00s0332g00050	15.62	15.58	15.74	15.17	15.19	15.2	15.69	15.41	15.07	15.34	15.22	15.11	12.51	15.11	15.22	15.38	14.77	15.3	12.62	14.86	14.94	15.49	15.3	15.52
VIT_00s0332g00060	13.88	13.89	13.76	13.41	13.42	13.57	13.48	12.96	12.36	13.42	13.53	13.27	12.12	12.97	13.58	13.19	12.07	13.17	11.8	13.48	13.48	13.48	13.37	13.2
VIT_00s0332g00070	15.41	15.45	15.35	14.8	14.88	15.04	15.18	14.78	14.47	14.87	14.95	14.83	14.72	14.95	15.35	14.98	14.15	14.98	14.56	15.32	15.18	15.35	15.14	15.17
VIT_00s0332g00080	15.29	15.31	15.18	14.49	14.47	14.71	14.62	14.27	13.74	14.51	14.42	14.35	12.86	14.7	14.94	14.56	13.53	14.4	12.92	15.06	14.91	14.95	14.51	14.7
VIT_00s0332g00090	13.72	13.71	13.89	13.14	13.27	13.16	13.33	12.78	12.45	13.28	13.13	12.89	12.32	13.18	13.51	13.03	12.72	13.03	11.56	13.54	13.6	13.27	13.6	13.13
VIT_00s0332g00100	10.88	10.56	11.05	11.11	11.26	11.2	11.46	11.06	10.56	11.44	11.25	11.08	10.11	10.45	11.44	10.85	10.29	11.2	9.6	10.9	11.49	10.78	11.49	11.06
VIT_00s0332g00110	10.42	10.47	10.64	11.3	11.11	11.11	11	10.55	9.75	11.15	11.05	11.13	9.99	10.22	10.82	10.24	9.69	10.85	8.92	10.55	10.89	9.77	10.7	10.63
VIT_00s0332g00120	9.91	10.72	10.74	11.16	11.04	11.25	10.94	10.19	9.53	10.52	10.87	11.26	8.89	11.63	11.28	11.3	11.3	11.44	8.97	11.5	11.02	11.57	12.62	12.19
VIT_00s0332g00130	13.27	13.1	13.38	13.08	13.1	13.32	13.89	12.74	11.55	13.7	13.54	13.54	9.12	11.35	11.84	12.57	11	13.26	8.33	11.33	11.38	12.21	12.37	13.06
VIT_00s0332g00140	15.15	14.95	15.3	13.95	13.85	14.41	15.24	14.56	14.1	14.17	14.56	14.03	12.42	13.85	14.11	14.64	13.44	14.17	12.07	13.78	13.68	14.61	14.76	14.95
VIT_00s0332g00150	13.7	13.6	14.12	12.58	12.47	13.11	14.13	13.14	12.19	12.78	13.23	12.53	9.54	11.35	11.95	12.75	10.44	12.14	9.28	11.03	11.52	12.45	12.49	12.84
VIT_00s0332g00160	15.26	15.23	15.44	14.75	14.7	14.85	15.25	14.88	14.35	14.91	14.98	14.91	11.29	14.33	14.61	14.93	13.9	15.09	11.29	13.9	14.13	15.08	14.96	15.26
VIT_00s0332g00170	13.02	12.7	13.18	12.53	12.6	12.91	13.5	12.54	11.26	13.02	13	12.89	7.68	11.25	11.62	12.08	10.68	12.55	7.71	11.02	10.84	11.84	12.21	12.41
VIT_00s0333g00010	13.78	14.02	13.26	12.49	12.36	12.32	10.75	10.22	11.73	11.19	11.45	11.41	13.94	13.9	14	11.74	11.55	10.66	13.91	14.1	14.03	13.45	11.45	11.41
VIT_00s0333g00020	13.76	13.88	13.69	13.44	13.61	13.58	13.74	13.55	13.74	13.76	13.25	13.79	14.35	14.01	14.3	13.44	13.47	13.59	14.39	14.39	14.35	13.77	13.55	13.64
VIT_00s0333g00030	13.54	13.41	13.55	13.86	13.67	13.86	13.85	13.88	13.74	13.93	13.77	13.82	14.47	14.09	14.24	13.71	13.98	13.85	14.52	14.13	14.08	13.36	13.65	13.64
VIT_00s0333g00040	15.27	15.4	15.32	13.18	13.13	12.59	14.85	14.79	15.14	14.27	14.36	14.53	15.4	15.62	15.68	15.22	15.38	15.3	15.48	15.53	15.65	15.45	15.48	15.41
VIT_00s0333g00050	14.67	14.63	14.69	7.92	7.47	7.65	14.1	14.22	14.61	7.64	7.85	7.75	12.82	13.46	13.62	14.76	14.33	14.5	12.74	13.49	13.41	14.86	14.68	14.62
VIT_00s0333g00060	12.85	12.63	12.09	10.72	10.79	10.67	10.57	10.65	11.36	11.24	9.37	11.07	14.07	14.03	13.95	12.07	12.27	11.75	14.06	14.1	14.17	12.79	12.5	11.99
VIT_00s0333g00070	14.17	14.11	13.95	13.91	13.79	13.91	13.67	13.72	13.78	13.67	13.62	13.5	14.91	14.46	14.57	13.53	13.95	13.65	14.78	14.58	14.68	13.79	13.43	13.5
VIT_00s0335g00010	11.82	10.56	11.54	11.31	11.52	11.27	10.27	11.08	10.92	12.21	11.81	12.02	9.46	10.75	10.99	10.16	10.27	10.12	10.28	9.88	10.22	10.51	10.92	10.54
VIT_00s0335g00020	11.6	11.4	11.59	12.03	12.31	12.27	11.62	11.86	11.76	11.95	12.26	12.04	11.76	11.72	11.68	11.74	11.65	11.72	12.12	11.49	11.82	12.12	11.13	11.98
VIT_00s0335g00050	6.45	6.52	6.58	6.66	6.49	6.8	6.76	6.7	6.49	6.44	6.64	6.58	6.37	6.41	6.55	6.46	6.29	6.55	6.39	6.47	6.51	6.36	6.8	6.51
VIT_00s0335g00070	8.29	8.72	8.21	9.18	9.39	9.58	8.17	8.63	8.71	9.5	8.93	8.9	7.95	8.53	8.51	8.24	7.94	8.06	8	8.86	8.58	8.19	7.76	8.25
VIT_00s0335g00080	13.21	13.04	13.23	12.85	12.68	12.93	13.41	13.32	12.78	12.92	12.69	12.76	12.23	12.67	12.63	13.28	12.74	13.18	12.06	12.17	12.63	12.53	12.17	12.68
VIT_00s0335g00090	14.53	14.51	14.6	13.91	13.83	13.91	14.89	14.66	14.35	14.16	13.7	14.15	13.72	14.09	13.85	14.65	14.34	14.45	13.87	13.59	13.88	14.41	14.05	14.3
VIT_00s0336g00010	12.31	12.92	12.72	12.91	12.51	13.02	12.62	12.47	11.97	12.58	13.52	13.15	11.29	13.08	12.86	12.8	12.71	13.27	11.72	12.82	12.4	13.25	13.25	13.3
VIT_00s0336g00020	6.67	6.71	6.74	6.68	7.07	7.19	6.8	6.98	6.85	6.83	6.97	6.92	7.08	7.2	6.95	7.24	7.27	7.66	6.93	6.83	6.81	6.9	6.94	7.09
VIT_00s0337g00010	14.2	14.33	14.27	15.03	15.09	15.05	14.11	14.06	14.35	14.78	14.87	14.83	15.3	14.85	14.97	14.31	14.28	14.36	15.09	15.06	15.11	14.39	14.58	14.48
VIT_00s0337g00020	9.44	9.35	9.58	10.44	9.68	10.34	9.29	9.57	9.15	9.5	10.66	10.28	9.35	9.21	9.04	9.6	9.6	8.88	9.67	9.57	9.12	9.31	9.09	9.39
VIT_00s0337g00030	7.23	7.52	7.36	7.34	7.37	7.38	7.76	8.47	7.55	7.26	7.48	7.6	7.28	7.3	7.27	7.14	7.3	7.54	7.2	7.13	7.51	7.1	7.57	7.48
VIT_00s0337g00040	7.59	9.03	7.76	7.51	7.47	7.78	7.83	8.95	7.79	7.74	7.88	7.99	7.97	8.61	8.38	7.65	7.71	8.27	8.22	8.23	8.71	7.97	8.75	7.97
VIT_00s0337g00060	15.63	15.62	15.53	15.58	15.48	15.6	15.14	15.14	15.28	15.42	15.56	15.5	15.76	15.78	15.77	15.2	15.25	15.14	15.69	15.84	15.78	15.51	15.52	15.33
VIT_00s0337g00070	12.27	12.15	12.27	12.85	12.87	12.8	12.37	12.7	12.62	12.91	12.88	12.87	13.43	12.68	12.79	12.64	13.12	12.61	13.27	13.09	12.82	12.49	12.81	12.55
VIT_00s0337g00080	12.01	12.25	11.7	12.44	12.4	12.29	11.54	11.82	11.52	12.2	12.1	12.35	12.71	12.51	12.52	11.67	11.65	11.82	12.66	12.69	12.69	11.8	11.79	11.67
VIT_00s0337g00090	7.41	7.25	7.17	8.37	7.54	7.36	7.19	7.34	7.34	7.53	7.16	7.28	11.7	10.52	11.47	7.22	7.65	7.67	11.71	11.57	11.32	7.43	7.6	7.85
VIT_00s0338g00010	7.72	7.42	7.57	10.02	9.84	9.71	8.33	9.29	8.21	10.47	11.06	10.58	9.84	10.67	10.13	7.78	8.46	8.45	9.78	9.26	9.87	7.98	8.38	8
VIT_00s0338g00020	13.22	12.99	12.83	13.86	13.84	13.79	12.95	13.49	13.49	13.82	13.75	14.02	13.92	13.31	13.47	13.14	14.02	13.55	13.67	13.67	13.54	13.15	13.7	13.15
VIT_00s0338g00030	13.84	14.47	13.58	14.27	13.71	13.86	13.32	13.21	13.76	14.45	13.5	14.36	11.97	12.17	11.69	13.85	13.59	13.56	11.63	11.78	12.05	14.36	14.34	13.81
VIT_00s0338g00050	14.04	13.89	13.72	14.07	14.04	14.04	13.93	14.12	14.05	14.11	14.05	14.16	14.66	14.28	14.35	13.75	14.18	14.1	14.58	14.37	14.43	14.04	14.1	13.9
VIT_00s0340g00040	14.2	14.26	13.68	12.91	12.59	12.91	11.93	10.16	12.72	12.26	12.36	12.46	14.49	14.34	14.4	12.68	12.68	11.78	14.31	14.45	14.4	13.75	13.38	12.73
VIT_00s0340g00050	10.28	10.49	11.06	11.34	12.37	11.6	12.06	12.44	11.89	11.79	12.74	12.24	9.66	9.82	9.44	11.84	11.84	12.04	9.83	8.88	8.74	11.28	12.17	12.61
VIT_00s0340g00060	9.92	10.2	10.72	11.05	11.45	11.01	11.66	11.92	10.85	11.03	11.84	11.37	8.69	9.32	9.25	11.39	10.64	11.34	8.65	8.05	8.52	10.71	11.17	11.56
VIT_00s0340g00070	11.93	11.9	11.78	12.72	12.73	12.86	11.85	12.16	12.09	12.51	12.83	12.74	12.87	12	11.94	11.74	12.15	11.6	12.42	12.26	11.96	11.61	11.83	11.17
VIT_00s0340g00080	13.75	13.86	13.6	14.09	14.13	14.07	13.55	13.39	13.31	13.84	13.89	13.58	13.87	13.79	13.9	13.37	13.41	13.24	13.91	14.02	14.02	13.47	13.52	13.52
VIT_00s0340g00090	9.78	10.49	10.82	9.22	8.75	8.69	10.22	10	9.7	9.16	9.47	8.9	13.18	13.69	13.5	10.1	9.6	10.12	13.31	13.18	13.53	10.74	10.6	10.56
VIT_00s0341g00010	14.84	14.92	14.92	15.17	15.22	15.13	15.1	15.16	15.15	15.1	14.99	15.07	14.54	14.77	14.75	15.15	15.16	15.17	14.6	14.73	14.74	15.01	15.13	15.06
VIT_00s0341g00020	14.15	14.23	14.42	13.89	13.88	14.06	14.65	14.58	14.55	13.96	14.06	13.8	14.1	14.22	14.09	14.36	14.28	14.31	14.13	14.48	14.29	14.21	14.32	14.49
VIT_00s0341g00030	14.91	14.92	14.83	15.1	15.06	15.08	14.58	14.66	14.76	15.04	15.02	15.12	15.12	15.11	15.11	14.83	14.83	14.78	15.25	15.23	15.14	14.87	14.96	14.88
VIT_00s0341g00040	10.79	10.64	11.11	11.96	11.79	11.97	11.94	12.13	11.56	11.79	11.72	11.66	11.29	10.65	10.73	11.78	11.94	12	10.66	10.59	10.71	10.48	11.19	11.24
VIT_00s0341g00050	13.57	13.65	13.52	13.88	13.89	13.92	13.32	13.09	13.12	13.42	13.27	13.57	14.51	13.98	14.2	13.06	13.1	13.24	14.37	14.42	14.45	13.45	13.72	13.4
VIT_00s0341g00060	12	12.33	12.1	12.63	12.52	12.68	11.82	11.46	11.13	11.95	11.95	11.93	11.5	12.36	12.31	11.17	11.05	11.26	11.77	12.52	12.74	11.54	11.13	11.47
VIT_00s0341g00070	12.46	12.54	12.01	11.48	10.98	11.3	11.9	11.53	11.56	11.42	11.25	11.66	12.37	12.19	11.84	11.98	11.78	11.42	11.97	12.7	12.34	12.72	12.03	11.74
VIT_00s0341g00080	8.79	8.82	8.91	9.43	7.91	8.44	9	8.56	8.07	8.15	9.68	8.33	8.17	7.83	7.7	8.03	8.58	7.86	7.93	7.91	7.62	8.19	8.79	8.48
VIT_00s0342g00010	10.45	9.99	10.26	10.42	10.3	10.22	9.91	9.83	9.93	10.15	10.34	10.08	10.58	10.72	10.76	9.91	10.23	10	10.6	10.83	10.58	10.09	9.43	9.81
VIT_00s0342g00020	11.43	10.62	11.5	10.96	10.58	11.01	10.73	10.62	10.19	10.5	10.95	10.08	11.49	12.13	12.12	11.15	11.16	11.22	11.39	11.99	12.07	10.89	10.96	10.78
VIT_00s0342g00030	9.74	9.82	9.75	10.12	9.93	10.17	8.92	8.94	8.58	9.9	10.27	10.23	9.44	9.91	10.19	9.42	8.89	9.54	9	10.04	9.93	9.51	9.25	9.33
VIT_00s0342g00040	13.49	12.75	13.4	12.24	12.08	12.15	12.95	12.36	12.59	12.29	12.35	11.96	14.3	14.09	14.23	12.65	12.9	12.41	13.76	14.03	14.06	12.63	12.75	12.62
VIT_00s0344g00010	7.38	7.78	7.2	7.88	8.22	7.8	7.72	7.36	8.09	8.69	8.09	7.87	6.89	6.83	6.92	7.35	7.72	7.08	7.09	7.4	7.21	8.01	6.93	7.36
VIT_00s0344g00020	9.75	10.24	9.6	9.52	9.82	9.74	10.17	10.32	10.12	9.66	9.63	9.65	11.03	10.7	10.86	10.02	10.2	10.22	10.74	10.93	10.57	9.86	9.9	10.09
VIT_00s0345g00010	9.66	9.68	9.64	9.33	9.34	9.2	8.85	9.07	8.37	8.91	9.23	8.83	10.94	10.7	10.63	9.47	9.11	9.46	10.3	10.67	10.83	9.16	8.99	8.63
VIT_00s0346g00010	6.99	7.03	6.99	7.18	7.07	7.27	7.3	7.16	7.08	7.04	7.27	7.14	6.87	6.82	6.87	7.07	6.91	6.98	6.93	7.19	6.97	7.38	7.03	6.85
VIT_00s0346g00020	8.16	8.67	8.54	9.63	9.08	9.42	8.58	8.51	8.3	9.38	9.64	9.38	8.11	7.91	7.94	8.13	7.54	8.03	8.03	7.96	8.05	8.48	8.22	8.12
VIT_00s0346g00030	7.01	7	7.6	7.39	7.31	7.15	7.01	6.81	7.11	8.67	7.33	7.6	7.03	6.87	6.87	7.22	7.05	7.24	7.12	6.93	6.85	7.49	7.19	7.03
VIT_00s0346g00040	7.26	7.5	7.44	7.48	7.54	7.6	7.5	7.54	6.97	7.26	7.25	7.36	7.05	6.96	7	7.03	6.93	6.73	6.96	7.08	6.98	7.44	7.12	6.85
VIT_00s0346g00060	8.06	9	8.44	9.39	8.73	8.87	8.66	8.6	7.96	8.16	9.03	9.06	8.72	8.02	7.76	8.26	7.38	8.39	8.35	8.49	8.54	8.22	8.59	8.25
VIT_00s0346g00070	6.81	6.86	6.85	6.81	6.76	6.77	6.91	6.81	6.85	7.32	7.03	6.79	6.78	6.92	6.55	6.81	6.68	6.84	6.69	6.64	6.56	6.98	6.58	6.93
VIT_00s0346g00080	15.38	15.27	15.47	13.42	13.56	13.64	15.24	15.23	15.44	13.88	13.57	13.95	15.19	15.45	15.43	15.53	15.68	15.44	15.17	15.35	15.4	15.18	15.5	15.42
VIT_00s0346g00090	7.41	7.59	7.31	7.7	7.15	7.54	7.76	7.61	7.12	7.85	7.87	7.6	8.1	7.36	7.12	7.28	8.5	8.62	7.64	6.84	7.87	6.92	7.37	8.28
VIT_00s0346g00100	12.09	12.23	12.38	13.31	13.11	13.44	12.15	12.79	12.43	13.22	13.56	13.7	11.57	11.31	11.15	12.39	12.66	12.83	11.3	11.38	11.18	13.06	12.59	12.79
VIT_00s0346g00110	13.93	14.29	14.41	15.47	15.3	15.51	14.1	14.28	14.2	15.33	15.5	15.17	13.23	13.48	13.35	14.4	14.44	14.48	13.19	12.99	13.3	14.59	14.2	14.47
VIT_00s0346g00120	12.43	12.68	12.49	12.88	12.93	13.14	12.62	13.01	12.69	13.1	13.29	13.15	11.96	11.61	11.42	12.75	12.58	12.79	11.85	11.81	11.26	13.03	12.67	12.87
VIT_00s0347g00030	13.62	13.23	14.26	15.37	15.26	15.03	14.98	15.09	15.15	15.61	15.37	15.63	13.6	13.05	12.77	14.89	14.92	14.67	13.54	13.47	13.12	13.96	14.31	14.38
VIT_00s0347g00040	11.78	11.1	11.21	11.7	11.66	11.72	10.55	10.37	11.51	12.46	12.75	12.57	12.71	12.38	12.75	11.07	11.29	11.37	12.75	12.55	12.96	11.78	11.35	11.33
VIT_00s0347g00050	9.68	9.56	9.87	11.73	12.25	12.04	11.92	11.68	11.67	12.07	11.64	12.51	10.54	8.98	9.6	11.38	11.83	11.88	9.68	7.96	9.02	9.74	11.3	11.52
VIT_00s0347g00060	12.13	12.21	12.28	13.12	13.17	13.1	12.56	12.71	12.52	13.32	12.93	13.3	11.73	12.12	11.88	12.65	11.93	12.43	11.81	11.04	11.62	11.91	11.48	12.09
VIT_00s0347g00070	11.49	11.61	11.51	12.55	12.74	12.5	12.31	12.4	11.93	12.55	12.31	12.87	11.17	10.8	11	12.01	11.29	11.81	10.94	9.98	10.36	11.01	10.69	11.06
VIT_00s0347g00080	11.33	11.51	11.27	12.49	12.6	12.39	11.9	11.71	11.53	12.28	11.95	12.65	11.08	11.55	11.63	11.64	11.33	11.76	11.17	10.55	11.02	10.94	10.98	11.25
VIT_00s0347g00090	9.69	9.58	9.11	12.22	12.2	12.11	10.67	11.04	10.7	12.56	12.44	12.46	10.69	9.53	9.81	10	9.85	10	10.42	9.41	9.49	9.54	9.32	9.64
VIT_00s0347g00110	11.1	11.36	11.28	12.33	12.26	12.36	11.72	11.75	11.26	12	11.88	12.21	10.61	11.41	11.3	11.53	10.84	10.88	10.72	10.34	11.07	10.99	10.27	10.5
VIT_00s0347g00120	11	11.03	10.89	12.52	12.64	12.38	11.98	11.97	11.8	12.57	12.15	12.64	10.87	10.86	10.92	11.6	10.95	11.27	10.89	10.28	10.46	10.86	10.58	10.89
VIT_00s0349g00020	14.81	14.85	14.88	14.5	14.26	14.41	14.69	14.64	14.86	14.49	14.22	14.47	15.24	15.13	15.06	15.02	14.96	14.89	15.31	14.98	15.09	14.72	14.77	14.91
VIT_00s0349g00030	12.63	11.8	11.66	13.24	13.23	13.13	11.18	11.83	12.27	13.14	13.36	13.35	13.71	12.89	13.03	11.6	12.7	11.96	13.29	13.46	13.2	11.78	12.13	11.81
VIT_00s0349g00040	8.03	7.42	7.71	8.12	7.89	8.47	7.65	7.48	7.35	8.58	8.02	7.62	7.45	7.25	6.96	7.9	8.2	7.92	7.19	7.25	7.6	7.62	8.12	7.76
VIT_00s0349g00050	8.52	8.46	8.25	8.04	7.49	7.92	8.47	7.9	8.51	7.91	8.41	8.12	13.71	13.49	13.83	8.58	9.01	7.81	14.3	13.53	13.8	9.35	8.33	8.88
VIT_00s0349g00060	15.18	15.16	15.13	14.94	14.83	14.89	14.93	14.95	14.92	14.75	15.04	14.78	15.27	15.28	15.31	14.9	15	14.97	15.33	15.22	15.42	15.08	15.21	15.12
VIT_00s0352g00020	11.53	11.16	12.05	10.62	10.77	10.81	12.12	11.78	10.96	10.93	10.19	10.28	9.46	11.05	11.25	11.88	11.15	11.35	9.25	10.7	11.25	11.52	11.74	11.58
VIT_00s0352g00030	12.89	12.51	12.94	12.48	12.41	12.82	13.32	13.13	12.56	12.66	12.44	12.32	12.71	12.92	13.03	12.88	13.15	13.33	12.49	13.19	12.7	12.59	12.95	12.95
VIT_00s0353g00020	9.31	8.65	8.31	9.75	9.61	9.92	8.84	9.01	9.04	9.12	9.54	10.02	10.42	10.5	10.34	9.1	9.41	10.15	10.54	9.54	9.62	8.78	9.09	9.63
VIT_00s0353g00030	9.04	8.7	8.51	9.2	9.18	8.96	8.16	8.23	8.75	8.89	8.25	9.32	9.7	9.66	9.53	8.7	9.3	9.38	9.66	9.72	9.32	8.59	8.71	9.28
VIT_00s0353g00050	12.79	12.49	12.92	12.8	13.17	13.26	13.73	13.91	13.68	12.8	13.26	12.86	12.58	12.43	12.17	13.59	13.76	13.59	12.6	11.92	11.64	13.07	12.88	13.35
VIT_00s0353g00060	13.44	13.56	13.25	14.16	14.27	14.13	13.39	13.59	13.56	13.66	13.96	13.53	10.78	10.74	9.85	13.51	13.38	13.6	11.3	10.72	11.05	13.38	13.28	13.76
VIT_00s0357g00010	14.96	14.77	15.4	15.07	14.97	14.79	15.64	15.63	15.6	15.05	14.67	15.14	13.99	13.84	13.94	15.61	15.57	15.69	14.17	14.21	13.94	15.11	15.69	15.65
VIT_00s0357g00020	14.58	14.83	14.6	14.53	14.4	14.51	13.93	13.75	14.09	14.07	14.34	14.25	14.34	14.52	14.77	14.18	14.19	14.14	14.51	14.66	14.69	14.55	14.64	14.4
VIT_00s0357g00030	14.52	14.73	14.7	14.33	14.29	14.35	14.9	14.65	14.53	14.4	14.53	14.41	13.56	13.93	13.96	14.69	14.39	14.85	13.67	13.53	13.88	14.71	14.32	14.68
VIT_00s0357g00060	13.29	13.41	13.59	11.32	11.87	11.1	12.1	12.11	12.89	10.29	10.92	10.4	14.36	13.27	13.67	12.73	12.97	12.38	14.23	13.46	13.6	13.07	13.44	13.29
VIT_00s0357g00070	14.18	14.36	14.16	14.19	14	14.17	13.32	13.3	13.4	13.59	13.94	13.91	13.71	13.91	14.3	13.58	13.42	13.55	13.85	14.06	14.1	14.01	14.06	13.88
VIT_00s0357g00080	12.28	12.35	12.53	9.53	11.08	9.68	10.47	10.97	11.94	8.65	8.74	9.78	13.76	12.61	12.97	11.73	12.23	11.41	13.6	12.81	12.9	11.88	12.76	12.51
VIT_00s0357g00090	14.97	14.55	14.72	8.88	8.16	8.37	12.7	11.17	14.27	8.85	8.35	8.43	13.65	12.91	13.1	13.81	13.98	12.89	13.56	13.54	13.25	14.57	14.22	14.09
VIT_00s0357g00100	15.78	15.82	15.78	15.87	15.87	15.83	15.54	15.58	15.66	15.84	15.87	15.86	15.83	15.83	15.82	15.62	15.74	15.63	15.71	15.81	15.77	15.71	15.79	15.72
VIT_00s0357g00110	9.46	9.1	10.01	9.79	9.09	9.19	8.9	9.61	9.22	8.78	10.42	8.9	8.77	8.18	8.49	9.07	8.15	8.43	9.09	8.58	8.65	9.59	8.55	8.96
VIT_00s0357g00120	7.87	7.81	8.57	8.82	7.82	8.08	7.89	8.1	7.4	7.58	8.95	7.79	8.49	7.62	7.6	7.41	7.14	7.68	8.28	7.79	8.36	7.6	7.84	7.35
VIT_00s0357g00130	7.7	7.45	7.46	9.13	8.6	8.63	7.82	7.38	7.59	9.3	8.95	9.32	7.33	7.36	7.72	7.92	7.9	8.41	7.22	6.98	7.33	7.52	7.83	8.45
VIT_00s0358g00010	7.75	7.89	7.72	8.89	10.25	9.07	8.03	8.86	7.88	9.2	9.14	9.13	6.9	7.22	7.47	7.73	7.93	7.43	7.21	7.36	6.88	7.4	7.35	7.53
VIT_00s0358g00020	6.74	6.67	6.87	6.88	6.8	7	7.16	6.76	6.88	6.94	6.9	7.19	6.72	6.51	6.78	6.76	6.63	6.77	6.82	6.73	6.75	6.76	6.76	7.18
VIT_00s0360g00010	12.96	12.93	13.39	14.71	14.58	14.63	14.37	14.36	14.04	15.06	14.69	14.94	11.63	12.54	12.42	13.96	13.89	13.73	12.12	11.51	11.65	13.07	13.35	13.4
VIT_00s0360g00020	15.08	14.81	15.25	15.64	15.6	15.55	15.61	15.63	15.65	15.74	15.58	15.73	14.2	14.54	14.6	15.6	15.66	15.6	14.52	14.06	14.3	15.19	15.35	15.48
VIT_00s0360g00030	7.81	8.08	7.55	8.14	7.84	8.37	9.13	7.8	7.62	7.87	7.78	7.86	7.25	7.37	7.55	7.54	7.19	7.51	7.29	7.93	7.64	7.19	7.05	7.47
VIT_00s0360g00040	8.87	8.47	8.19	9.84	9.57	9.88	8.59	8.73	8.5	9.06	9.72	9.39	9.74	9.16	9.62	8.38	8.85	9.13	8.97	9.92	9.41	8.01	8.75	8.81
VIT_00s0360g00050	12.96	12.93	12.8	13.91	13.82	14	13.22	13.44	13.36	13.58	13.93	13.72	13.64	13.2	13.32	13.25	13.49	13.47	13.51	13.35	13.36	12.95	13.09	13
VIT_00s0361g00010	9.1	8.54	8.53	8.09	8.09	8.07	7.83	7.96	7.43	8.13	9.13	7.87	7.98	8	7.9	7.62	7.06	7.25	7.7	7.69	7.84	7.83	7.63	6.99
VIT_00s0361g00020	12.11	12.1	11.57	8.7	7.82	7.68	9.46	8.27	10.74	7.51	7.38	7.64	11.49	11.71	11.66	10.18	10.33	8.98	11.15	11.26	11.7	11.76	11.14	10.88
VIT_00s0361g00030	13.36	13.23	12.94	10.7	9.2	8.55	11	10.02	11.62	8.61	9.29	9.22	12.72	12.76	12.94	11.49	11.99	11.6	12.42	12.51	12.74	13.02	12.25	12.14
VIT_00s0361g00040	15.8	15.76	15.74	14.55	12.31	12.09	15.19	14	15.57	12.04	11.85	12.17	15.64	15.8	15.78	15.42	15.49	15.35	15.7	15.8	15.67	15.73	15.75	15.67
VIT_00s0361g00050	12.72	12.68	12.2	12.73	12.88	12.55	11.61	11.59	12.11	12.48	12.17	12.51	12	11.12	11.22	11.84	11.91	11.56	11.68	11.19	11.01	12.01	11.94	11.77
VIT_00s0361g00060	8.82	10.12	8.05	7.63	7.26	7.36	7.46	7.95	7.61	7.43	8.3	7.36	8.77	9.67	8.34	8.14	7.88	7.98	8.71	8.5	8.93	7.68	8.31	8.17
VIT_00s0361g00070	9.45	9.44	9.66	10.55	10.22	10.91	9.39	9.77	9.63	10.32	10.31	10.64	8.85	8.06	8.68	9.36	8.63	9.45	8.7	8.31	8.73	9.66	8.55	8.92
VIT_00s0361g00080	14.68	14.49	14.62	14.79	14.88	14.89	15.05	15.03	14.94	15.02	14.91	14.86	14.41	14.41	14.46	14.97	14.91	14.87	14.41	14.26	14.24	14.8	14.65	14.61
VIT_00s0361g00090	8.38	8.47	9.74	7.14	8.64	7.04	10.87	11.27	10.93	8.74	7.06	7.59	7.85	8.61	7.98	11.02	10.58	11.23	7.86	7.27	7.66	9.96	10.77	11.06
VIT_00s0361g00100	13.72	13.5	13.91	13.5	13.64	13.65	13.98	14.08	13.95	13.33	13.35	12.96	13.09	13.65	13.33	14.33	13.91	13.77	13.57	13.26	13.29	13.69	13	13.48
VIT_00s0361g00110	14.2	14.06	14.35	13.95	14.12	13.95	14.48	14.45	14.49	13.88	13.91	13.55	14.3	14.15	14.11	14.54	14.71	14.41	14.45	14.05	13.99	14.34	14.44	14.51
VIT_00s0362g00010	10.47	9.38	9.57	9.61	9.53	9.38	9.82	10.61	10.85	9.68	9.39	10.46	10.42	9.58	9.76	10.17	10.94	10.25	10.13	10.61	10.32	9.83	10.6	10.05
VIT_00s0366g00010	14.81	14.72	15.09	13.35	13.4	13.7	15.21	14.18	13.56	13.63	12.84	12.35	12.83	14.8	14.69	14.03	14.16	14.38	12.51	14.78	14.26	14.25	14.78	14.32
VIT_00s0366g00020	11.37	11.51	11.99	13.11	13.89	12.84	13.97	14.02	13.72	13.51	13.71	13.42	12.09	11.6	11.11	13.12	13.56	13.94	12.57	10.66	11.35	12.4	13.52	13.42
VIT_00s0367g00010	14.01	13.84	14.06	13.56	13.63	13.67	13.84	14.07	14.03	13.04	13.81	13.29	14.42	13.93	13.92	13.82	13.93	13.86	13.84	14.14	14.33	13.6	14.17	14.3
VIT_00s0369g00010	13.03	13.09	13.34	13.04	12.97	13.06	13.53	13.26	12.93	12.81	12.85	12.78	12.06	12.43	12.6	13.27	12.24	12.6	12.18	11.99	12.41	12.7	11.65	12.37
VIT_00s0369g00040	8.68	8.7	9.2	10.16	9.73	9.29	8.83	8.91	8.24	9.11	10.89	9.69	8.6	7.65	7.83	8.14	7.19	7.51	8.7	8.11	8.48	8.65	8.75	8.06
VIT_00s0369g00050	9.37	9.64	9.68	9.26	9.2	9.57	9.29	10.01	9.01	9.45	9.02	9.2	9.19	9.2	9	9.66	9.23	9.09	8.95	9.31	9.22	9.57	8.82	8.72
VIT_00s0370g00010	13.86	13.76	14.01	13.91	14.02	14.07	14.51	14.79	14.59	13.91	14.01	13.96	13.85	13.33	13.29	14.41	14.71	14.55	13.55	13.32	13.27	13.98	14.31	14.48
VIT_00s0370g00020	13.62	13.73	13.57	13.45	13.44	13.54	13.23	13.28	13.21	13.23	13.56	13.15	14	14.43	14.25	12.92	13.05	12.69	14.01	14.43	14.26	13.25	13.44	13.24
VIT_00s0370g00030	14.57	14.53	14.49	13.82	13.86	13.9	14.55	14.33	14.41	13.86	13.93	13.77	14.2	14.65	14.72	14.56	14.56	14.4	14.47	14.81	14.7	14.65	14.71	14.6
VIT_00s0370g00040	13.24	13.5	13.59	12.75	12.82	12.94	13.57	13.23	13.04	12.69	12.63	12.44	10.9	13.29	13.3	13.59	12.6	13.21	12.17	12.8	13.4	13.37	12.69	13.13
VIT_00s0370g00050	14.64	14.63	14.69	14.76	14.83	14.9	14.95	15.01	14.82	14.8	14.71	14.66	14.32	14.45	14.33	14.83	14.65	14.8	14.4	14.39	14.49	14.61	14.62	14.72
VIT_00s0370g00060	11.85	12.58	12.17	13.13	13.18	12.91	12.54	12.43	12.22	13.13	13.13	13.33	10.61	11.85	11.82	12.47	12.07	12.63	11.14	10.79	11.04	12.36	12.75	12.62
VIT_00s0370g00070	11.65	11.73	11.38	12.98	12.98	12.87	12.37	12.6	12.23	13.07	13.2	13.46	9.22	10.09	9.74	11.97	12.28	12.3	9.83	9.47	9.56	11.58	12.21	12.2
VIT_00s0370g00090	15.4	15.47	15.44	15.45	15.5	15.41	15.3	15.35	15.27	15.34	15.32	15.24	14.79	15.1	15.14	15.36	14.96	15.12	15.09	14.84	15.16	15.44	15.16	15.22
VIT_00s0371g00010	12.52	13.1	12.46	13.45	13.23	13.47	11.7	12.05	11.85	13.16	13.65	13.29	11.42	11.63	11.37	12.21	12.1	11.92	11.53	11.48	11.34	12.98	12.2	12.34
VIT_00s0371g00020	7.16	7.42	7.22	7.21	7.38	7.11	7.65	7.95	7.44	7.18	7.19	7.26	7.96	7.56	7.51	7.83	7.51	8.06	7.54	7.28	7.23	7.57	7.84	7.66
VIT_00s0371g00030	8.21	8.39	8.26	7.96	8.67	7.94	8.17	7.89	8	8.66	8.27	8.15	8.23	7.92	7.8	8.15	7.9	7.66	8.11	8.17	7.94	8.43	8.29	7.81
VIT_00s0371g00040	10.45	10.26	10.59	10.82	10.63	11.11	12.46	12.91	11.76	11.37	11.24	10.9	10.21	9.9	9.8	11.35	12.52	12.92	9.95	9.91	10	11.75	12.07	12.2
VIT_00s0371g00050	11.61	11.33	11.54	14.34	14.29	14.59	11.78	12.56	12.17	14.2	14.62	14.06	10.97	10.77	10.85	11.86	12.62	12.45	10.67	10.59	10.65	11.48	12.09	12.23
VIT_00s0371g00060	9.49	10.3	9.53	10.55	9.5	9.82	10.81	11.37	10.35	9.67	11.74	9.81	8.98	8.88	9.34	10.37	9.99	11.6	8.81	9.24	8.78	10.99	11.03	11.23
VIT_00s0371g00070	7.56	7.81	7.87	7.78	7.64	7.43	7.87	7.81	8.09	7.39	7.78	8.05	8.28	8.06	8.15	8.01	8.1	8.37	8.16	8.19	8.13	7.95	7.98	8.21
VIT_00s0371g00080	9.83	9.94	9.47	8.08	8.3	8.32	8.19	8.63	8.66	8.27	8.28	8.46	9.44	10.07	10.81	9.2	9.19	9.59	9.45	10.26	10.07	10.11	9.7	9.42
VIT_00s0371g00090	9.62	9.73	10.2	10.7	9.51	10.77	9.75	9.91	9.37	10.19	11.07	10.16	9.16	9.57	9.16	9.4	9.38	9.71	9.42	9.37	9.37	9.8	9.21	9.8
VIT_00s0371g00100	14.58	14.42	14.71	12.34	12.66	12.52	14.25	14.29	14.7	12.88	12.45	12.86	14.43	14.62	14.69	14.69	14.9	14.54	14.32	14.47	14.48	14.11	14.78	14.51
VIT_00s0371g00110	7.58	7.74	7.79	9	7.77	8.74	8.03	7.73	7.53	7.85	9.12	8.13	7.87	7.66	7.27	7.55	7.48	7.24	7.73	7.72	7.56	7.53	7.45	7.14
VIT_00s0372g00010	14.5	14.33	14.61	14.19	14.29	14.24	14.66	14.69	14.72	14.06	14.14	13.88	14.53	14.49	14.36	14.9	14.84	14.72	14.6	14.38	14.19	14.62	14.63	14.65
VIT_00s0372g00020	9.83	10.38	9.7	8.07	8.81	10.19	9.39	9.52	9.84	7.88	9.89	8.31	12.37	10.98	10.33	9.41	9.62	9.14	11.72	10.79	8.99	10.59	10.23	9.43
VIT_00s0372g00030	7.28	7.82	7.21	7.04	7.1	8.34	7.16	7.17	7.5	6.9	7.07	7.18	9.97	8.62	8.08	7.31	7.18	7.2	9.22	8.58	7.17	7.84	7.53	7.17
VIT_00s0372g00040	9.15	8.82	7.56	7.32	8.4	8.75	7.08	7.47	7.87	8.03	8.89	7.71	8.39	8.38	7.63	7.91	7.8	7.13	8.53	9.02	7.64	9.57	7.35	8.9
VIT_00s0372g00060	9.97	10.62	9.72	8.32	8.17	10.31	9.58	9.6	10.39	8.07	9.55	7.82	12.59	11.22	10.73	10.14	10.32	9.86	11.88	11.14	9.67	11.09	10.73	10.93
VIT_00s0372g00070	10.02	9.47	8.33	7.66	7.45	7.93	7.71	8.03	8.6	8.14	8.1	7.51	9.44	9.08	8.53	8.62	8.33	7.55	9.58	9.85	8.56	10.52	7.79	9.87
VIT_00s0372g00080	9.44	8.63	7.81	7.58	7.56	7.76	7.49	7.6	8.21	8.21	7.38	7.81	8.71	8.82	7.81	8.51	8.31	7.78	8.85	9.49	8.61	10.34	7.44	10.18
VIT_00s0372g00100	7.89	8.77	7.84	7.78	7.47	9	7.95	7.84	8.08	6.87	8.56	7.02	10.74	9.2	8.97	7.55	7.87	8.05	10.01	9.25	7.84	8.24	8.1	7.84
VIT_00s0373g00010	14.82	15.09	14.94	14.71	14.61	14.74	14.39	13.87	14.48	14.63	14.73	14.68	14.11	15.16	15.18	14.66	14.53	14.37	14.8	14.73	15.09	14.87	14.82	14.71
VIT_00s0373g00020	12.59	12.38	12.41	12.03	11.98	11.45	12.51	12.1	12.52	11.93	12.2	12.13	12.18	12.55	12.22	12.78	12.36	12.27	12.49	12.33	12.42	13.11	12.64	12.78
VIT_00s0373g00030	12.38	12.39	12.73	10.94	11.61	10.85	12.53	12.27	12.55	11.43	11.34	11.66	12.36	12.95	12.47	12.67	12.44	12.55	12.6	12.33	12.51	12.94	13.19	13.01
VIT_00s0373g00040	14.85	14.82	14.89	14.89	14.88	14.9	14.95	15.02	14.75	14.76	14.87	14.84	13.95	14.74	14.78	14.88	14.78	15.1	14.51	14.02	14.65	14.95	14.83	15
VIT_00s0373g00050	9.19	9.14	8.6	8.35	9.31	8.3	7.68	8.04	8.65	8.14	8.47	8.08	7.95	8.3	8.25	8.59	8.37	8.43	8.34	7.35	8.14	8.58	8.83	8.69
VIT_00s0374g00010	11.91	12.2	12.43	12.82	13.23	12.95	13.36	12.88	13.14	13.43	13.05	12.87	11.64	10.72	10.93	12.96	12.9	13.6	11.18	10.81	11.11	12.52	12.62	12.98
VIT_00s0374g00020	10.24	10.34	10.74	11.61	12.45	11.87	11.76	11.84	11.9	12.17	12.09	11.94	10.78	10.06	9.9	12.1	11.96	12.69	10.44	10.02	10.06	11.81	12.2	12.4
VIT_00s0374g00030	10.95	11.37	11.69	12.56	13.07	12.69	12.85	12.79	12.46	13.28	12.87	12.65	10.8	9.76	9.92	12.49	12.48	12.93	10.15	9.8	10.41	11.9	12.27	12.43
VIT_00s0374g00040	11.69	11.8	12.28	12.55	13.32	12.96	13.03	12.96	12.71	13.39	12.93	12.8	10.17	10.06	10.29	12.64	12.16	12.4	10.23	9.35	10.19	12.14	11.86	12.19
VIT_00s0374g00050	14.29	14.41	14	15.38	15.29	15.41	14.18	14.13	14.12	15.43	15.36	15.34	13.76	14.64	14.49	14.24	13.94	13.93	14.24	14.05	14.36	14.7	14.27	14.34
VIT_00s0375g00010	11.96	12	12.05	13.28	13.44	13.69	11.45	11.43	11.13	13.33	12.96	12.86	10.12	11.67	11.59	12.09	11.14	11.42	10.57	10.81	11.38	11.57	11.05	11.02
VIT_00s0375g00020	6.84	6.87	6.77	7.35	7	6.83	7.04	7.12	6.98	7.48	7.34	7.16	6.82	7.09	6.74	7.01	6.83	6.91	7.19	6.86	6.8	6.79	7	6.94
VIT_00s0375g00030	13.95	14.17	13.44	12.62	12.35	12.15	11.73	11.09	12.3	11.72	11.6	12.12	14.34	14.26	14.4	12.27	12.28	11.78	14.44	14.3	14.37	13.65	13.3	12.8
VIT_00s0375g00040	11.55	11.38	11.6	13.51	13.36	13.31	12.23	12.42	12.29	13.43	13.57	13.47	10.17	10.8	9.87	12.59	12.63	12.05	10.56	9.54	9.76	11.91	11.9	12.13
VIT_00s0375g00050	11.09	10.82	10.47	11.72	11.73	11.71	8.96	9.53	9.73	11.11	11.26	11.4	11.86	10.78	11.12	9.78	10.63	9.61	11.46	11.66	11.31	10.43	10.87	9.69
VIT_00s0375g00060	8.65	8.51	8.79	9.29	8.97	9.05	9.16	8.13	8.2	9.23	9.62	10.06	8.53	7.87	8.06	8.12	8.26	8.49	8.33	7.98	7.88	8.83	8.27	8.15
VIT_00s0378g00010	13.59	13.27	13.81	13.08	12.95	13.11	13.71	13.7	12.79	13.3	12.96	13.03	11.07	12.82	12.58	13.61	12.38	13.44	11.22	12.02	12.71	13.05	12.18	13.09
VIT_00s0378g00020	8.59	8.59	8.48	9.11	8.36	8.63	8.8	8.95	8.95	9.23	8.55	9.23	7.86	8.66	8.06	9.28	8.22	8.66	8	7.97	7.91	8.71	7.75	8.19
VIT_00s0378g00040	9.91	9.9	10.1	9.91	9.71	9.87	10.27	9.96	9.86	9.94	10.08	10	9.72	9.87	9.88	10.37	9.68	10.1	9.79	9.59	9.82	10.13	9.25	10.04
VIT_00s0379g00010	13.83	13.97	13.93	14.18	14.14	14.28	14.06	13.86	13.45	14.16	14.11	13.96	12.05	13.91	13.81	13.78	13.48	13.74	12.87	13.44	13.99	13.64	13.06	13.6
VIT_00s0379g00020	14.25	14.36	14.54	14.41	14.33	14.6	14.42	14.23	13.71	14.43	14.29	14.1	11.86	14.12	13.95	14.25	13.38	14.1	12.81	13.32	14.08	13.91	13.19	13.83
VIT_00s0379g00040	12.97	13.03	13.22	13.06	13.05	13.45	13.15	13	12.08	13.12	12.9	12.68	10.52	12.38	12	12.58	11.62	12.31	10.76	11.8	12.22	12.05	11.87	11.71
VIT_00s0379g00050	9.82	9.89	10.35	9.44	8.29	9.36	12.66	12.59	10.58	9.52	9.34	9.95	11.93	11.36	11.45	11.26	11.53	12.77	11.68	11.88	11.71	11.39	12.21	12.18
VIT_00s0379g00060	11.55	11.56	11.75	12.5	12.42	12.35	12.03	12.46	11.87	12.63	12.39	12.57	10.16	11.25	11.14	12.28	11.99	12.26	10.39	10.61	11.23	11.83	11.33	12.08
VIT_00s0379g00070	14.91	15.03	14.81	14.14	14.42	14.08	14.57	14.3	14.61	14.32	14.03	14.35	15.38	15.33	15.3	14.73	14.85	14.64	15.46	15.26	15.29	14.96	15	14.79
VIT_00s0380g00020	13.34	13.82	13.79	13.07	13.01	13.06	13.38	13.11	13.26	12.88	12.88	12.76	12.04	13.86	13.86	13.66	12.75	13.28	12.91	12.91	13.54	13.85	13.27	13.4
VIT_00s0380g00030	12.18	12.11	12.18	12.83	12.45	12.57	12.2	12.13	12.17	12.45	13.12	12.6	12.01	11.92	12.25	12.04	11.48	12.16	12	11.86	12.12	12.26	11.84	12.25
VIT_00s0384g00020	8.55	8.35	8.37	8.53	8.68	8.38	7.61	8.03	7.7	7.57	8.68	7.65	7.54	7.21	6.97	7.96	8.03	7.29	7.26	7.02	7.32	8.52	8.59	8.06
VIT_00s0385g00010	8.06	8.83	8.01	7.11	7.51	8.58	7.69	7.81	8.37	7.59	7.84	7.42	11.28	9.74	9.24	8.13	8.29	7.87	10.36	9.95	7.7	8.96	8.6	8.62
VIT_00s0385g00020	9.44	9.78	8.96	8.08	8.58	9.87	8.92	9.31	9.57	7.62	9.11	7.83	12.22	10.78	10.12	9.15	9.73	9.07	11.7	10.7	8.79	10.33	9.63	9.62
VIT_00s0386g00010	7.87	7.58	7.54	8.07	7.75	7.75	7.86	7.38	7.39	7.56	7.85	7.61	7.49	7.01	7.01	7.55	8	7.29	7.43	7.24	7.14	7.48	7.71	8.47
VIT_00s0386g00020	15.26	15.25	15.04	15.16	15.14	15.2	14.33	14.5	14.87	15.01	15.04	15.04	15.36	15.34	15.52	14.54	15.04	14.81	15.42	15.52	15.51	15.02	15.15	14.86
VIT_00s0386g00030	14.61	14.72	14.65	14.83	14.84	15	14.46	14.52	14.57	14.11	14.89	14.09	15.47	15	15.15	14.59	14.45	14.29	15.36	15.18	15.19	14.53	14.41	14.15
VIT_00s0386g00040	10.96	9.87	10.08	11.34	10.99	9.48	10.3	11.01	10.15	10.7	10.08	10.59	12.86	11.87	12.56	10.75	10.72	10.69	12.5	12.37	12.54	10.4	11.08	10.01
VIT_00s0386g00050	15.72	15.65	15.73	14.09	14.82	14.04	15.8	15.86	15.79	15.04	13.99	14.8	15.46	15.04	15.15	15.86	15.85	15.82	15.1	15.17	14.97	15.78	15.79	15.76
VIT_00s0386g00060	11.54	11.41	11.13	11.43	11.45	11.43	11.25	11.2	11.37	11.56	11.42	11.39	11.75	11.74	11.65	11.38	11.26	11.01	11.45	11.77	11.67	11.19	10.97	10.98
VIT_00s0388g00010	9.78	10.04	10.69	9.39	11.8	9.12	11.29	11.75	11.6	8.96	9.57	9.57	9.65	8.89	8.57	11.82	11.69	11.27	9.02	9.23	8.98	10.62	11.37	11.39
VIT_00s0388g00020	11.04	10.74	11.61	8.19	12.9	8.15	12.47	12.91	12.88	8.77	8.51	9.2	10.93	9.55	10.24	12.86	13.04	12.8	10.54	10.76	10.42	11.77	12.65	13.09
VIT_00s0388g00030	6.8	7.34	7.19	7.49	6.83	7.63	6.96	7.33	7	6.85	7.23	7.31	7.33	6.91	6.81	6.84	6.7	7.08	6.92	7.13	7.46	6.79	6.9	6.7
VIT_00s0388g00040	10.59	10.23	10.94	7.86	7.95	8.13	12.45	12.64	11.97	9.26	8.68	8.75	10.25	9.85	10.79	12.18	12.38	12.06	10.6	10.57	9.55	12	11.88	11.64
VIT_00s0388g00050	6.76	6.51	6.82	6.92	8.58	7.34	8.22	7.47	7.53	6.77	6.49	7.2	6.29	6.61	6.55	7.19	7.98	8.44	6.47	6.4	6.49	7.01	7.97	7.27
VIT_00s0388g00060	7.76	7.93	8.4	8.2	10.47	7.53	9.83	9.87	9.81	8.07	7.61	8.03	6.75	6.71	6.61	8.32	9.05	7.55	6.79	6.69	6.89	8.47	8.24	9.5
VIT_00s0388g00070	7.7	7.69	7.42	7.93	8.21	8.53	7.26	7.69	7.29	7.69	8.57	8.19	7.28	7.78	7.84	7.75	7.18	7.51	7.32	7.68	7.4	7.67	7.34	7.42
VIT_00s0388g00080	13.6	13.47	14.22	12.85	12.7	13.06	15.02	14.87	14.26	13.07	12.79	12.29	12.75	14.03	13.82	14.39	14.07	14.5	13.12	13.39	13.79	13.63	13.15	13.79
VIT_00s0388g00090	11.34	10.99	11.51	9.56	12.71	8.94	12.58	12.76	12.86	10.38	9.95	10.55	10.92	10.32	9.98	12.77	12.97	12.71	10.83	10.8	10.66	11.77	12.43	12.87
VIT_00s0389g00010	14	14.09	14.06	13.52	13.57	13.84	13.88	13.94	13.61	13.53	13.35	13.13	13.17	14.22	14.07	13.83	13.48	13.73	13.64	13.92	14.36	13.72	12.82	13.49
VIT_00s0389g00020	15.55	15.56	15.46	15.31	15.36	15.35	15.51	15.54	15.46	15.21	15.24	15.26	15.54	15.62	15.6	15.5	15.48	15.6	15.51	15.52	15.54	15.5	15.42	15.52
VIT_00s0389g00030	13.64	13.69	14.04	12.43	12.51	12.03	14.24	14.38	14.19	13.01	12.58	13.08	13.69	13.53	13.4	14.18	14.27	14.57	13.73	13.39	13.46	14.06	14.23	14.23
VIT_00s0389g00040	14.52	14.12	14.04	13.11	12.89	12.61	13.51	13.07	13.9	13.6	12.67	13.6	13.95	13.91	13.79	14.14	14.2	13.99	13.91	13.9	13.7	14.42	14.28	14.01
VIT_00s0391g00010	12.93	12.99	13.57	13.56	13.6	13.24	14.42	14.71	14.48	13.81	13.48	13.83	12.79	12.99	12.86	14.42	14.24	14.47	12.91	12.51	12.93	13.42	13.91	14.34
VIT_00s0391g00020	14.71	14.74	14.4	13.46	13.57	13.65	14.53	14.51	14.47	13.72	13.44	13.62	14.8	14.9	15.07	14.21	14.36	14.63	14.59	14.89	14.93	14.73	14.46	14.5
VIT_00s0391g00030	13.89	13.76	13.66	8.85	9.12	8.35	11	8.6	12.2	9.65	8.76	8.87	13.86	13.65	13.72	11.86	11.88	10.9	13.64	13.41	13.4	13.29	13.42	12.38
VIT_00s0391g00040	14.46	14.42	14.42	14.21	14.24	13.98	14.07	14.07	14.21	14.33	13.98	14.34	14.17	14.45	14.46	14.5	14.3	14.23	14.48	14.23	14.32	14.35	14.52	14.27
VIT_00s0391g00050	11.3	11.58	10.89	12.64	12.41	12.49	11.15	11.24	11.05	11.85	11.92	12.17	12.69	11.83	12.22	10.36	10.81	11.15	12.41	12.56	12.46	10.58	10.85	10.5
VIT_00s0391g00060	14.46	14.55	14.36	14.36	14.32	14.27	14.15	14.17	14.23	14.13	14.23	14.18	14.36	14.46	14.56	14.19	13.98	14.13	14.56	14.69	14.72	14.43	14.14	14.24
VIT_00s0391g00070	15.75	15.77	15.78	15.25	15.07	15.08	15.47	15.27	15.52	14.7	14.85	14.78	15.55	15.75	15.77	15.43	15.41	15.46	15.71	15.72	15.71	15.78	15.68	15.68
VIT_00s0392g00010	14.17	13.99	14.18	14.25	14.41	14.42	14.56	14.53	14.13	14.64	14.28	14.33	12.52	14.07	13.78	14.56	14.41	14.27	12.89	13.65	13.54	14.09	13.83	14.02
VIT_00s0392g00020	6.86	6.99	6.95	6.86	6.84	6.76	6.84	6.79	6.99	6.85	6.91	6.83	6.85	6.87	6.69	6.73	6.95	6.72	7.06	6.81	6.82	7.28	6.85	6.62
VIT_00s0392g00030	8.68	9.93	8.48	7.81	7.7	7.62	8.52	7.72	7.96	7.81	7.9	7.92	8.51	9.32	8.35	7.83	7.78	8.14	8.53	8.14	9.19	7.96	8.52	8.4
VIT_00s0392g00040	10.7	11.37	11	11.99	11.73	11.5	10.13	9.64	10.22	11.4	12.08	12.08	11.2	11.04	11.5	10.15	9.49	9.69	11.26	11.13	11.25	11.14	10.54	10.47
VIT_00s0392g00050	12.44	12.54	12.11	12.56	12.54	12.48	11.29	11.14	11.41	12.06	12.09	12.31	11.3	11.2	11.28	11.47	11.37	11.24	11.13	11.02	10.94	12.03	11.58	11.56
VIT_00s0392g00060	7.65	9.17	7.2	6.91	6.86	6.94	6.8	7.16	7	6.91	6.93	6.87	7.36	8.4	7.55	6.98	6.96	6.73	7.36	7.4	8	7.26	7.19	7.5
VIT_00s0392g00070	7.56	8.01	7.33	7.41	7.03	7.04	7.05	7.19	7.18	7.74	7.12	8.19	7.91	7.59	7.35	7.2	7.23	7.02	7.96	7.54	7.22	6.92	7.4	8.05
VIT_00s0394g00010	14.01	14.12	13.79	13.06	13.43	12.85	12.94	11.95	13.06	13.98	13.04	13.61	13.92	13.75	13.86	13.24	13.28	12.93	13.84	13.82	13.69	13.83	14.22	13.58
VIT_00s0394g00020	13.93	13.88	13.76	13.67	13.69	13.82	13.37	13.43	13.42	13.45	13.54	13.47	14.43	14.31	14.47	13.39	13.56	13.13	14.5	14.87	14.79	13.65	13.48	13.34
VIT_00s0394g00030	13.64	13.65	13.72	14.44	14.38	14.35	13.93	14.1	13.95	14.65	14.87	14.39	13.93	13.78	13.89	13.94	14.12	14.13	13.82	13.12	13.22	13.85	13.88	13.76
VIT_00s0394g00040	8.33	8.34	8.23	7.71	7.41	7.42	7.74	7.6	7.42	7.57	7.6	7.5	10.79	11.3	11	7.73	7.39	7.01	10.88	11.54	10.96	7.69	7.54	7.12
VIT_00s0396g00010	14.33	13.98	13.87	13.54	13.51	13.74	13.64	13.42	12.78	13.94	13.84	13.91	11.97	13.08	13.41	12.99	12.5	13.26	11.83	13.42	13.36	13.6	13.96	13.52
VIT_00s0396g00020	14.5	14.39	14.52	13.97	14.08	14.19	14.48	13.83	13.01	14.17	14.02	14.03	11.78	13.6	13.87	13.79	13.13	14.12	11.67	13.4	13.47	14.03	14.33	14.31
VIT_00s0396g00030	12.88	12.8	12.88	12.66	12.75	12.67	12.93	12.27	11.49	12.86	12.7	12.62	11.6	11.93	12.62	12.1	11.53	12.57	11.09	12.52	12.4	12.48	12.88	12.49
VIT_00s0396g00040	9.15	9.29	9.18	9.83	10.4	9.14	9.41	8.67	8.55	9.97	9.82	9.05	9.38	8.48	9.78	7.97	8.42	9.29	8.71	9.27	9.75	9.69	9.04	8.41
VIT_00s0396g00050	14.21	13.69	13.96	13.15	13.24	13.3	13.89	13.29	12.46	13.66	13.53	13.72	11.13	12.47	12.88	12.97	11.97	13.01	10.37	12.49	12.33	13.2	13.58	13.18
VIT_00s0396g00060	13.5	13.22	13.64	13.18	13.38	13.26	13.3	13.11	12.4	13.7	13.58	13.41	12.2	12.99	13.31	12.7	12.12	12.76	11.76	12.72	13.19	12.99	13.31	12.89
VIT_00s0396g00070	13.88	13.8	13.78	13.55	13.8	13.74	13.26	12.74	11.88	13.63	13.69	13.38	10.86	12.62	13.28	12.65	11.74	12.66	10.45	13.26	13.35	13.2	12.78	12.85
VIT_00s0397g00010	14.46	14.6	14.91	13.89	14.47	13.86	14.83	14.64	14.89	13.65	13.9	13.95	14.14	13.73	13.86	14.85	14.81	14.75	14.18	13.52	13.59	14.64	15.13	15.18
VIT_00s0397g00020	6.95	6.98	6.88	7.62	7	7.46	7.13	6.89	6.72	7.23	7.23	7.38	6.86	6.77	6.72	6.8	7.19	7.01	6.87	7.04	7.1	6.89	7.35	6.91
VIT_00s0397g00030	11.57	11.07	12.93	13.31	12.85	12.9	13.7	13.83	13.4	13.65	14.08	13.62	10.08	10.85	10.55	13.13	12.35	13.44	10.08	9.29	9.99	12.06	12.3	13.09
VIT_00s0397g00040	6.45	6.45	6.54	6.48	6.29	6.3	6.59	6.48	6.43	6.5	6.68	6.51	6.56	6.62	6.5	6.59	6.62	6.67	6.4	6.67	6.74	6.31	6.7	6.87
VIT_00s0397g00050	9.89	10.53	10.31	9.44	10.6	9.92	10.53	10.32	11.13	9.23	9.32	9.34	9.72	9.18	9.4	11.04	10.7	10.35	9.74	8.95	8.95	10.47	10.36	11.13
VIT_00s0398g00010	8.51	8.27	9.01	8.63	9.53	8.2	8.69	9.04	8.89	8.6	9.19	9.57	8.67	7.74	7.77	8.81	8.34	7.57	8.72	7.61	7.95	8.49	7.96	8.13
VIT_00s0398g00020	7.5	7.5	8.09	9.21	10.8	8.61	8.09	9.46	8.44	8.17	7.28	7.73	8.39	7.9	7.44	8.08	7.91	8.05	8	7.13	7.57	7.04	7.93	7.85
VIT_00s0398g00030	8.17	8.42	8.96	9.04	9.65	9.45	10.08	10.49	10.42	9.46	9.37	9.22	8.7	7.88	8.03	10.06	9.27	9.52	8.71	7.63	7.74	8.84	9.14	9.2
VIT_00s0398g00040	7.42	6.94	7.12	7.73	7.25	7.54	7.51	7.18	7.25	7.39	7.94	7.17	7.56	6.91	6.91	7.4	6.86	6.82	7.65	6.93	6.77	7.05	7.09	6.69
VIT_00s0398g00050	11.24	12.12	11.5	10.85	11.24	10.8	11.27	10.85	11.45	10.87	10.51	11.05	11.37	11.45	11.62	12.47	11.96	12.37	11.43	11.33	11.08	12.86	11.65	12.21
VIT_00s0398g00060	7.79	7.8	7.8	6.9	8.74	7.44	8.73	9.02	9.48	7.37	7.02	7.41	10.64	9.92	9	8.32	9.14	7.84	9.56	9.85	8.96	8.13	8.9	8.67
VIT_00s0399g00010	11.39	11.46	10.58	10.92	10.95	10.97	10.47	10.31	10.51	11.88	11.61	11.62	10.16	10.33	10.06	10.71	10.47	10.7	10.13	10.08	10.48	11.5	10.92	10.56
VIT_00s0399g00020	15.46	15.28	14.91	14.14	14.2	13.56	13.72	12.97	14.76	15.13	14.43	14.63	14.77	14.77	14.3	14.81	15.16	14.79	14.53	14.43	14.52	15.28	15.29	14.63
VIT_00s0399g00030	8.91	8.8	9.16	10.14	10.86	10.41	8.99	9.5	9.34	10.14	9.88	9.84	11.55	11.46	11.58	9.56	9.65	9.2	11.52	11.45	11.52	9.17	9.39	9.84
VIT_00s0399g00060	13.01	12.73	13.09	14.05	14.05	14.08	13.93	14.3	14	14.13	14.13	14.04	13.01	12.97	12.69	13.85	14.3	14.24	12.73	13.03	12.95	13.29	13.65	13.77
VIT_00s0400g00010	6.98	7.31	7.36	7.76	7.57	7.14	7.21	7.35	7.24	7.88	7.23	7.53	6.71	7.03	7.06	7.22	7.36	7.01	6.63	7.13	6.78	7.71	6.97	6.99
VIT_00s0400g00020	14	14.3	14.64	13.7	14.11	13.66	14.61	14.48	14.67	13.6	13.93	13.73	13.17	13.21	13.22	14.61	14.5	14.35	13.42	12.85	12.9	14.45	14.64	14.95
VIT_00s0400g00030	14.64	14.78	14.99	14.15	14.53	13.98	15	14.81	15.04	13.95	14.28	14.19	14.51	13.98	14.24	14.99	14.98	15.12	14.42	13.79	13.96	14.94	15.2	15.38
VIT_00s0400g00040	8.57	8.84	8.29	9.87	9.57	9.89	8.83	8.55	8.19	9.6	9.66	9.45	8.28	8.77	8.79	8.62	8.24	9.49	8.5	8.89	9.17	8.54	8.63	9.33
VIT_00s0400g00050	9.61	9.9	10.09	9.94	9.7	10.04	9.96	10.19	9.93	9.61	9.22	9.81	9.78	9.21	9.57	9.87	9.63	9.85	9.79	9.3	9.1	9.47	8.96	9.34
VIT_00s0404g00010	11.68	11.58	10.97	9.63	8.93	9.3	11.06	11.22	10.63	9.55	10.22	9.62	10.73	12.05	11.85	10.88	10.39	10.69	11.2	11.04	11.59	11.5	9.76	10.32
VIT_00s0404g00020	14.59	14.48	14.36	14.83	14.83	14.82	13.87	14.25	14.38	14.83	14.95	14.96	14.96	14.67	14.62	14.48	14.82	14.5	14.91	14.83	14.69	14.52	14.71	14.48
VIT_00s0404g00040	12.37	11.92	12.46	13.82	13.75	13.92	13.61	14	13.63	13.7	13.88	13.73	12.15	11.51	11.46	13.26	13.48	13.92	11.74	11.6	11.54	12.11	12.8	13.42
VIT_00s0404g00050	13.99	14.14	13.91	12.99	13.37	12.78	13.53	13.81	13.74	13.96	13.64	13.82	12.97	13.26	13.75	13.68	13.62	13.66	13.08	12.74	12.77	14.17	13.33	13.71
VIT_00s0404g00060	13.64	13.66	13.67	13.74	13.87	13.87	13.5	13.62	13.52	13.44	13.65	13.3	14.06	14.04	14.14	13.33	13.42	13.5	14.13	14.29	14.3	13.3	13.59	13.53
VIT_00s0404g00070	7.76	9	7.53	10.78	10.72	10.75	8.74	8.39	8	10.55	10.56	10.59	7.96	8.13	7.93	7.9	7.56	7.19	8.26	8.21	7.88	9.03	7.79	8.04
VIT_00s0404g00080	14.66	14.48	14.67	15.31	15.24	15.34	14.85	14.92	14.97	15.28	15.39	15.3	15.19	15.15	15.15	14.95	15.08	14.98	15.18	15.16	15.07	14.61	15.02	14.85
VIT_00s0404g00100	10.17	9.93	10.44	10.97	10.68	11.39	11.14	11.64	10.65	10.86	11.41	11.09	11.39	11.15	11.37	11.07	10.81	10.59	11.85	10.94	10.81	11.06	10.6	10.95
VIT_00s0406g00010	12.38	12.51	11.9	11.17	11.11	11.38	9.94	8.63	11.13	10.38	10.41	10.6	12.87	12.69	13.07	11.16	11.04	10.44	12.43	12.71	12.8	12.04	11.56	11.26
VIT_00s0407g00010	13.02	13.2	12.98	11.67	11.61	11.75	12.25	11.86	12.61	11.9	11.79	11.85	13.9	13.6	13.48	12.34	12.19	11.81	13.71	12.95	13.25	12.78	12.17	12.31
VIT_00s0407g00020	12.57	13.31	13.9	15.32	15.24	15.16	14.94	14.82	14.53	15.34	15.3	15.26	11.89	12.84	13.39	14.45	13.71	14.76	12.43	12.57	13.39	14.43	14.63	15.01
VIT_00s0407g00030	13.02	13.28	13.18	13.13	12.93	12.9	13.4	13.05	12.94	12.94	12.9	12.71	12.73	13.18	13.31	13.12	12.83	13.43	12.79	12.86	13.08	13.36	13.16	13
VIT_00s0407g00040	10.89	11.01	10.34	11.95	12.15	11.99	10.66	11.42	11.09	11.59	11.91	11.58	12.13	11.27	11.68	10.82	11.26	11.24	11.66	11.83	11.63	10.36	10.88	10.85
VIT_00s0407g00050	13.12	13.41	14.11	10.68	10.82	11.34	15	15.04	14.7	8.79	9.17	8.73	9.38	9.61	9.24	14.75	14.61	15.28	9.25	9.04	9.68	14	15.06	15.16
VIT_00s0407g00060	13.94	14.03	14.1	14.02	14.04	13.93	14.44	14.27	14.23	14.03	14.19	14.04	14.69	14.44	14.47	14.44	14.5	14.57	14.6	14.36	14.45	14.22	14.37	14.54
VIT_00s0407g00070	11.73	11.7	11.92	11.67	11.61	12.06	12.18	12.33	11.89	11.66	11.85	11.37	11.56	12.23	11.93	12.28	12.07	12.08	11.86	11.83	12.11	11.68	11.46	11.79
VIT_00s0407g00080	14.14	14.11	14.11	13.73	13.8	13.99	14.49	14.34	14.35	13.7	13.92	13.41	14.36	14.27	14.09	14.19	14.39	14.34	14.33	14.3	14.14	14.16	14.01	14.05
VIT_00s0408g00010	15.1	15.1	15.09	15.01	14.87	14.79	15.28	15.16	15.07	14.79	15.03	14.9	14.52	14.86	14.99	15.02	14.96	15.26	14.54	14.96	14.91	15.12	15.16	15.24
VIT_00s0408g00040	15.14	15.16	15.21	14.98	15.08	14.96	15.34	15.25	15.3	15.02	14.98	15.06	15.06	14.89	14.91	15.25	15.23	15.29	14.9	14.94	14.78	15.18	15.26	15.31
VIT_00s0409g00010	8.15	8.45	8.6	8.12	8.16	8.44	9.28	9.25	9.22	8.11	8.29	8.46	7.58	7.6	7.25	8.38	8.24	8.03	8.3	7.64	7.73	9.02	8.55	8.81
VIT_00s0409g00020	7.49	7.49	7.44	7.53	8.25	7.64	7.94	8.02	8.04	7.35	7.33	7.54	8.39	8.26	7.88	7.8	7.48	7.19	7.53	7.48	7.45	7.73	7.91	7.6
VIT_00s0409g00030	10.3	11	10.37	9.86	9.91	9.88	10.1	9.95	10.03	9.89	9.41	10.11	10.07	9.67	10.67	11.3	10.38	11.49	10.07	9.85	9.96	11.51	9.78	11.26
VIT_00s0409g00040	9.8	9.71	9.81	9.79	9.48	9.81	9.5	9.47	9.16	9.42	10.25	9.52	8.96	8.7	8.77	8.99	8.35	8.92	9.72	8.81	8.67	8.72	9	9.09
VIT_00s0409g00050	7.38	7.51	7.52	7.66	8.85	7.65	7.75	8.99	9.04	7.45	8.24	7.59	7.43	7.2	7.91	8.23	8.18	9.36	7.13	7.42	7.27	7.55	8.04	7.88
VIT_00s0409g00060	7.23	7.04	7.24	7.59	8.43	7.33	8.11	8.41	7.99	7.41	7.7	7.03	7.02	6.99	7.09	7.95	7.88	7.66	7.05	7.07	6.88	6.88	7.73	8.4
VIT_00s0409g00070	9.37	9.18	9.79	9.5	9.78	9.86	10.12	9.81	9.21	9.98	9.14	9.37	9.79	9.92	9.92	9.24	9.52	9.55	9.43	10.07	9.92	9.45	10.25	9.8
VIT_00s0409g00080	7.84	8.12	8.35	8.01	8.5	8.49	8.73	8.29	8.27	7.9	8.12	8.27	9.72	8.97	8.91	8.69	8.62	8.44	9.64	8.43	8.06	7.89	8.51	8.63
VIT_00s0410g00010	7.55	7.86	7.68	8.63	8.43	8.42	7.77	7.81	7.69	8.1	8.48	8.36	9.04	8.33	8.84	8.31	7.85	8.09	8.59	8.04	8.13	8.12	7.82	7.57
VIT_00s0410g00020	7.91	8.73	7.63	8.72	8.66	8.54	8	8.34	7.86	8.64	8.38	8.94	7.65	7.67	7.55	8.42	7.52	7.81	8.29	8.07	7.78	8.74	7.54	7.73
VIT_00s0410g00030	10.83	10.97	11.12	8.52	8.74	8.79	9.93	9.72	9.17	7.82	7.43	7.37	9.92	10.17	9.96	9.53	9.54	9.22	9.83	10.22	10.47	9.56	9.53	9.93
VIT_00s0410g00040	8.53	9.1	9.49	9.06	9.79	9.36	9.58	10.64	10.2	9.09	9.41	8.7	10.57	10.9	10.9	10.69	9.88	10.01	11.28	10.21	10.29	10.45	9.58	10.23
VIT_00s0411g00010	7.01	7.08	7.27	7.21	7.26	7.3	7.19	7.21	7.15	7.12	7.48	7.14	7.11	6.92	7.34	7.01	7.27	7.44	6.98	7.06	7.05	6.92	7.36	7.32
VIT_00s0411g00020	15.14	15.29	15.33	11.88	12.94	11.62	15.23	15.04	15.27	12.91	12.34	13.02	15.33	15.14	15.03	15.34	15.51	15.38	15.06	15.24	15.18	15.45	15.43	15.41
VIT_00s0411g00030	14.77	15.14	15.14	11.39	12.16	11.67	15.02	14.77	14.89	12.85	11.91	12.32	14.07	14.42	14.15	14.95	14.78	14.83	14.03	14.45	14.48	15.19	14.68	14.8
VIT_00s0411g00040	8.29	7.56	7.3	7.55	7.03	7.6	7.51	7.18	6.99	7.4	7.84	7.27	12.63	12.93	12.81	7.14	7.84	8.31	12.45	12.68	12.63	7.06	7.52	7.94
VIT_00s0411g00050	6.19	6.19	6.31	6.22	6.4	6.26	6.48	6.47	6.27	6.25	6.3	6.27	11.47	10.71	11.06	6.15	6.22	6.33	11.04	10.59	10.65	6.15	6.3	6.21
VIT_00s0413g00010	8.71	9.14	9.09	7.54	8.71	8.04	11.32	11.96	11.73	8.38	7.61	7.91	7.78	7.32	6.92	11.32	11.16	11.29	7.35	6.95	7.66	10.36	9.9	11.44
VIT_00s0413g00020	8.24	7.68	7.63	8.39	7.99	7.89	7.4	7.26	7.23	7.99	8.38	8.43	7.94	7.57	7.65	7.72	7.84	8	7.57	7.81	8.27	7.61	7.87	8.8
VIT_00s0414g00010	9.35	9.48	9.48	11.54	11.56	11.7	11.22	11.25	10.68	11.63	11.89	11.91	8.64	9.13	8.77	11.58	10.85	11.22	8.75	8.34	7.96	10.79	9.83	10.61
VIT_00s0414g00020	9.94	10.32	10.62	11.39	11.35	11.37	12.64	12.72	12.33	11.65	11.55	11.92	9.89	9.33	8.82	12.38	12.48	12.62	9.01	8.64	8.54	11.27	11.97	12.15
VIT_00s0414g00030	13.53	13.63	14.08	15.07	15.01	15.01	14.69	14.68	14.44	14.85	14.84	14.79	11.99	12.2	11.98	14.66	14.4	14.69	11.74	10.94	11.13	13.32	13.93	14.3
VIT_00s0414g00040	10.16	10.59	10.71	11.26	10.75	11.38	11.29	10.57	10.99	11.15	11.2	11.08	9.44	9.64	9.73	10.96	10.55	11.37	9.12	8.5	9.38	10.23	10.37	10.68
VIT_00s0414g00050	13.42	13.43	13.82	15.16	15.15	15.09	14.75	14.75	14.48	15.04	14.99	14.91	12.25	12.38	12.08	14.63	14.51	14.81	11.85	11.55	11.23	13.33	14.11	14.26
VIT_00s0414g00060	11.93	12.2	12.75	14.43	14.45	14.36	13.93	13.71	13.15	14.23	14.03	14	9.44	10.74	10.29	13.13	12.49	13.09	9.69	8.98	9.4	11.63	11.48	11.99
VIT_00s0415g00010	9.67	9.32	9.58	10.86	9.95	10.11	9.38	9.35	8.53	10.2	10.87	10.22	9.24	8.62	8.72	8.72	8.89	9.01	9.05	8.39	9.3	9.27	9.39	9.44
VIT_00s0415g00020	7.5	7.35	7.82	7.76	7.77	7.99	7.39	7.47	7.31	7.38	7.77	7.94	7.5	7.61	7.47	7.68	7.57	7.38	7.65	7.73	7.14	7.17	7.84	6.96
VIT_00s0415g00030	15.02	15.05	14.85	14.75	14.72	14.82	14.26	14.21	14.34	14.33	14.49	14.19	15.03	14.91	15.04	13.97	14.1	13.88	15.09	15.22	15.18	14.72	14.51	14.27
VIT_00s0415g00040	14.32	13.9	14.45	14.63	14.37	14.56	14.88	15.19	14.75	14.38	14.58	14.48	13.34	13.83	13.81	14.8	14.78	15.24	13.21	13.54	13.57	14.28	14.73	15.17
VIT_00s0415g00050	15.78	15.72	15.76	15.41	15.49	15.48	15.73	15.75	15.72	15.43	15.38	15.39	15.69	15.72	15.74	15.75	15.58	15.68	15.62	15.77	15.73	15.75	15.68	15.7
VIT_00s0415g00060	14.92	15.05	15.15	14.25	14.36	14.58	15.03	14.85	14.72	14.34	14.01	13.99	13.77	15.09	14.95	14.94	14.65	14.75	14.19	14.71	15.01	14.8	14.62	14.76
VIT_00s0415g00070	14.94	14.91	14.76	14.15	14.28	14.12	14.69	14.69	14.65	14.66	14.39	14.85	14.44	13.84	13.94	14.71	14.91	15.02	13.95	14.06	14.02	14.91	15.01	14.82
VIT_00s0415g00080	13.89	14.02	13.63	13.2	13.12	13.03	12.77	12.94	13.28	12.81	12.87	12.74	14.15	13.59	13.55	13.31	13.45	13.19	13.79	13.98	13.77	13.87	13.89	13.59
VIT_00s0420g00010	7.71	7.64	7.33	7.77	7.44	7.3	7.49	7.29	7.31	7.87	7.8	7.56	8.55	9.23	8.81	7.16	7.23	7.9	8.61	8.23	8.65	7.45	7.61	7.57
VIT_00s0420g00030	11.05	10.84	10.76	11.53	11.03	11.53	11.31	11.08	10.79	11.29	11.5	11.48	10.88	10.71	10.52	10.95	10.99	11.62	10.89	10.56	10.61	10.81	10.92	11.84
VIT_00s0420g00040	9.36	8.72	9.34	9.76	10.58	9.85	10.83	11.42	10.83	10.11	10.11	10.23	9.03	9.07	8.21	10.25	11.13	11.21	8.43	7.96	7.92	9.22	11.03	10.38
VIT_00s0421g00010	12.71	11.89	13.69	14.25	13.83	13.68	14.78	14.8	14.55	14.87	14.91	14.69	10.57	12.43	11.41	14.57	14.41	14.87	11.01	10.6	10.83	13.3	14.18	14.56
VIT_00s0421g00020	8.39	8.79	8.66	8.55	10.15	8.95	8.67	9.2	9.06	8.88	8.49	9.18	9.5	8.98	9.27	9.24	9.36	9.36	9.32	9.39	9.03	9.42	9.24	9.73
VIT_00s0421g00030	6.68	6.96	6.86	6.92	6.75	7.02	7.32	7.01	7.05	7.39	6.81	6.95	6.81	6.87	7.05	6.77	6.8	7.23	6.89	6.96	6.73	6.86	6.79	6.9
VIT_00s0421g00040	12.95	13.25	13.55	13.01	13.39	13.01	13.82	13.61	13.66	12.84	13.46	13.19	12.19	12.23	12.26	13.42	13.31	13.55	12.51	12.04	12.01	13.34	13.79	13.99
VIT_00s0424g00010	11.44	11.76	12.52	10.68	11.83	11.18	13.57	14.33	14.02	11.08	9.97	10.86	11.24	11.33	10.65	13.67	14.24	13.95	12.02	10.03	10.7	12.56	13.08	13.74
VIT_00s0424g00020	12.13	12.44	13.02	12.49	12.97	13.04	13.87	13.96	13.62	12.89	12.82	12.76	11.43	11.2	10.84	13.48	13.72	13.71	11.55	10.49	10.56	12.84	13.08	13.39
VIT_00s0424g00030	11.48	11.67	11.94	12.11	12.43	12.53	12.99	13.13	12.7	12.44	12.36	12.37	11.2	10.89	10.44	12.76	13.18	13.23	11	10.91	10.75	12.15	12.38	12.72
VIT_00s0425g00010	12.36	12.31	12.14	12.38	12.11	12.44	11.73	11.81	11.77	12.35	12.24	12.31	13.16	12.9	12.92	11.59	11.96	11.61	13.12	13.3	13.15	11.79	12	11.69
VIT_00s0425g00020	9.79	10.18	10.18	9.84	10.98	10.57	11.45	11.94	11.44	10.62	9.94	10.18	10.53	10.2	9.99	11.36	11.57	11.82	10.65	9.65	9.74	10.64	11.1	11.57
VIT_00s0425g00030	9.81	9.82	10.19	9.44	10.17	9.37	11.19	11.71	11.66	9.89	9.72	9.92	9.07	8.88	8.43	12.22	12.49	12.6	9.35	8.61	8.74	11.31	11.9	12.61
VIT_00s0425g00040	13.12	12.66	13.36	12.58	13.21	12.67	14.19	14.29	14.19	13.57	13.07	13.3	12.01	12.18	12.06	14.17	14.17	14.33	12.05	11.91	12.06	13.3	13.72	14.19
VIT_00s0426g00010	9.11	9.03	8.98	9.18	9.32	9.19	8.68	9.06	8.81	9.07	9.34	9.32	8.49	8.51	8.77	8.78	8.62	7.96	8.83	9	8.88	8.84	8.25	8.34
VIT_00s0426g00020	6.7	7.61	6.77	6.64	6.74	6.84	6.8	6.72	6.63	7	6.72	6.77	6.56	6.67	6.91	6.68	6.66	6.75	6.61	6.7	6.62	6.61	6.75	7.03
VIT_00s0426g00030	7.69	7.47	7.1	7.98	8.27	8.69	7.48	7.75	7.62	8.35	8.01	8.28	9.67	8.82	9.85	7.46	7.64	7.98	9.28	9.42	9.13	7.33	7.52	7.87
VIT_00s0426g00040	11.16	11.05	11.13	11.47	11.19	11.2	11.51	11.41	11.33	11.65	11.02	11.72	11.81	11.22	11.05	11.45	11.35	11.15	11.42	11.39	11.35	11.09	10.82	10.78
VIT_00s0426g00050	8.3	7.67	7.93	7.68	8.26	8.74	8	7.83	7.41	8.65	8.41	8.18	7.08	8.28	8.16	7.44	7.97	7.61	7.03	8.35	7.72	7.43	8.58	7.97
VIT_00s0426g00060	9.12	9.66	9.14	9.55	9.79	9.64	9.59	9.23	9.12	9.6	9.52	9.79	9.07	10.03	9.73	9.47	9.31	9.92	9.09	10	9.44	9.72	9.25	9.98
VIT_00s0426g00070	7.93	7.51	7.73	9.36	7.88	8.54	7.78	7.58	7.9	8.62	9.66	8.06	7.48	7.51	7.28	7.91	7.82	7.44	7.65	7.54	7.42	8.1	7.6	8.19
VIT_00s0429g00010	7	7.53	6.99	7.05	7.39	6.91	7.02	7.69	7.75	7.07	6.9	6.89	6.78	6.76	6.77	6.92	6.99	6.96	7.16	6.91	6.66	6.8	6.78	6.82
VIT_00s0429g00020	11.36	11.87	11.96	12.37	12.45	12.45	12.18	12.03	11.56	11.67	12.35	11.99	10.73	11.1	11.25	11.57	10.78	11.14	11.11	11.19	11.03	11.45	11.3	10.9
VIT_00s0429g00030	14.14	14.09	14.21	13.99	13.75	13.87	14.48	14.43	14.11	13.78	14.02	13.71	13.95	13.9	13.64	14.32	13.97	14.4	13.66	13.2	13.23	13.98	13.83	14.09
VIT_00s0429g00040	14.72	14.66	15.42	13.21	13.46	13.76	15.76	15.76	15.62	14.61	13.7	14.11	13.19	13.65	12.81	15.71	15.72	15.65	13.57	13.18	12.19	14.93	15.48	15.59
VIT_00s0432g00010	10.19	9.66	10.03	11.13	10.83	11.06	11.11	11.05	10.58	11.37	11.18	11.48	11.01	9.97	9.92	10.46	10.9	10.78	10.16	10.58	10.35	9.66	9.9	10.08
VIT_00s0432g00020	14.16	14.12	14.12	14.69	14.62	14.66	13.68	13.81	14.04	14.52	14.58	14.6	14.64	14.08	14.03	13.9	14.03	13.63	14.51	14.46	14.05	13.84	14.11	13.83
VIT_00s0434g00010	12.81	13.03	12.92	11.97	12.23	12.14	11.91	11.39	12.1	12	12.07	12.04	14.27	14.18	14.18	12.56	12.26	11.95	14.16	14.03	13.85	12.68	12.61	12.59
VIT_00s0434g00020	15.17	15.23	15.17	14.98	14.89	14.93	15.07	15.14	15.01	14.9	15.18	15.01	15.56	15.69	15.64	15.34	15.34	15.1	15.69	15.53	15.73	15.25	15.17	15.26
VIT_00s0434g00060	14.02	14.12	14.19	14.56	14.95	14.75	14.38	14.35	14.07	14.8	14.81	14.85	13.15	13.6	13.57	14.37	13.9	14.18	13.27	13.71	13.75	14.24	13.91	14.26
VIT_00s0434g00070	8.56	8.5	9.23	9.93	9.2	9.44	8.35	8.97	8.14	8.48	9.88	8.91	8.89	7.81	8.56	8.81	8.18	8.7	8.54	8.08	8.52	8.9	8.71	7.63
VIT_00s0434g00080	13.47	13.43	13.67	13.25	13.33	13.47	13.43	13.28	13.39	13	13.37	13.24	13.46	13.46	13.23	13.47	13.33	13.19	13.35	13.3	13.41	13.56	13.55	13.51
VIT_00s0434g00090	12.7	12.6	13.36	14.48	14.91	14.75	14.27	14.5	14.16	14.68	15.02	14.7	12.46	12.82	12.54	14.07	14.06	14.36	12.73	12.49	12.8	13.43	13.82	14.37
VIT_00s0437g00010	6.66	6.75	6.78	7.45	6.8	6.75	6.55	6.94	6.81	6.53	6.57	6.92	6.66	6.7	6.88	6.65	6.59	7.13	6.53	6.49	6.48	6.53	6.63	6.57
VIT_00s0437g00020	6.64	6.56	6.73	6.98	6.61	6.7	6.7	6.8	6.63	6.75	6.9	7.28	6.71	6.64	6.83	6.47	6.62	7.07	6.64	6.48	6.79	6.45	6.59	7.11
VIT_00s0437g00050	6.93	6.99	6.78	7.15	7.3	7.29	6.89	7.1	7.4	7.97	7.28	6.9	7.49	7.02	7.09	7.14	6.89	7.16	7.25	6.97	6.96	6.59	6.93	7.3
VIT_00s0437g00060	7	6.9	7.9	7.32	7.61	7.29	6.98	7.73	8.28	7.6	7.05	7.97	7.44	7.17	7.05	7.79	8.27	7.46	7.08	7.49	7.21	7.63	7.62	8.11
VIT_00s0437g00070	6.52	6.52	6.49	6.5	6.48	6.53	6.39	6.73	6.61	6.36	6.56	6.46	6.47	6.61	6.53	6.51	6.57	6.66	6.47	6.61	6.47	6.58	6.52	6.62
VIT_00s0438g00010	12.96	12.63	13.5	13.03	13.17	13.15	13.57	12.78	12.06	13.24	12.56	12.87	11.68	12.12	12.91	12.6	11.94	12.77	11.13	12.52	13.03	12.58	13.41	12.96
VIT_00s0438g00020	14.99	14.78	15.19	14.55	14.75	14.63	14.75	14.17	13.93	14.85	14.5	14.58	12.49	14.63	15	14.02	13.81	14.46	12.77	14.6	14.87	14.49	14.91	14.74
VIT_00s0438g00030	14.39	14.14	14.64	13.95	14.15	14.08	14.29	13.66	13.22	14.2	14.17	14.05	12.13	14.15	14.66	13.78	13.46	14.15	12.39	14.58	14.43	14.06	14.77	14.42
VIT_00s0441g00010	12.61	12.98	12.87	12.74	12.78	12.91	12.78	12.62	12.57	12.34	12.42	12.36	13.48	13.58	13.64	12.55	12.82	12.54	13.73	14.09	13.91	12.45	12.73	12.65
VIT_00s0441g00020	14.36	14.52	13.88	13.12	13.35	13.47	12.15	11.73	12.66	13.41	13.19	13.44	13.58	14.36	13.93	13.35	13.15	12.69	13.69	14.18	14.1	14.1	13.53	13.42
VIT_00s0444g00010	10.67	9.88	10.64	8.5	9.64	10.19	12.64	12.93	12.93	8.6	8.48	9.13	8.37	8.42	7.37	12.48	13.18	12.8	8.27	8.05	8.35	12.81	12.16	13.18
VIT_00s0445g00010	12.84	13.3	12.77	12.79	13.03	12.86	12.43	11.98	12.23	13.18	12.69	12.78	12.4	13.49	13.65	12.58	11.98	12.29	13.21	12.92	13.59	13.04	11.96	12.56
VIT_00s0445g00020	14.72	14.78	14.94	14.94	14.85	14.9	15	15.1	15.03	14.8	14.73	14.5	14.52	14.73	14.65	15.1	14.96	15.04	14.64	14.55	14.57	14.91	14.97	15.01
VIT_00s0445g00030	14.06	13.91	13.61	11.4	11.39	11.44	12.53	11.99	12.4	11.53	11.74	11.32	13.55	14.56	14.35	12.66	12.79	12.28	13.51	14.1	14	13.52	13.94	13.09
VIT_00s0445g00040	14.62	14.44	14.52	12.11	11.59	11.57	13.03	12.37	13.15	11.37	11.83	11.56	15.1	15.26	15.09	14.1	13.41	13.04	15.25	14.7	14.69	14.22	13.91	13.48
VIT_00s0445g00050	7.72	7.94	7.58	8.53	7.81	8.3	7.86	7.64	7.71	8.04	8.57	7.64	7.79	8.05	7.79	7.83	7.95	7.45	7.76	8.22	8.22	8.05	6.9	7.96
VIT_00s0445g00060	14.82	14.7	14.62	14.8	14.92	14.87	14.3	14.64	14.73	14.64	14.74	14.69	15.23	14.8	15	14.58	14.72	14.55	15.02	15.11	15.06	14.58	14.66	14.5
VIT_00s0448g00020	11.82	11.86	11.95	12.02	12.45	11.68	11.77	11.68	12.03	11.8	12.21	12.07	12.66	11.88	12.02	12.05	11.95	12.04	12.15	12.31	12.21	11.57	11.67	11.8
VIT_00s0449g00010	10.52	10.15	10.06	10.09	10.28	10.56	10.13	9.99	9.62	10.26	9.75	10.14	10.79	11.26	11.27	10	10.36	10.11	10.61	11.22	10.89	9.72	10.23	10.33
VIT_00s0450g00010	7.87	7.65	7.95	8.59	7.76	8.22	8.73	7.93	7.43	7.65	8.66	7.79	7.41	6.93	7.16	7.52	8.02	7.67	7.34	7.4	7.07	8.34	7.72	8.17
VIT_00s0454g00010	13.38	13.66	14.53	13.82	13.89	13.08	15.41	15.42	15.18	14.21	13.83	14.09	11.34	11.16	10.68	15.12	15.08	15.17	11.85	10.41	11.61	14.38	14.78	15.09
VIT_00s0454g00020	6.82	6.79	6.94	6.67	6.89	6.82	7.35	7.47	7.47	6.84	6.78	6.6	6.61	7.18	6.86	7.55	7.6	8.58	6.54	6.72	6.88	6.99	8.1	7.78
VIT_00s0454g00030	11.85	12.65	13.19	11.83	12.19	11.27	13.71	13.77	13.68	12.05	11.84	12.14	10.47	9.82	9.54	13.64	13.26	13.68	10.67	9.25	10.02	13.06	13.25	13.72
VIT_00s0454g00040	12.83	13.25	13.88	12.69	12.94	12.6	14.06	13.47	13.72	13.65	12.71	13.25	11.57	11.13	10.89	13.77	13.19	13.43	11.65	10.79	11.15	13.58	13.34	13.37
VIT_00s0455g00010	12.56	12.19	12.37	13.66	13.71	13.8	12.86	13.26	13.12	13.44	13.77	13.79	12.63	12.55	12.66	13.08	13.45	13.61	12.43	12.46	12.39	12.74	13.27	13.27
VIT_00s0455g00020	14.39	14.46	14.66	14.59	14.76	14.58	15.02	14.99	14.95	14.68	14.57	14.48	14.29	14.77	14.71	15.04	14.73	15.13	14.61	14.25	14.59	14.72	14.78	14.98
VIT_00s0455g00030	12.97	13.17	13.09	12.6	12.71	12.64	12.52	12.18	12.44	12.33	12.15	12.29	13.11	13.31	13.19	12.64	12.43	12.24	13.15	13.22	13.18	13.03	12.69	12.63
VIT_00s0455g00040	15.59	15.67	15.54	15.3	15.37	15.24	15.21	15.02	15.27	15.39	15.31	15.37	15.51	15.4	15.39	15.32	15.27	15.26	15.48	15.36	15.37	15.56	15.5	15.37
VIT_00s0455g00050	9.7	9.66	9.23	11.19	11.53	11.1	10.3	10.46	10.07	11.63	11.56	11.45	9.75	9.37	9.55	9.59	9.88	9.5	9.52	9.23	9.42	9.25	9.27	9.25
VIT_00s0456g00020	10.43	10.47	11.28	11.78	12.38	12.07	12.73	12.7	12.54	12.2	11.94	11.67	10.14	8.8	9	12.18	12.54	12.79	9.68	9.33	9.72	11.29	12.05	12.43
VIT_00s0456g00030	11.07	11.34	11.63	12.73	12.92	12.5	12.59	12.52	12.33	12.94	12.9	12.78	11.17	10.24	10.26	12.41	12.55	13.02	10.63	10.29	10.53	11.76	12.23	12.51
VIT_00s0456g00040	12.09	12.28	12.61	13.09	13.57	13.19	13.48	13.45	13.19	13.78	13.3	13.13	11.45	10.55	10.52	13.25	12.96	13.27	11.06	10.49	11.06	12.61	12.59	12.91
VIT_00s0459g00010	14.25	14.18	14.4	13.79	13.78	13.94	14.41	14.4	14.1	13.83	13.52	13.31	12.66	14.02	13.82	14.4	13.79	14.31	13.23	13.44	13.87	14.05	12.8	13.83
VIT_00s0459g00020	9.21	9.27	9.1	8.91	9.1	8.62	10.4	10.54	10.26	9.68	8.8	9.2	8.25	8.56	7.89	10.59	10.26	10.47	8.2	8.52	7.99	10.2	10.55	10.46
VIT_00s0459g00030	13.25	12.88	12.8	13.34	13.26	13.33	11.83	11.95	12.33	13.02	13.07	13.08	14.62	14.23	14.22	11.98	12.91	12.23	14.51	14.91	14.53	12.51	13.44	12.42
VIT_00s0459g00040	7.76	7.58	7.42	7.54	7.88	7.9	7.26	7.54	7.5	8.03	7.42	7.58	8.89	7.7	8.02	6.95	7.44	7.5	7.84	8.59	8.21	7.2	7.64	7.24
VIT_00s0462g00010	11.83	12.03	11.84	12.66	13.06	12.97	12.06	12.23	11.69	12.88	12.87	12.91	10.71	11.67	11.61	12.07	11.42	11.73	10.91	11.6	11.79	11.79	11.52	12.21
VIT_00s0463g00010	14.27	14.14	14.35	14.54	14.57	14.36	14.77	14.97	14.89	14.49	14.45	14.47	14.6	14.19	13.97	14.85	15.02	14.87	14.3	14.11	14.13	14.49	14.64	14.7
VIT_00s0463g00020	13.4	13.41	13.32	14.95	15.54	15.27	14.14	14.19	13.9	15.47	15.4	15.48	12.6	12.74	12.64	13.97	13.72	13.78	12.83	12.34	12.29	13.79	13.52	13.6
VIT_00s0463g00030	12.14	11.63	12.92	14.8	15.3	15.1	13.45	13.75	12.85	15.29	15.1	15.12	11.85	12.52	12.82	12.82	12.41	12.38	11.87	11.08	11.47	12.32	11.76	12.29
VIT_00s0463g00040	10.97	9.12	11.3	13.22	14.05	14.5	12.66	13.07	11.68	13.94	14.61	14.07	11.16	11.33	11.3	11.85	11.6	11.64	10.6	10.09	10.55	11.77	12.24	12.31
VIT_00s0463g00050	11.29	10.88	10.66	10.93	11.12	10.39	9.46	9.8	10.19	10.9	10.78	11.01	11.72	10.7	10.88	10.05	10.61	10.32	11.49	11.49	11.13	10.78	11.13	10.16
VIT_00s0467g00010	12.8	12.81	13.04	12.6	12.79	12.7	13.29	13.21	12.55	12.78	12.71	12.81	11.25	12.27	12.46	12.79	11.63	12.49	11.49	11.76	12.19	12.49	11.26	12.36
VIT_00s0467g00020	14.96	14.8	15	14.33	14.37	14.41	15.08	15.02	14.59	14.57	14.44	14.42	14.05	14.53	14.32	14.74	14.29	14.52	13.83	14.25	14.4	14.64	13.79	14.39
VIT_00s0467g00030	11.25	11.43	11.53	11.67	11.69	11.79	11.39	11.52	10.6	11.24	11.61	11.57	10.53	11.12	11.6	11.58	10.74	11.54	10.65	10.77	11.56	11.29	10.44	11.1
VIT_00s0467g00040	12.18	11.95	12.1	12.03	11.98	11.7	12.8	12.73	12.29	11.79	11.96	11.82	13.39	12.97	13.21	12.57	12.92	13.29	12.83	13.18	13.08	12.19	12.55	12.82
VIT_00s0469g00010	12.69	12.71	13.24	11.8	12.66	12.31	14.32	14.36	13.91	12.82	12.06	12.83	12.73	13.07	12.76	14.07	13.97	14.41	12.61	11.56	12.1	13.17	13.81	13.88
VIT_00s0469g00020	10.81	11.11	11.67	13.84	13.88	13.8	12.94	13.12	12.59	13.62	13.45	13.46	10.16	10.55	10.37	12.62	12.37	12.74	9.92	9.3	9.2	10.74	11.57	12.01
VIT_00s0469g00030	7.27	7.23	7.24	7.76	7.32	7.41	6.98	7.45	7.11	7.65	7.59	7.32	7.36	7.37	7.34	7.32	7.67	7.32	7.49	7.73	7.68	8.03	7.18	7.53
VIT_00s0469g00040	8.1	8.76	8.97	8.7	10.12	9.53	11.96	12.48	11.73	9.89	8.88	10.52	8.51	7.9	7.28	11.67	11.44	11.68	7.75	7.25	7.39	9.16	10.69	10.99
VIT_00s0469g00050	13.47	13.64	14.09	15.19	15.15	15.16	14.88	14.92	14.62	15.03	14.97	14.91	11.15	11.98	11.67	14.81	14.5	15.01	11.26	10.48	11.1	13.66	13.99	14.7
VIT_00s0471g00010	13.35	13.56	13.67	11.69	11.78	11.9	13.3	13.17	12.97	11.56	11.44	11.75	13.41	14.05	14.08	13.4	13.24	13.34	14	13.53	13.78	13.25	13.34	13.34
VIT_00s0471g00020	9.07	8.8	11.21	8.08	7.65	7.45	12.38	12.91	12.11	8.17	8.33	7.86	8.54	9.27	8.93	12.06	12.13	12.22	9	7.84	9.5	10.12	11.35	12.66
VIT_00s0471g00030	12.89	12.58	12.42	13.07	13.03	13.05	12.49	12.6	12.67	13.33	13.29	13.44	13.99	13.46	13.61	12.72	12.96	12.89	13.78	13.73	13.64	12.76	13.01	12.93
VIT_00s0471g00040	13.52	13.36	13.42	14.13	14.22	14.19	13.57	13.68	13.71	14.09	13.99	14.12	13.48	13.02	13.21	13.52	13.88	13.85	13.27	13.3	13.03	13.09	13.71	13.55
VIT_00s0471g00050	7.81	7.71	8.11	7.61	7.28	7.34	8.74	9.44	8.49	6.89	7.26	7.09	7.66	8.74	8.81	8.28	8.35	8.37	7.7	8.05	7.7	7.81	7.6	7.34
VIT_00s0472g00020	15.39	15.45	15.5	15.26	15.23	15.27	15.6	15.53	15.42	15.22	15.3	15.36	14.9	14.81	15	15.27	14.85	15.29	14.79	14.88	14.87	15.37	15.16	15.35
VIT_00s0475g00010	11.7	11.85	11.78	11.19	11.48	10.4	10.67	9.99	10.34	11.5	10.61	11.35	10.57	11.43	11.15	10.99	10.55	10.04	10.56	10.73	10.73	11.11	10.95	10.56
VIT_00s0475g00020	13.81	14.06	13.56	11.15	11.11	11.1	12.85	12.36	12.66	11.73	11.67	11.36	14.22	14.93	14.75	13.08	12.34	12.34	14.82	14.32	14.67	14.01	13.07	13.04
VIT_00s0475g00030	13.28	13.3	13.34	13.03	13.04	12.98	13.77	13.74	13.43	13.1	13.12	13.06	14.01	14.47	14.28	13.71	13.64	13.9	14.25	14.04	14.13	13.4	13.6	13.47
VIT_00s0475g00040	14.37	14.33	14.3	14.04	14.2	14.15	14.57	14.62	14.61	14.33	14.14	14.25	14.51	14.34	14.43	14.57	14.6	14.79	14.6	14.41	14.27	14.35	14.42	14.33
VIT_00s0475g00050	13.82	13.8	13.61	13.58	13.4	13.57	13.25	12.87	13.23	13.47	13.57	13.46	14.61	14.35	14.47	13.37	13.1	13.21	14.52	14.18	14.37	13.6	13.22	13.11
VIT_00s0476g00020	12.48	12.45	12.29	10.57	10.65	10.53	12.15	11.74	11.73	10.88	10.9	10.69	11.99	12.61	12.41	12.65	12.12	12.28	11.89	11.69	11.87	12.14	12.19	12.14
VIT_00s0477g00010	12.89	13.09	12.79	14.04	14.07	13.98	13.16	13.44	13.26	14.05	14.11	14.22	12.54	12.95	13.05	13.12	11.88	12.71	12.65	12.1	12.71	13.01	12.57	12.9
VIT_00s0477g00020	7.45	7.47	7.5	8.26	7.64	8.14	7.37	7.42	7.45	8.2	8.59	8.16	7.25	7.47	7.66	7.43	7.28	7.52	7.26	7.34	7.03	7.45	7.34	7.16
VIT_00s0477g00030	13.9	13.83	14.28	12.67	13.13	13.14	15.21	15.29	14.96	14.21	14.21	13.92	10.53	10.08	9.62	15.09	15.26	15.29	11.24	8.06	8.79	14.55	14.93	15.04
VIT_00s0477g00040	12.05	11.98	12.55	11.02	10.93	11.27	13.48	13.68	13.06	11.73	11.24	11.62	10.72	11.25	11.05	13.29	13.26	13.19	10.6	10.63	10.43	12.39	13.31	12.97
VIT_00s0477g00060	7.96	8	8.14	8.32	7.72	8.13	7.97	7.67	7.48	7.68	8.97	8.11	7.79	7.52	7.62	7.44	7.63	7.21	8	8.33	7.98	7.75	8	7.35
VIT_00s0477g00070	12.88	12.87	13.09	13.06	12.93	12.88	12.93	13.03	12.84	12.89	12.87	12.75	12.07	12.63	12.56	12.91	12.98	13.12	12.55	12.72	13.02	12.88	12.62	12.92
VIT_00s0479g00010	14.04	14.07	14.43	14.36	14.41	14.4	14.91	15.04	14.71	14.59	14.44	14.54	14.59	14.41	14.45	14.82	14.84	15	14.67	14.23	14.33	14.41	14.69	14.81
VIT_00s0479g00020	9.4	8.17	7.78	8.71	8.92	7.67	7.95	7.06	7.45	7.63	7.22	8.28	10.34	10.12	9.63	7.28	8.24	7.75	9.75	10.38	9.83	7.46	7.12	7.69
VIT_00s0480g00010	7.36	7.28	7.72	7.69	7.18	7.16	7.67	7.76	7.61	6.91	7.21	7.22	7.08	7.67	7.14	7.38	7.22	7.11	7.5	7.51	7.22	7.99	7.43	7.84
VIT_00s0480g00020	7.92	7.49	8.03	7.96	8.24	8.17	8.88	9.05	8.34	7.81	8.15	7.73	8.54	8.3	7.62	8.37	8.22	8.7	8.88	8.06	8.37	8.01	8.15	8.34
VIT_00s0480g00030	15	14.97	15.59	13.59	14.85	13.83	15.72	15.74	15.72	13.31	12.95	12.98	15.11	14.94	14.99	15.73	15.46	15.68	15.48	14.94	15.13	15.24	15.45	15.68
VIT_00s0480g00040	14	14.02	15.23	12.22	13.71	12.71	15.47	15.62	15.59	11.99	11.51	11.48	13.75	14.39	14.12	15.44	15.27	15.5	14.41	13.97	14.44	14.55	14.67	15.48
VIT_00s0480g00060	14.33	14.76	14.96	12.51	12.75	12.64	14.94	14.21	14.8	12.88	12.22	12.84	13.5	14	14.17	14.99	14.84	15.21	13.77	13.89	13.88	14.92	14.45	15.1
VIT_00s0480g00070	15.74	15.8	15.84	13.49	13.8	13.76	15.62	14.94	15.74	13.76	13.14	13.47	15.4	15.49	15.45	15.73	15.78	15.65	15.47	15.56	15.45	15.77	15.71	15.65
VIT_00s0480g00080	15.81	15.91	15.9	14.16	14.34	14.41	15.79	15.45	15.8	14.35	13.78	14.15	15.63	15.8	15.74	15.78	15.83	15.82	15.73	15.65	15.77	15.85	15.85	15.81
VIT_00s0480g00090	15.72	15.76	15.8	13.29	13.36	13.44	15.4	14.74	15.53	13.64	12.93	13.44	14.66	15.32	15.27	15.63	15.64	15.57	14.89	15.24	15.24	15.78	15.64	15.53
VIT_00s0480g00100	15.73	15.82	15.87	13.5	13.66	13.72	15.61	15	15.65	13.76	13.13	13.58	15.25	15.36	15.34	15.75	15.63	15.57	15.2	15.2	15.23	15.8	15.65	15.57
VIT_00s0481g00010	7.71	8.12	8.04	8.44	8.06	8.16	8.68	7.81	7.91	8.49	8.64	8.38	8.27	8.3	8.07	8.11	8.58	8.34	8.88	8.78	8.27	8.94	8.62	8.77
VIT_00s0481g00020	11.1	10.54	12.02	10.86	10.53	9.92	13.17	13.87	13.65	10.73	9.15	11.14	9.55	9.02	8.12	12.99	13.19	12.94	9.04	7.94	8.48	12.91	12.24	13.41
VIT_00s0481g00030	11.54	11.7	11.73	11.31	11.15	10.9	11.72	11.6	11.38	11.23	11.65	10.99	10.76	11.6	11.62	11.5	11.29	11.51	11	11.2	11.54	11.55	11.63	11.25
VIT_00s0482g00030	12.59	13.07	12.91	12.89	12.7	12.65	12.86	12.62	12.71	12.48	12.6	13.15	13.32	13.11	13.44	13.14	12.86	13.63	13.28	13.24	13.26	12.93	12.94	13.27
VIT_00s0483g00010	14.18	14.38	13.88	14.41	14.33	13.87	13.49	13.39	13.68	14.44	14.22	14.24	13.92	13.85	13.66	13.98	13.8	13.57	13.81	14.01	14.15	14.32	13.78	13.82
VIT_00s0483g00020	13.38	13.45	13.46	13.78	13.95	14.09	13.56	13.62	13.26	13.87	13.85	13.79	13.29	13.78	13.78	13.24	12.96	13.28	13.5	13.7	13.6	13	13.31	13.26
VIT_00s0483g00030	11	10.92	10.28	12.7	12.77	13.07	10.45	10.95	10.86	12.12	12.72	12.15	9.79	10.68	10.5	10.36	11.01	10.62	9.92	10.36	10.29	10.32	10.83	10.52
VIT_00s0483g00040	11.31	10.99	10.98	12.96	12.86	13.21	10.73	11	10.91	12.16	13.01	12.37	11.29	10.89	11.17	10.88	11.3	11.09	11.13	11.12	11.06	10.77	11.61	11.17
VIT_00s0483g00050	10.47	10.54	10.82	10.71	10.35	10.41	10.82	10.87	9.98	10.13	10.6	10.51	11.05	9.93	10.28	9.92	9.71	8.98	11.12	10.34	10.25	10.07	8.63	9.28
VIT_00s0484g00010	11.09	11.32	11.68	12.04	12.68	12.35	12.76	12.86	12.49	12.37	12.37	12.12	10.83	9.7	9.96	12.62	12.75	13.15	10.32	10.18	10.59	11.8	12.24	12.81
VIT_00s0484g00020	11.04	11.16	11.5	12.19	12.62	12.33	12.62	12.64	12.39	12.91	12.46	12.22	11.08	10.15	10.37	12.27	12.56	13.14	10.3	10.08	10.4	11.74	12.17	12.44
VIT_00s0484g00030	10.86	10.77	11.53	11.6	12.4	11.86	12.75	12.72	12.36	11.93	11.72	11.7	9.79	9.72	9.59	12.23	12.38	12.86	9.7	9.54	10.43	11.24	11.99	12.23
VIT_00s0484g00040	11.42	12	11.89	12.44	12.63	12.26	12.83	12.4	12.09	12.79	12.57	12.49	10.09	9.79	10.11	12.2	11.28	11.69	10.22	9.56	10.14	11.73	11.23	11.7
VIT_00s0485g00010	10	10.15	10.94	9.64	12.15	10.3	11.83	12.42	12.09	10.16	9.69	9.8	10.11	9.53	9.75	12	12.17	11.84	9.96	9.43	9.42	11.12	11.57	12.18
VIT_00s0485g00020	10.63	10.54	10.77	11.47	11.59	11.66	10.49	10.72	10.03	11.39	11.15	11.22	10.52	11.36	11.3	10.4	10.22	10.8	10.69	11.21	11.41	10.37	10.91	10.49
VIT_00s0487g00010	13.2	13.12	13.41	15.03	15.53	14.63	14	14.21	14.02	15.59	15.51	15.58	13.99	13.7	13.64	13.82	13.76	13.98	13.86	13.65	13.74	13.25	13.71	13.83
VIT_00s0487g00020	9.81	9.82	9.92	11.15	11.46	11.75	10.49	10.17	10.27	10.66	11.74	11.05	9.17	8.7	9.44	9.66	9.62	9.78	9.4	9.17	9.57	10.37	8.61	9.92
VIT_00s0487g00030	13.91	13.96	14.23	14.86	15.24	14.77	14.75	14.7	14.5	15.39	15.32	15.46	13.82	13.96	13.95	14.29	14.36	14.49	13.95	13.7	13.96	14.04	13.97	14.18
VIT_00s0487g00050	13.23	13.31	13.39	14.21	14.9	14.88	14.18	14.3	14.01	14.56	14.97	14.51	13.1	13.21	13.2	13.82	13.82	13.96	13.11	13.05	13.18	13.54	13.53	13.82
VIT_00s0490g00010	15.28	15.07	15.04	15.38	15.39	15.34	15	15.22	15.29	15.36	15.54	15.43	15.18	15.17	15.28	15.13	15.4	15.21	15.21	15.32	15.26	15.19	15.3	15.23
VIT_00s0494g00010	12.99	13.24	13.2	8.92	7.46	7.12	12.3	11.73	12.58	7.58	7.89	7.95	14.63	15.03	15.3	12.42	12.3	11.86	15.07	15.04	15.02	13.24	12.97	12.91
VIT_00s0494g00020	12.73	12.65	12.5	13.84	13.76	13.91	13.18	13.54	13.24	13.87	13.9	13.92	12.63	12.04	12.28	12.98	13.51	13.68	12.47	12.3	12.17	12.33	13.14	13.22
VIT_00s0494g00030	7.75	7.17	7.39	8.81	8.69	8.73	7.33	7.46	7.49	7.9	9.01	8.59	9.93	8.87	9.5	7.82	7.89	8.24	9.65	10.21	11.7	7.88	7.88	8.55
VIT_00s0496g00010	7.89	8.1	8.01	8.4	7.93	7.84	8.15	8.05	7.81	8.16	8.45	8.25	8.1	7.81	7.77	7.59	7.92	8.11	8.15	7.59	8.29	8.2	8.3	8.31
VIT_00s0499g00010	14.4	14.33	14.29	14.08	13.98	14.02	14.18	14.16	14.03	14.15	13.95	14.11	14.01	13.87	14.03	14.12	13.9	14.11	13.95	13.94	14.08	14.27	13.88	14.05
VIT_00s0499g00020	15.77	15.7	15.65	10.62	9.62	10.25	14.63	14.09	15.26	10.48	10.8	10.47	15.47	15.68	15.72	15.31	15.31	14.78	15.61	15.67	15.7	15.73	15.45	15.46
VIT_00s0499g00030	15.06	15.16	15.02	15.25	15.14	15.2	14.79	14.58	14.82	15.12	15.13	15.14	14.58	14.73	14.75	14.81	14.78	14.81	14.72	14.88	14.99	14.98	15.08	14.94
VIT_00s0499g00040	14.59	14.41	14.35	13.76	13.7	13.75	13.16	12.67	13.66	13.28	13.69	13.28	15.25	14.65	14.81	13.22	13.36	13.25	15.15	14.96	14.94	14.22	14.05	13.75
VIT_00s0499g00050	14.28	14.16	14.17	13.48	13.41	13.61	12.95	12.6	12.96	12.93	13.47	13.02	14.17	14.24	14.6	12.7	12.39	12.72	14.15	14.13	14.68	13.58	13.65	13.45
VIT_00s0500g00010	9.36	8.45	9.07	11.96	12	12.56	11.51	11.75	11.24	11.89	12.05	11.85	7.69	7.46	8.14	10.55	11.73	11.57	8.09	8.05	7.17	8.71	11.23	10.75
VIT_00s0504g00010	15.62	15.65	15.75	15.29	15.23	15.4	15.69	15.61	15.54	15.6	15.54	15.67	14.09	15.41	15.35	15.61	15.3	15.67	14.52	15	15.55	15.66	15.72	15.71
VIT_00s0504g00020	12.79	13.12	13.41	11.84	11.86	11.83	13.29	12.33	12.62	11.93	11.65	11.91	13.44	13.83	13.58	13.2	12.95	13.09	13.88	13.85	13.81	13.48	13.64	13.5
VIT_00s0505g00020	12.11	11.91	12.85	12.26	12.36	12.66	13.47	12.86	11.81	12.41	12.5	12.27	10.96	11.24	11.93	12.26	11.26	12.29	10.57	11.94	12.19	11.78	12.9	13.03
VIT_00s0505g00030	15.63	15.54	15.68	15.55	15.47	15.55	15.68	15.61	15.46	15.47	15.49	15.43	15.11	15.34	15.44	15.63	15.57	15.58	15.17	15.4	15.56	15.57	15.65	15.62
VIT_00s0505g00040	13.18	12.98	13.1	12.61	12.68	12.86	12.42	11.9	11.05	12.92	12.99	12.79	11	12.23	12.38	11.58	11.47	12.17	10.81	12.38	12.38	12.47	11.96	12.02
VIT_00s0505g00050	15.56	15.64	15.7	15.43	15.25	15.44	15.74	15.56	15.43	15.48	15.52	15.51	14.79	15.3	15.27	15.43	15.28	15.61	14.66	15.1	15.16	15.6	15.59	15.65
VIT_00s0505g00060	15.57	15.63	15.68	15.33	15.28	15.37	15.72	15.58	15.33	15.56	15.5	15.56	14.52	15.37	15.34	15.54	15.32	15.57	14.56	15.28	15.37	15.64	15.7	15.71
VIT_00s0507g00010	11.27	11.02	11	11.48	11.25	11.48	10.66	10.49	10.41	10.7	10.9	10.85	11.57	11.82	12.08	11.14	10.81	11.47	11.73	12.25	12.48	11.34	10.98	11.76
VIT_00s0507g00020	12.58	12.59	12.15	12.48	12.37	12.48	12.51	12.19	12.23	12.26	12.36	12.43	13.52	12.94	13.05	11.75	12.21	12.15	13.26	13.41	13.21	11.91	12.23	11.97
VIT_00s0508g00010	8.78	8.16	8.41	7.93	7.69	7.38	8.84	8.46	8.57	8.29	8.38	8.1	10.27	9.58	10.03	8.7	9.5	9.01	9.82	10.74	10.05	8.28	9.18	9.44
VIT_00s0508g00020	12.63	12.64	13.42	13.81	13.93	13.67	14.53	14.51	14.37	14.01	13.83	13.89	14.01	13.25	13.8	14	14.45	14.44	14.23	14.09	14.21	13.46	14.37	14.35
VIT_00s0508g00030	14.47	14.02	14.01	14.91	14.76	15.01	13.83	14.33	14.38	14.7	15.07	14.83	14.48	14.27	14.3	13.79	14.38	14.05	14.28	14.18	14.13	13.66	14.32	14.03
VIT_00s0508g00040	12.83	13.2	12.42	8.61	8.61	8.94	10.2	9.59	10.87	9.21	8.9	8.67	13.08	13.37	13.45	10.12	10.48	9.75	13.43	13.69	13.74	12.61	11.9	11.25
VIT_00s0508g00050	8.81	8.83	9.51	10.14	8.64	8.96	8.88	8.4	8.33	8.88	9.27	9.36	8.67	8.39	8.26	8.74	8.62	8.48	8.56	8.02	9.01	8.77	8.59	9.1
VIT_00s0510g00010	14.33	14.4	13.98	13.92	13.97	13.9	14.07	13.97	14.06	13.97	14.04	14.17	14.55	14.18	14.52	14.02	14.23	14.29	14.52	14.72	14.49	14.39	14.42	14.26
VIT_00s0510g00020	13.92	13.68	13.39	13.17	13.01	13.13	12.67	13.14	13.4	13.12	13.21	13.14	13.7	13.26	13.38	13.13	13.46	13.07	13.51	13.6	13.53	13.43	13.43	13.27
VIT_00s0510g00030	13.08	13.05	12.23	8.13	8.07	8.44	10.7	9.8	11.42	7.84	8.6	8.96	11.83	11.57	11.15	11.69	11.49	11.24	10.72	11.52	11.24	12.59	12.65	11.86
VIT_00s0510g00040	14.71	14.71	14.48	14.21	14.29	14.36	14.22	14.18	14.33	13.9	14.05	13.8	14.9	14.59	14.59	14.24	14.37	14.04	14.74	14.94	14.92	14.5	14.21	14.14
VIT_00s0510g00050	12.9	12.77	13.46	14.54	14.97	15	14.13	14.56	14.33	14.51	15.22	14.69	13.25	12.88	12.7	14.15	14.32	14.38	13.21	12.7	12.84	13.62	13.92	14.44
VIT_00s0513g00010	10.91	10.44	10.9	10.35	10.6	10.84	11.22	11.33	10.59	10.77	10.44	10.53	8.56	10.4	10.4	10.99	11.43	11.02	9.03	10.42	10.12	10.94	11.84	11.03
VIT_00s0513g00020	13.65	13.72	13.57	13.55	13.62	13.44	13.75	13.7	13.65	13.43	13.31	13.32	13.2	13.68	13.54	13.73	13.47	13.51	13.35	13.72	13.64	13.71	13.44	13.5
VIT_00s0515g00010	13.48	13.41	13.28	13.61	13.68	13.67	13.06	13.35	13.41	13.45	13.63	13.58	13.87	13.71	13.85	13.43	13.18	13.42	13.7	13.78	13.78	13.42	13.42	13.49
VIT_00s0515g00020	9.66	9.48	9.57	9.84	10.72	10.16	10.29	10.48	9.93	10.3	9.98	10.11	9.11	9	9.02	9.95	9.6	9.38	8.79	8.18	8.21	9.41	9.74	9.64
VIT_00s0515g00030	12.34	12.05	12.3	11.58	11.9	11.83	12.2	12.19	11.86	12.24	12.27	12.5	12.82	13.45	13.28	12.37	12.41	11.73	12.8	13.1	12.86	12.18	12.88	12.21
VIT_00s0515g00040	10.1	9.48	10.16	10.55	11.17	10.79	10.88	11.05	10.69	10.71	10.57	10.98	9.61	9.75	9.87	10.51	10.32	10.65	9.75	8.6	9.03	10.31	10.86	10.23
VIT_00s0515g00050	10.71	10.52	10.72	10.46	10.68	10.28	11.82	11.75	11.52	10.71	10.52	10.38	11.56	11.65	11.4	11.78	11.46	11.57	11.62	11.3	11.26	11.34	11.5	11.13
VIT_00s0516g00010	10.87	10.47	10.12	10.58	10.42	10.39	10.21	9.81	9.72	11.41	11.28	11.04	10.19	9.96	9.95	10.12	10.13	10.79	9.62	10.02	10.44	10.93	10.97	10.95
VIT_00s0516g00020	13.29	13.21	12.54	8.1	7.62	7.95	9.63	8.41	11.01	7.9	7.96	7.88	13.68	13.42	13.47	10.9	11.22	9.99	13.47	13.87	13.46	12.8	11.45	11.23
VIT_00s0516g00030	14.96	15.18	15.1	14.79	14.8	14.72	14.56	14.33	14.63	14.77	14.6	14.75	14.62	15.19	15.11	15.09	14.54	14.62	14.85	14.92	15.08	15.3	15.13	15.01
VIT_00s0517g00010	10.56	10.55	10.53	11.79	10.97	10.89	10.4	10.31	10.05	10.85	11.56	11.17	9.88	8.79	9.15	9.95	8.97	10.08	9.75	9.32	9.53	10.41	9.6	9.95
VIT_00s0517g00020	6.92	7.08	6.79	7.04	7.04	6.99	6.92	6.9	6.86	6.88	7.15	7.23	6.92	6.72	6.86	6.73	6.91	6.71	6.76	7.1	7.17	6.89	6.87	7.14
VIT_00s0521g00010	9.15	9.05	9.61	8.73	8.31	8.63	8.27	8.49	8.57	8.34	9.63	9.26	10.63	9.65	9.74	8.54	8.49	8.12	10.14	9.71	9.74	9.53	9.43	9.03
VIT_00s0521g00030	9	9.21	9.14	8.93	7.63	8.47	8.51	8.22	8.15	8.33	8.91	8.29	10.71	9.9	9.74	8.25	8.53	7.96	10.27	9.65	9.82	9.36	8.91	8.45
VIT_00s0522g00010	9.79	9.7	8.08	7.76	7.61	8.58	7.57	8.04	8.5	8.39	8.84	7.78	10.22	9.1	8.63	8.45	8.98	7.89	10.19	10.25	8.95	10.42	8.56	9.96
VIT_00s0522g00020	8.97	9.6	9.11	7.82	8.11	9.47	8.2	8.63	9.25	7.59	8.55	7.34	11.89	10.34	10.2	9.08	8.65	8.89	11.28	10.38	8.72	9.62	9.95	8.84
VIT_00s0524g00010	13.52	13.35	13.04	15.53	15.56	15.68	12.79	13.4	13.11	15.42	15.6	15.37	12.97	14.03	14.13	13.35	13.11	13.04	13.43	13.37	13.64	13.64	12.64	13.02
VIT_00s0524g00020	11.81	12.03	11.69	12.08	11.84	12.36	10.5	10.53	10.61	11.69	12.25	11.74	10.35	11.95	10.87	10.74	10.08	10.11	10.67	11.23	12.05	11.03	10.32	10.4
VIT_00s0524g00030	13.68	13.57	13.25	15.57	15.58	15.63	13.22	13.64	13.36	15.57	15.64	15.56	13.7	14.42	14.36	13.66	13.56	13.29	14.03	13.75	13.9	14.07	13.41	13.32
VIT_00s0524g00040	11.83	11.77	11.45	14.89	15.04	15.06	11.2	11.69	11.6	14.86	15.07	14.78	12.43	12.65	12.53	11.5	11.69	11.26	12.59	12.2	11.88	11.94	11.8	11.3
VIT_00s0525g00010	13.08	13.41	13.35	13.26	13.37	13.43	13.21	13.17	13.42	12.99	13.14	13.08	14.53	14.14	14.36	13.28	13.44	13.4	14.46	14.7	14.42	13.35	13.6	13.61
VIT_00s0525g00020	14.61	14.76	14.31	13.46	13.75	13.88	12.63	12.52	12.97	13.67	13.53	13.67	13.91	14.7	14.44	13.71	13.27	13.01	14.06	14.58	14.58	14.39	13.7	13.79
VIT_00s0525g00030	10.25	9.87	9.85	10.19	10.01	10.34	10.11	10.07	10.02	9.95	9.59	9.92	11.3	11.07	11.17	9.69	10.25	9.96	11.31	11.45	11.48	9.49	9.42	9.7
VIT_00s0525g00040	11.31	11.22	11.17	10.76	10.8	10.86	11.03	11.29	10.64	10.58	10.49	10.58	11.25	11.51	11.59	10.77	10.88	10.78	11.21	11.69	11.71	10.77	10.83	10.94
VIT_00s0525g00050	9.29	9.36	8.74	10.91	11	11	8.34	7.71	8.97	11.48	11.04	11.39	9.52	8.99	8.85	8.88	8.29	8.63	8.84	9.83	9.05	8.58	8.81	8.26
VIT_00s0526g00010	14.07	14.08	13.96	13.93	13.84	13.89	14.05	13.76	13.59	13.94	13.73	13.48	12.8	13.42	13.33	13.85	13.23	13.52	13.04	13.17	13.48	13.74	12.58	13.31
VIT_00s0527g00010	11.31	11.18	11.94	11.11	11.8	11.61	12.93	13.08	12.46	12.15	11.15	11.56	8.59	9.98	9.43	12.6	12.2	12.5	9	9.23	9.79	11.14	10.77	12.02
VIT_00s0527g00020	14.36	14.28	14.46	14.88	14.76	14.81	14.64	14.84	14.69	14.71	14.73	14.78	14.41	14.89	14.78	14.6	14.77	14.77	14.63	14.55	14.8	14.22	14.94	14.71
VIT_00s0527g00030	15.39	15.42	15.09	8.71	8.02	8.58	13.69	12.76	14.4	8.68	7.99	8.13	15.88	15.82	15.82	14.92	14.81	14.5	15.75	15.7	15.76	15.43	15.3	15.2
VIT_00s0531g00010	14.97	14.84	14.81	14.61	14.55	14.57	15.09	15.06	14.92	14.65	14.74	14.45	15.06	15.09	15.08	14.86	15.05	15.25	14.98	15.08	15	14.91	14.99	14.95
VIT_00s0531g00030	13.63	13.63	13.68	14.69	14.65	14.62	13.86	14.11	13.95	14.59	14.74	14.83	13.41	13.36	13.62	13.77	13.7	14.03	13.42	13.35	13.41	13.44	13.87	13.92
VIT_00s0531g00040	11.48	11.44	11.32	11.88	11.85	11.99	10.48	10.87	10.67	11.26	11.88	11.56	12.55	11.95	12.02	10.81	10.68	10.43	12.34	12.4	12.18	10.97	10.77	10.58
VIT_00s0531g00050	14.99	14.84	15.26	15.62	15.65	15.61	15.63	15.67	15.68	15.6	15.62	15.66	13.93	14.23	14.14	15.46	15.52	15.65	13.96	14.01	14.34	15.07	15.28	15.48
VIT_00s0531g00060	11.86	11.63	12.11	12.31	12.29	12.38	13.68	13.55	12.89	12.7	12.45	12.63	10.81	11.22	10.67	13.31	13.05	13.63	10.83	10.12	10.17	12.61	12.38	12.94
VIT_00s0532g00010	8.83	9.12	8.35	9.37	9.21	9.27	8.44	9.23	8.89	9.4	9.94	9.44	8.36	8.2	7.95	8.73	8.19	8.06	8.98	8.66	7.87	9.18	8.35	7.94
VIT_00s0532g00020	14.56	14.73	13.85	7.35	7.99	8.01	11.8	10.66	12.88	8.07	7.82	8.44	15.09	14.77	14.87	12.64	12.86	11.73	15.05	15.12	14.94	14.42	13.21	12.88
VIT_00s0532g00030	15.1	14.56	15.25	15.43	15.42	15.46	15.48	15.64	15.57	15.58	15.61	15.68	13.42	13.49	13.23	15.55	15.73	15.63	13.24	12.66	12.65	15.19	15.51	15.46
VIT_00s0532g00040	9.86	9.56	10.26	11.81	11.71	11.58	11.53	11.68	11.04	12.21	12.24	12.09	9.49	8.59	8.74	10.54	11.1	10.88	9.43	8.78	8.92	10.36	10.25	10.61
VIT_00s0532g00050	14.14	14.39	14.43	14.15	14.25	14.21	14.03	13.58	14.02	13.87	14.18	13.73	14.67	14.58	14.61	14.06	14.36	14	14.86	14.78	14.57	14.36	14.45	14.12
VIT_00s0532g00060	11.77	10.89	10.73	7.99	7.62	7.64	9.11	8.86	10.63	8.81	7.82	8.94	10.25	10.8	10.71	11.18	11.01	9.24	10.76	10.35	10.66	12.46	10.37	10.25
VIT_00s0532g00070	8.64	8.54	9	8.13	8.28	8.64	10.96	11.27	11.01	9.05	8.16	8.37	10.65	10.17	9.41	10.52	11.34	11.08	9.84	9.31	9.19	9.07	9.82	10.39
VIT_00s0533g00010	13.69	13.44	13.74	14.5	14.68	14.67	14.33	14.57	14.47	14.43	14.85	14.51	14.61	14.11	14.05	14.18	14.58	14.32	14.4	14.27	13.92	13.78	14.24	14.15
VIT_00s0533g00020	12.39	12.39	12.19	12.58	12.47	12.6	13.38	13.52	13.1	13.2	12.86	13.02	12.64	12.54	12.66	13.14	13.25	13.25	12.43	12.19	12.12	13.09	12.93	13.04
VIT_00s0533g00030	7.28	7.06	7.37	8.35	7.68	8.43	7.58	7.52	7.28	8.36	7.99	9.32	7.28	6.86	7.06	7.13	6.92	7.3	7.18	7.1	7.14	7.28	7.79	8.06
VIT_00s0533g00040	13.33	13.18	13.07	13.14	13.06	13.1	13.09	13.17	12.99	13.1	13.2	13.23	13.42	13.22	13.27	13.03	13.2	13.01	13.29	13.56	13.62	13.15	13.15	13
VIT_00s0533g00050	15.3	15.43	15.33	15.13	15.13	15.24	15.09	15.03	15.18	15.2	15.2	15.09	15.02	15.42	15.44	15.18	15.16	14.86	14.99	15.14	15.21	15.49	15.45	15.21
VIT_00s0539g00010	10.97	10.86	10.73	11.01	11.28	11.13	11.15	11.33	11.15	11.08	11.31	11.02	10.96	10.86	11.1	11.2	11.4	11.61	10.88	11.01	11.12	10.71	11.43	11.57
VIT_00s0539g00020	15.08	15.04	15.15	14.98	14.88	14.85	15.3	15.25	15.26	15	15.03	14.9	14.85	14.74	14.78	15.19	15.01	15.07	14.75	14.61	14.73	15.03	15.18	15.18
VIT_00s0540g00010	9.99	9.38	10.28	10.71	10.89	10.8	10.62	10.7	10.35	11.15	10.83	11.25	10.54	10.87	10.3	10.36	10.37	10.54	9.58	10.67	10.43	8.29	9.64	9.63
VIT_00s0540g00020	11.2	10.98	11.92	12.48	12.8	12.57	13.06	13.14	12.74	12.48	12.72	12.56	11.75	11.65	11.27	12.81	12.6	12.72	11.49	10.93	11.55	10.85	11.67	12.41
VIT_00s0540g00040	13.05	12.92	13.03	13.15	13.47	13.36	13.37	13.51	13.51	13.46	13.66	13.42	13.79	13.26	12.75	13.15	13.39	13.34	12.92	13.33	13.12	12.48	12.66	12.98
VIT_00s0540g00050	7.23	6.98	7.34	7.57	7.71	7.72	7.45	8	7.53	7.54	7.53	7.65	7.65	7.77	7.81	7.2	7.4	7.87	8.17	7.22	7.94	7	8.13	7.71
VIT_00s0541g00010	11.87	11.26	11.2	8.93	9.47	7.84	12.11	11.84	11.84	11.03	9.16	10.55	8.51	9.59	9	12.38	12.37	12.26	8.27	8.46	8.83	12.24	12.71	11.72
VIT_00s0541g00020	11.26	11.3	10.61	12.68	12.36	12.76	10.93	10.84	10.29	11.8	12.81	11.54	11.05	11.27	11.14	10.37	10.13	10.1	11.62	11.9	11.66	10.78	10.88	9.83
VIT_00s0547g00010	8.04	8.05	7.5	7.9	10.15	8.3	7.6	8.43	8.02	7.63	7.13	7.59	8.45	8.4	7.89	8.57	7.9	8.24	9.41	8.03	7.4	7.87	7.46	7.85
VIT_00s0551g00010	15.67	15.75	15.71	15.66	15.73	15.68	15.71	15.67	15.67	15.64	15.66	15.69	15.6	15.62	15.62	15.71	15.62	15.49	15.72	15.51	15.6	15.67	15.67	15.56
VIT_00s0551g00020	15.66	15.7	15.62	15.76	15.78	15.77	15.39	15.44	15.55	15.73	15.7	15.72	15.69	15.76	15.78	15.5	15.29	15.5	15.75	15.72	15.8	15.68	15.6	15.53
VIT_00s0551g00030	15.1	15.25	15.24	15.57	15.59	15.54	15.22	15.25	15.31	15.45	15.55	15.48	15.22	15.12	15.28	15.22	15.13	15.36	15.17	15.2	15.19	15.21	15.24	15.28
VIT_00s0551g00040	13.37	13.11	13.01	13.01	13.09	13.1	12.52	12.68	12.86	13.37	13.11	13.37	13.23	13.24	13.19	12.98	13.05	12.92	13.14	13.29	13.32	12.62	13.05	12.8
VIT_00s0551g00050	8.26	8.1	8.35	7.44	7.96	7.85	8.19	8.19	8.29	8.11	8.24	8.42	10.69	9.81	9.54	7.64	8.82	8.01	10.03	10.48	10.3	8.18	8.18	8.01
VIT_00s0555g00010	8.45	8.92	8.92	10.02	8.92	9.54	9.26	8.57	8.7	9.56	9.86	9.42	8.39	7.76	8.1	8.64	8.13	8.65	8.53	8.34	7.94	8.33	8.15	8.54
VIT_00s0555g00020	8.86	9.3	9.74	9.44	8.69	8.79	10.11	9.85	9.72	8.49	9.61	8.89	10.22	10.55	10.29	10.02	10.14	9.44	10.43	10.32	10.26	9.75	10.22	9.69
VIT_00s0555g00050	14.15	14.08	13.58	14.35	14.4	14.44	12.92	13.23	13.59	14.07	14.24	14.08	14.75	14.23	14.47	13.13	13.13	13.11	14.69	14.77	14.68	13.65	13.78	13.4
VIT_00s0556g00010	9.93	10.01	10.15	9.52	8.98	10.52	10.34	10.58	10.59	9.09	9.41	9.56	10.48	9.57	9.98	10.56	10.67	10.74	10.59	9.92	9.83	10.84	10.3	11.19
VIT_00s0556g00020	10.77	11.3	11.43	8.86	10.24	9.16	9.89	10.57	10.73	8.36	8.52	7.9	11.92	11.85	12.2	10.82	10.55	10.15	12.17	11.89	12.05	10.49	10.68	11.1
VIT_00s0557g00010	13.76	13.71	13.79	8.08	8.4	7.55	11.25	9.37	12.18	8.12	9.44	8.07	14.5	14.98	14.84	12.83	12.3	11.84	14.72	14.55	14.65	14.05	13.81	13.13
VIT_00s0557g00020	6.85	6.75	6.98	7.56	7.06	7.38	6.85	6.73	6.67	7.28	7.26	7.26	6.75	6.73	6.67	6.51	6.68	6.83	6.52	6.8	6.71	6.44	6.72	6.96
VIT_00s0558g00010	14.03	14.52	14.25	14.4	14.38	14.46	14.22	14.24	14.16	14.12	14.09	14.17	13.91	14.67	14.83	14.22	13.92	14.37	14.56	14.52	14.79	14.3	14.05	14.2
VIT_00s0558g00020	14.72	14.58	14.76	14.89	15.02	15.01	14.85	14.97	14.88	14.79	14.76	14.75	15.12	14.55	14.6	14.81	14.93	14.79	14.99	14.66	14.53	14.38	14.75	14.72
VIT_00s0558g00030	14.77	14.68	14.61	14.72	14.77	14.6	14.76	14.83	14.79	14.85	14.86	14.86	14.15	14.3	13.78	14.76	14.76	14.69	13.92	13.82	13.86	14.57	14.48	14.55
VIT_00s0559g00010	11.47	11.54	11.19	11.55	11.4	11.57	10.49	10.91	10.81	10.91	11.13	11.01	12.06	11.97	12.15	11.02	10.65	10.69	12.26	12.3	12.41	10.92	10.54	10.58
VIT_00s0560g00010	7.35	7.3	7.51	7.94	7.84	7.53	7.55	8.27	7.31	7.74	8.34	7.58	7.74	7.24	7.29	7.47	7.02	7.33	7.32	7.35	7.09	7.46	7.44	6.98
VIT_00s0560g00020	7.25	7.71	7.43	7.61	7.17	7.56	7.7	7.17	7.12	7.75	7.94	8.58	7.05	6.7	6.7	6.96	6.93	6.92	7.07	7.09	7.19	7.08	6.85	7.8
VIT_00s0561g00010	8.15	7.76	7.82	9.31	8.83	9.35	8.38	8.36	8.24	8.62	9.23	8.94	8.18	7.69	7.56	7.9	8.44	8.56	7.6	7.77	8.27	8.49	7.9	8.56
VIT_00s0561g00020	12.93	12.43	14.36	10.78	10.66	11.56	14.6	15	14.76	9.23	9.53	9.16	11.15	12.02	11.58	14.51	14.49	15.02	11.57	11.38	11.31	13.43	14.08	14.82
VIT_00s0561g00030	12.5	12.35	12.48	12.5	12.46	12.51	12.51	12.48	12.21	12.26	12.55	12.23	11.96	12.29	12.14	12.18	12.34	12.31	11.86	12.17	12.26	12.11	12.04	11.88
VIT_00s0566g00010	13.5	13.46	12.75	14.01	14	14	13.45	13.49	13.62	14.44	14.18	14.46	14.15	13.63	13.84	13.11	13.55	13.5	14.08	14	13.9	13.53	13.51	13.31
VIT_00s0566g00020	11.47	11.77	11.45	12.77	12.48	12.66	12.18	12.39	12.13	12.65	12.55	12.73	11.08	11.12	11.22	11.98	12.01	12.28	11.19	11.12	11.28	11.58	12.1	11.97
VIT_00s0567g00010	14.11	14.19	14.32	14.38	14.66	14.66	14.46	14.4	14.31	14.15	14.68	14.08	13.72	13.96	13.86	14.35	14.32	14.29	13.55	13.89	13.94	14.21	14.14	14.39
VIT_00s0567g00020	6.9	6.87	6.94	7.17	6.82	7.14	6.94	7.53	7.03	6.78	6.99	6.88	7	7.62	7.15	7.06	7.61	7.77	7.14	6.82	7	7.39	7.52	7.63
VIT_00s0567g00030	7.78	7.58	7.63	8.5	8.06	8.42	8.8	7.57	7.74	8.15	8.57	8.35	8.29	8.5	7.6	7.61	7.33	8.8	7.76	7.52	8.31	7.26	7.97	8.13
VIT_00s0567g00040	7.31	7.01	6.94	7.39	7.62	7.26	7.43	7.33	7.47	7.46	7.55	7.82	7.26	7.37	7.2	7.54	7.08	7.08	7.19	7.34	7.39	7.26	6.97	7.79
VIT_00s0567g00050	7.83	7.92	7.78	7.99	8.12	8.41	8.25	7.56	7.49	8.39	8.64	8.42	7.71	7.03	7.02	7.5	7.15	7.13	7.52	7.46	7.77	7.36	7.6	8.08
VIT_00s0567g00060	9.82	9.8	10	10.17	10.57	9.87	9.18	9.57	9.54	10.51	10.9	10.12	9.01	7.96	7.68	9.56	9.12	9.01	8.59	8.12	8.12	10.11	9.58	8.45
VIT_00s0568g00010	13.18	13.03	12.83	13.25	13.19	13.27	13	13.06	12.89	13.09	13.06	13.04	13.05	13.06	12.87	12.83	13.11	12.82	12.91	13.36	13.3	12.59	12.53	12.55
VIT_00s0568g00020	12.36	12.15	12.57	10.01	10.41	10.11	12.24	11.3	11.87	10.47	10.13	10.11	13.39	13.04	13.1	12.02	12.13	12.03	13.58	13.39	13.58	12.6	12.79	12.63
VIT_00s0568g00030	12.88	12.55	12.52	12.6	12.38	12.51	12.41	12.59	12.34	12.68	12.56	12.76	12.45	12.65	12.55	12.33	12.74	12.14	12.18	12.77	12.58	12.38	12.47	12.04
VIT_00s0572g00010	8.86	8.62	7.43	7.3	7.6	8.25	7.67	7.24	7.86	8.02	9.09	7.18	8.33	8.61	7.81	7.65	7.94	7.38	8.75	9.33	8.63	9.66	8.17	9.54
VIT_00s0572g00020	8.68	8.56	7.48	7.6	7.83	8.53	7.46	7.47	8.01	7.85	8.63	8.58	8.47	8.01	7.5	7.47	7.71	6.84	8.42	8.62	7.78	9	7.46	8.34
VIT_00s0574g00020	12.16	11.95	11.26	10.67	10.6	10.15	11.11	10.96	10.29	10.43	10.72	10.66	11.29	11.04	11.4	11.57	11.39	11.85	10.65	10.78	10.9	11.2	10.97	10.69
VIT_00s0574g00030	14.54	14.45	14.54	15.01	14.95	14.96	14.65	14.83	14.71	15.16	15.16	15.18	14.08	14.44	14.18	14.9	14.97	14.74	14.06	14.19	14.31	14.75	14.78	14.7
VIT_00s0575g00010	6.61	6.73	6.35	6.53	6.56	6.69	6.62	6.53	6.6	6.54	6.44	6.69	6.58	7.06	6.96	6.85	6.53	6.74	6.49	6.62	6.74	6.95	6.66	6.67
VIT_00s0575g00020	7.67	7.27	7.95	7.84	7.65	8.61	7.52	7.73	7.41	8.99	8.04	9.19	7.37	7.27	7.07	6.93	7.13	7.98	7.18	7.2	7.44	7.21	7.02	8.19
VIT_00s0577g00010	14.98	15.07	14.85	14.22	14.33	14.11	14.49	14.27	14.58	14.37	14.04	14.41	15.22	15.26	15.19	14.79	14.79	14.61	15.3	15.17	15.13	14.97	14.77	14.77
VIT_00s0577g00020	12.91	12.83	12.65	13.97	13.87	14.07	12.29	12.76	12.76	13.72	13.93	13.81	13.69	13.6	13.43	12.26	13.11	12.68	13.65	13.9	13.71	12.57	12.67	12.59
VIT_00s0577g00030	7.02	7.12	7.4	7.61	7.13	7.13	7.06	7.22	6.78	7.14	7.41	7.04	7.31	8.36	7.63	7.25	7.39	7.18	7.24	7.06	7.09	7.37	7.44	6.91
VIT_00s0577g00040	7.3	7.81	7.49	7.93	7.62	7.83	7.23	7.59	7.97	8.55	7.64	8.4	7.06	7.02	7.13	7.49	7.82	7.66	7.13	7.18	7.28	8.3	7.19	7.38
VIT_00s0580g00010	13.81	13.84	13.62	13.66	13.41	13.65	12.88	12.64	12.94	13.35	13.89	13.45	13.76	14.27	13.23	13.05	12.91	12.59	13.74	13.75	14.17	13.52	13.47	13.33
VIT_00s0580g00020	13.46	13.44	13.09	13.4	13.16	13.48	12.38	12.13	12.58	13.06	13.77	13.19	13.99	13.8	13.18	12.44	12.51	12.61	13.79	13.68	13.89	13	13.34	13.06
VIT_00s0581g00010	12.15	11.66	11.67	11.6	11.53	11.72	12.22	12.08	11.94	11.85	11.81	11.92	12.79	11.82	12.11	11.42	12.12	12.22	12.18	12.47	12.25	11.05	11.54	11.84
VIT_00s0582g00010	14.31	14.55	14.58	14.27	14.25	14.25	14.63	14.48	14.12	14.11	14.01	13.92	13.47	14.72	14.68	14.51	14.01	14.36	14.12	14.11	14.43	14.47	14.45	14.34
VIT_00s0582g00020	14.44	14.4	14.49	13.73	13.86	13.85	14.35	14.23	14.19	13.72	13.75	13.65	13.84	14.29	14.18	14.51	14.06	14.19	14.01	13.87	14	14.44	14.35	14.31
VIT_00s0582g00030	8.36	7.66	7.83	8.64	9.03	9	8.04	8.52	7.98	9.7	8.63	9.12	7.66	7.65	7.86	7.95	8.47	7.83	7.38	7.79	8.12	7.61	8.02	7.98
VIT_00s0583g00010	13.49	13.5	13.45	13.15	13.02	13.02	13.45	13.49	13.62	13.03	13.25	13.06	13.9	13.51	13.49	13.54	13.6	13.37	13.72	13.75	13.97	13.48	13.12	13.47
VIT_00s0583g00020	11.69	11.41	11.52	8.41	7.85	7.98	10.78	11.23	12.71	9.58	9.04	10.69	12.59	11.98	12.33	11.83	11.99	10.83	12.43	12.53	12.57	12.12	11.6	11.64
VIT_00s0583g00030	13.95	14.24	14.19	13.1	13.13	13.1	13.18	12.85	13.45	13.24	13.11	13.47	14.25	14.48	14.47	13.63	13.48	13.15	14.4	14.43	14.35	14.1	14.13	13.8
VIT_00s0583g00040	13.59	13.47	13.5	14.29	14.2	14.45	14.11	14.43	14.32	14.28	14.1	14.27	13.09	12.6	12.7	14.07	14.52	14.44	13.25	12.97	12.71	13.82	13.9	14.02
VIT_00s0585g00020	14.86	14.95	15.03	14.83	14.81	14.83	15.04	14.91	14.93	14.98	14.76	14.92	14.63	15.09	14.98	15.18	15.12	15.1	15.09	14.94	15.05	15.15	15.06	15.09
VIT_00s0585g00030	14.27	14.17	14.24	14.55	14.49	14.56	14.24	14.35	14.4	14.46	14.46	14.42	14.53	14.21	14.11	14.1	14.32	14.19	14.41	14.27	14.2	13.97	14.05	14.02
VIT_00s0586g00010	14.87	14.94	14.96	14.37	14.53	14.35	15.36	15.18	15.23	14.6	14.3	14.41	14.86	15.04	14.91	15.25	15.38	15.3	15.05	14.77	14.93	15.18	15.18	15.26
VIT_00s0586g00020	14.59	14.65	14.55	14.96	14.87	14.88	14.82	14.9	14.87	14.81	14.89	14.72	15	14.6	14.75	14.92	14.75	14.91	14.75	14.7	14.63	14.71	14.66	14.69
VIT_00s0586g00030	13.42	12.75	14.76	11	11.19	11.93	14.9	15.32	15.07	10.13	9.77	9.21	11.98	12.31	11.84	14.95	14.94	15.24	12.08	12.02	11.66	14.08	14.51	15.14
VIT_00s0587g00010	13.56	13.56	13.53	13.58	13.46	13.45	14.07	13.92	13.58	13.71	13.66	13.53	13.36	13.15	13.26	13.38	13.38	13.59	13.22	13.17	13.19	13.03	12.7	13.03
VIT_00s0587g00030	12.4	12.43	13.25	13.47	13.88	13.98	12.93	13.16	12.97	13.76	13.62	13.53	13.57	14	13.98	13.63	13.55	13.55	13.88	12.77	12.78	12.81	13.38	13.52
VIT_00s0587g00040	12.99	12.95	12.52	13.36	13.34	13.35	13.09	13.27	12.89	13.42	13.38	13.36	12.91	12.4	12.34	12.86	13.02	13.07	12.8	12.67	12.55	13.02	12.82	12.73
VIT_00s0590g00010	10.12	10.52	10.17	11.3	11.29	11.31	9.36	9.71	9.72	10.68	11.24	10.99	12.11	11.56	12.13	9.65	9.76	9.44	12.08	12.77	12.56	10.27	11.21	9.94
VIT_00s0590g00020	14.04	14.27	14.22	14.78	14.78	14.86	13.99	13.92	13.78	14.39	14.47	14.46	14.13	14.36	14.49	13.66	13.66	13.47	14.4	14.54	14.6	13.68	13.59	13.81
VIT_00s0591g00010	11.15	11.21	10.92	11.07	11.32	11.43	11.42	11.4	11.02	11.24	11.33	10.84	11.64	11.48	11.52	10.87	10.77	10.96	11.43	11.95	11.76	10.85	10.75	10.9
VIT_00s0591g00020	14.67	14.86	14.71	14.55	14.66	14.67	14.7	14.53	14.32	14.69	14.48	14.52	12.61	13.93	14.09	14.62	14.2	14.51	13.38	13.6	13.83	14.74	14.42	14.41
VIT_00s0592g00010	12.44	12.13	11.7	11.52	11.59	11.83	11.85	11.94	12.08	11.5	11.41	11.32	12.39	12.51	12.47	12.02	12.12	11.98	11.89	13	13.15	11.82	11.87	11.93
VIT_00s0592g00020	11.56	11.36	11.15	11.04	11.11	11.37	11.67	11.83	11.33	11.6	10.96	11.14	11.87	11.42	11.34	11.5	11.56	11.29	11.42	11.9	12.06	11.05	10.13	10.59
VIT_00s0593g00010	9.49	9.36	9.7	9.3	9.41	9.53	9.36	9.4	9.06	9.89	9.27	9.68	9.85	9.82	9.99	9.48	9.63	9.58	9.75	10.54	10.09	8.91	8.94	9.04
VIT_00s0595g00010	7.67	8.05	8.17	7.97	8.35	8.03	8.04	7.37	7.98	8.33	8.24	8.14	7.56	7.2	7.11	7.35	7.7	7.43	7.04	7.22	7.1	7.92	7.58	7.8
VIT_00s0595g00020	10.88	10.97	11.17	11.57	12.42	12.09	12.6	12.55	12.46	11.95	11.89	11.53	10.96	10.38	10.59	12.49	12.51	13.06	10.38	10.66	10.46	12	12.32	12.69
VIT_00s0598g00010	10.57	10.28	10.35	10.53	10.9	10.55	10.7	10.52	10.1	11.34	10.53	10.98	10.42	10.45	10.15	10.35	10.29	10.12	10.19	10.5	10.22	9.6	9.54	9.62
VIT_00s0598g00020	12.23	12.24	11.67	12.58	12.67	12.74	11.49	11.95	11.82	12.48	12.62	12.53	12.43	12.3	12.39	11.32	11.7	11.7	12.39	12.76	12.62	11.45	11.74	11.77
VIT_00s0598g00030	8.75	8.54	8.36	9.37	9.8	9.65	8.38	9.05	8.88	9.15	8.92	9.03	9.69	9.7	9.9	8.7	8.78	8.73	9.5	10.49	10.3	8.7	8.75	8.91
VIT_00s0598g00040	12.43	12.48	12.14	12.38	12.69	12.47	11.91	12.12	12.17	12.12	12.14	11.99	13.34	13.31	13.41	11.97	12.41	12.29	13.6	14.24	13.67	11.82	12.6	12.5
VIT_00s0599g00010	9	8.02	9.51	8.04	7.36	7.81	8.22	10.27	10.54	7.82	7.63	7.13	6.77	6.61	6.93	7.83	9.71	8.71	6.82	6.76	6.98	8.32	9.35	9.12
VIT_00s0600g00010	12.4	12.26	12.66	12.15	12.1	11.67	12.44	12.45	12.59	11.76	12.45	12.21	13.96	13.85	13.74	12.52	12.51	12.2	13.8	14.02	13.82	12.77	12.68	12.68
VIT_00s0601g00010	12.45	12.38	12.57	13.03	12.99	12.89	13.69	13.76	13.34	13.24	12.87	13.04	12	12.18	12.03	13.41	13.44	13.84	11.94	12.05	12.13	12.9	12.7	13.25
VIT_00s0601g00030	13.86	13.86	13.82	14.37	14.44	14.45	13.32	13.57	13.83	14.2	14.36	14.3	14.71	14.48	14.63	13.64	13.71	13.72	14.62	14.6	14.64	13.81	13.92	13.79
VIT_00s0601g00040	11.12	10.84	10.45	10.45	9.7	9.85	10.62	10.59	10.84	9.28	8.96	9.44	11.45	10.7	10.57	11.16	10.94	11.09	10.75	11.32	11.31	11.09	10.98	10.42
VIT_00s0603g00010	6.39	6.5	6.58	6.66	6.89	6.74	6.5	6.77	6.9	6.61	6.52	6.59	6.25	6.65	6.82	6.35	6.49	6.74	6.26	6.67	6.43	6.53	6.53	6.74
VIT_00s0606g00010	11.3	11.19	12.28	11.14	11.26	11.69	12.81	13.05	12.17	12.47	12.12	12.1	12.1	12.21	12.01	12.52	12.49	12.75	11.83	10.97	11.2	12.29	12.37	12.16
VIT_00s0607g00010	9.79	9.76	9.11	8.87	9.07	8.74	8.77	8.93	8.33	8.86	8.45	8.5	10.27	10.72	10.77	9.11	9.31	9.61	10.35	11.29	10.66	9.75	10.02	9.23
VIT_00s0611g00010	14.79	14.91	14.92	14.98	14.98	14.99	14.93	14.84	14.98	14.92	14.99	14.88	15.37	15.26	15.24	14.97	15.03	15.19	15.12	15.17	15.33	14.88	14.94	15.13
VIT_00s0612g00010	9.97	9.92	9.41	10.25	10.01	9.86	9.6	9.35	9.17	10.61	10.12	10.59	10.04	9.27	9.25	9.29	9.49	9.71	8.98	9.95	9.82	9.52	9.71	9.71
VIT_00s0612g00020	10.77	10.62	10.67	10.8	10.8	10.89	10.46	10.41	10.39	10.77	10.8	10.75	10.87	10.83	10.97	10.24	10.65	10.42	10.72	11.19	10.93	10.28	10.48	10.71
VIT_00s0612g00030	14.49	14.22	14.15	13.97	13.92	13.93	13.86	13.98	14.14	13.67	14.03	13.81	15.05	14.85	15.01	14.08	14.32	14.2	15.14	15.11	15.17	14.33	14.36	14.27
VIT_00s0615g00010	13.8	13.94	13.95	15.08	14.9	15.18	13.79	14.02	13.98	14.94	15.22	14.87	13.05	13.44	13.09	14.13	14.19	14.17	12.93	12.54	12.98	14.29	14.06	14.27
VIT_00s0615g00020	14.63	14.92	14.63	13.89	14.16	14.09	13.72	13.71	14.16	14.31	14.18	14.28	13.76	13.94	13.75	14.23	14.35	14.01	13.65	13.75	13.62	14.6	14.77	14.52
VIT_00s0615g00030	15.72	15.68	15.56	14.71	15.06	14.98	14.83	14.85	15.32	15.34	15.12	15.24	14.99	15.08	15.04	15.13	15.3	15.11	15.07	15.15	14.79	15.54	15.5	15.38
VIT_00s0616g00010	7.05	6.74	7.04	8.68	7.24	8.23	7.05	7.07	6.96	7.53	7.34	7.31	8.16	7.98	8.27	7.2	6.91	7.43	8.03	7.62	7.5	7.26	6.74	7.12
VIT_00s0616g00020	15.14	15.09	14.88	14.66	14.74	14.7	14.72	14.71	14.98	14.92	14.68	14.99	15.43	15.23	15.33	14.73	14.91	14.74	15.24	15.32	15.41	15.1	14.89	14.79
VIT_00s0616g00030	13.23	13.29	12.81	9.04	9.38	9.44	10.67	9.48	11.47	9.42	9.5	9.7	13.99	13.96	14.1	10.84	11.06	10.9	13.85	14.5	14.36	13.19	12.32	11.75
VIT_00s0619g00010	13.46	13.55	13.63	13.45	13.39	13.62	13.63	13.55	13.36	13.48	13.33	13.23	12.89	13.61	13.56	13.67	13.35	13.54	12.94	13.58	13.59	13.37	12.91	13.44
VIT_00s0620g00010	10.53	10.49	10.88	10.54	10.27	9.05	11.45	11.53	11.08	10.29	9.77	9.6	9.61	10.06	9.94	11.35	10.97	10.77	9.7	9.48	9.51	11.11	11.43	11.19
VIT_00s0620g00020	15.74	15.74	15.77	15.8	15.78	15.7	15.74	15.68	15.74	15.77	15.73	15.72	15.35	15.76	15.78	15.72	15.55	15.71	15.65	15.75	15.83	15.76	15.68	15.77
VIT_00s0623g00010	8.95	7.96	9.01	6.93	6.67	6.82	8.02	10.04	10.4	6.84	6.69	6.74	6.63	6.5	6.52	7.64	9.71	8.53	6.46	6.62	6.67	7.69	9.08	8.93
VIT_00s0625g00020	10.26	10.55	10.86	7.26	7.42	7.46	10.87	11.04	11.57	7.44	7.41	7.37	13.84	14.09	13.81	11.5	11.37	10.97	14.47	13.98	14.43	11.82	12	12.05
VIT_00s0625g00030	9.68	10.24	9.88	10.47	10.76	10.39	9.78	9.86	9.92	10.31	10.42	10.32	10.27	9.94	9.92	9.58	9.39	9.39	10.07	10	9.69	10.02	9.12	9.16
VIT_00s0625g00040	14.13	14.02	13.52	14.77	14.88	14.96	13.35	13.95	13.73	14.58	14.62	14.61	14.53	14.56	14.63	13	13.73	13.21	14.61	15.25	14.76	13.19	13.43	12.83
VIT_00s0625g00050	7.57	7.98	7.63	7.74	7.77	7.82	7.65	7.67	7.86	8.25	7.71	7.93	7.74	7.75	7.6	8	7.36	8.01	7.79	8.25	7.67	7.81	7.18	7.53
VIT_00s0629g00010	15.84	15.77	15.8	15.69	15.74	15.68	15.84	15.76	15.72	15.73	15.62	15.55	13.69	15.83	15.71	15.81	15.62	15.82	13.84	15.52	15.65	15.75	15.77	15.81
VIT_00s0629g00020	15.05	14.94	15.3	14.38	14.65	14.66	15.16	14.65	14.26	14.62	14.49	14.2	10.51	14.43	14.48	14.91	13.78	14.6	10.63	13.81	14.09	14.72	14.41	15.01
VIT_00s0630g00010	14	14	14.05	13.33	13.29	13.49	14.27	14.4	14.06	13.44	12.99	13.1	13.48	14.34	14.17	14.11	14.03	14.11	13.9	13.79	14.39	13.78	13.41	13.86
VIT_00s0631g00010	7.06	6.96	6.72	6.74	6.68	6.75	6.67	6.74	6.63	6.67	6.67	6.7	6.61	6.63	6.52	7.02	6.71	6.98	6.58	6.75	6.59	6.97	6.99	6.61
VIT_00s0632g00010	11.97	12.21	11.67	11.03	10.72	11.05	11.39	11.14	11.48	11.3	10.58	11.11	12.01	11.69	11.4	11.82	11.2	10.68	11.67	12.23	11.81	12.41	11.61	10.89
VIT_00s0634g00030	15.2	15.24	15.32	15.04	15.02	14.99	15.5	15.39	15.35	15.03	14.94	15.07	14.98	14.99	14.96	15.3	15.2	15.26	14.86	14.85	14.89	15.27	15.1	15.26
VIT_00s0639g00010	15.8	15.83	15.83	15.62	15.6	15.61	15.8	15.73	15.65	15.51	15.64	15.7	15.2	14.79	14.39	15.6	14.85	14.91	15.37	14.2	14	15.62	14.76	14.48
VIT_00s0640g00010	7.91	7.86	8.18	9.93	10.41	10.48	11.19	11.23	10.28	11.26	10.66	10.71	9.54	9.09	8.9	10.1	10.82	10.69	9.31	8.74	8.81	7.83	9.42	9.52
VIT_00s0640g00020	12.73	12.49	13.06	12.5	12.97	12.6	14.17	14.23	14.09	13.3	12.87	13.07	12.35	12.05	11.59	13.74	14.3	14.19	12.17	11.77	11.43	12.95	14.07	14
VIT_00s0641g00010	11.36	11.55	11.9	11.14	11.33	11.59	11.73	11.59	11.3	11.72	11.14	11.17	10.55	11.07	10.91	11.48	11.51	11.32	10.58	10.97	10.9	11.4	11.26	11.43
VIT_00s0641g00030	7.85	7.38	7.68	7.34	8.33	8.69	8.98	9.1	8.86	9.23	7.68	8.95	9.45	8.38	8.66	9.52	10.35	10.52	8.58	8.83	8.92	7.81	8.6	10.06
VIT_00s0642g00010	15.14	14.96	15.04	14.72	14.79	14.81	14.74	14.87	14.97	14.74	14.84	14.78	14.95	14.92	14.74	15.08	15.24	15	14.96	14.8	14.75	15.08	15.22	15.11
VIT_00s0646g00010	10.79	10.71	10.04	9.06	9.2	8.79	9.66	9.65	10.15	9.25	9.15	9.6	10.5	10.15	10.03	9.87	10.18	9.99	9.85	10.01	9.67	10.19	10.77	10.13
VIT_00s0646g00020	15.36	15.32	15.36	15.17	15.17	15.16	15.54	15.48	15.45	15.16	15.22	15.21	15.2	15.07	15.06	15.42	15.3	15.52	15	15.12	15.12	15.39	15.39	15.45
VIT_00s0646g00030	14.97	14.93	15.02	14.72	14.75	14.72	15.15	15.1	14.96	14.77	14.78	14.75	14.34	14.65	14.69	14.98	15.03	15.25	14.27	14.55	14.68	14.96	14.91	15.18
VIT_00s0647g00010	14.37	14.27	14.54	13.34	13.44	13.73	14.74	14.6	14	13.65	13.22	13.21	12.31	13.92	13.72	14.4	13.82	14.28	12.54	13.17	13.61	13.99	13.07	13.99
VIT_00s0650g00010	6.9	7.22	6.87	6.97	6.96	6.96	7.4	6.97	6.96	7.19	6.92	7.5	6.92	6.8	6.88	6.85	7.18	6.87	6.96	6.98	7.08	7.02	6.68	7.44
VIT_00s0650g00040	9.02	8.9	8.93	7.13	10.06	7.69	10.33	10.62	10.91	7.96	7.4	7.7	12.58	11.44	10.91	10.15	10.66	10.01	11.38	11.14	10.96	10.41	10.83	11.01
VIT_00s0652g00010	11.84	11.7	11.33	12.35	12.15	12.65	11.58	11.28	11.34	12.14	11.94	11.96	12.88	12.82	12.7	11.56	10.98	11.29	13.04	12.14	12.06	11.78	11.77	11.5
VIT_00s0652g00020	14.32	14.31	14.56	15.31	15.18	15.3	14.93	14.97	14.89	15.27	15.26	15.29	14.3	14.37	14.39	14.83	14.89	15.07	14.35	14.17	14.22	14.5	14.87	14.96
VIT_00s0652g00030	15.15	15.18	15.13	14.93	14.98	14.82	15.24	15.05	15.15	14.81	14.71	14.58	15.46	15.39	15.42	15.11	15.24	15.17	15.41	15.34	15.47	15.16	15.12	15.09
VIT_00s0655g00020	7.97	8.01	8.09	8.72	8.41	8.53	9.01	8.65	8.22	8.55	8.67	8.39	8	7.57	7.84	7.85	7.85	7.88	7.87	8.02	7.91	7.32	7.44	7.67
VIT_00s0657g00010	15.04	15.25	15.02	15.1	15.07	15.09	15.11	15.05	15.17	14.95	14.9	15	15.54	15.35	15.41	15.09	15.27	15.2	15.36	15.44	15.51	15.12	15.19	15.16
VIT_00s0658g00010	8.03	8.01	7.66	8.97	9.55	9.14	7.62	7.63	7.89	9.35	8.46	8.76	7.47	7.86	7.5	8.22	8.45	8.34	7.1	7.76	7.59	8.23	9.17	8.73
VIT_00s0658g00020	10.82	10.46	10.69	11.49	11.37	11.06	11.4	11.4	11.52	11.73	10.82	11.46	10.55	10.28	10.61	11.52	11.24	10.85	10.83	10.25	10.26	10.98	11.31	11.27
VIT_00s0659g00010	13.29	13.37	13.03	13.08	13.01	13.23	12.81	12.83	12.78	12.79	12.83	12.72	13.48	13.79	13.73	12.66	12.92	12.69	13.54	13.83	13.75	12.78	12.4	12.53
VIT_00s0662g00010	13.37	13.18	13.84	12.85	12.79	12.48	14.66	14.9	14.66	13.2	13.11	12.86	12.85	12.83	12.6	14.4	14.49	14.46	12.87	12.67	12.52	13.67	14.09	14.09
VIT_00s0662g00020	12.04	12.41	12.16	11.1	11.05	10.41	11.3	11.19	11.6	10.49	10.88	10.42	13.34	13.24	13.59	10.86	11.51	11.04	13.66	14.05	13.92	12.27	11.94	11.89
VIT_00s0662g00030	14.1	13.82	14.23	15.06	15.1	15.32	15.19	15.19	14.99	15.05	15	14.99	11.38	12.2	12.56	14.78	14.96	14.82	12.32	12.03	12.08	14.3	14.66	14.68
VIT_00s0662g00040	14.11	13.9	14.24	15.07	15.09	15.22	15.25	15.12	15.09	15.09	15.04	15.01	12.55	12.74	13.02	14.93	15.16	15.12	12.91	12.83	12.65	14.4	15.03	14.94
VIT_00s0663g00010	13.29	13.33	13.22	7.55	7.42	8.57	10.35	8.39	11.47	7.48	7.46	7.41	13.59	14.15	14.01	11.9	11.27	10.87	13.86	13.62	13.81	13.16	12.81	12.14
VIT_00s0663g00030	10.87	10.62	10.81	10.43	10.35	10.29	11.09	11.24	11.17	10.48	10.33	10.5	11.24	11.23	11.02	11.2	11.08	10.85	11.18	10.87	11.1	10.77	9.66	10.62
VIT_00s0665g00010	12.43	12.45	12.07	12.09	12.16	12.21	11.81	11.93	12.22	11.76	12.11	11.92	13.09	12.56	12.64	11.74	12.38	12.37	12.79	12.99	12.59	11.74	12.28	12.2
VIT_00s0665g00020	11.32	11.6	11.16	11.42	10.55	11.15	10.34	10.79	10.42	10.54	11.06	11.12	10.61	10.77	10.33	10.94	9.98	10.72	10.84	10.89	11.05	11.53	10.78	10.28
VIT_00s0665g00030	15.03	15.02	15	11.53	11.6	11.22	13.47	11.99	14.36	11.07	10.74	11.7	14.85	14.99	14.93	14.04	14.44	13.7	15.1	15.02	14.99	14.98	15.02	14.91
VIT_00s0665g00040	8.11	8.19	8.33	10.5	10.36	10.68	8.71	9.37	8.96	9.4	10	9.88	10.86	10.35	10.44	8.18	8.92	8.96	10.61	10.5	10.4	7.69	9.08	8.02
VIT_00s0665g00050	9.97	9.5	9.67	9.48	9.08	9.37	10.09	9.95	9.26	9.72	9.64	9.41	9.3	9.1	9.28	8.89	8.52	8.91	8.97	9.35	9.21	9.49	9.23	8.94
VIT_00s0669g00010	15.03	14.87	14.93	14.64	14.76	14.71	14.68	14.71	14.91	14.69	14.8	14.73	15	14.86	14.74	14.98	15.27	14.99	14.91	14.74	14.66	14.98	15.15	15.06
VIT_00s0670g00010	15.52	15.55	15.38	15.59	15.55	15.54	15.28	15.19	15.33	15.55	15.48	15.57	15.66	15.58	15.56	15.26	15.1	15.25	15.44	15.69	15.62	15.46	15.4	15.37
VIT_00s0670g00020	14.09	14.04	14.07	14.97	14.98	14.82	14.73	14.77	14.54	15.29	15.06	15.32	13.53	13.74	13.85	14.36	14.49	14.7	13.81	13.87	14.04	14.2	14.05	14.16
VIT_00s0671g00010	8.99	8.67	9.05	8.4	8.16	8.2	8.3	8.44	8.66	8.52	8.5	8.3	9.21	9.95	9.35	10.02	9.56	9.07	9.66	9.67	9.86	10.35	9.29	10.1
VIT_00s0672g00010	14.09	14.15	13.83	14.05	14.09	14.02	14.05	13.87	13.9	14.08	14	14.04	14.3	14.25	14.23	13.87	14.06	14.03	14.29	14.42	14.34	13.81	13.64	13.82
VIT_00s0674g00010	11.38	11.28	11.37	11.97	12.13	12.39	11.15	11.7	11.22	11.98	11.91	11.43	11.08	12.15	11.74	10.84	11.36	11.03	11.19	11.89	11.77	10.03	10.52	10.67
VIT_00s0676g00040	10.6	9.67	10.54	10.1	10.08	10.51	10.92	10.61	9.71	9.86	10.12	9.86	9.79	9.8	10.26	9.84	9.96	10.36	9.25	10.21	10.04	9.32	9.55	10.41
VIT_00s0679g00010	7.79	7.98	7.58	8.37	8.2	8.65	7.52	7.72	7.54	7.81	8.35	8.63	7.32	6.98	7.14	7.19	6.94	6.88	7.43	7.03	7.13	7.78	7.06	7.14
VIT_00s0682g00010	13.6	13.76	13.43	13.79	13.97	13.81	13.34	13.23	13.22	13.81	13.72	13.86	13.67	14	14.06	13.38	13.27	13.26	13.8	14.4	14.07	13.62	13.34	13.52
VIT_00s0682g00020	11.84	12.21	11.7	12.6	12.63	12.57	11.49	11.46	11.11	12.46	12.37	12.48	12.11	12.93	12.84	11.29	11.62	11.2	12.31	13.23	12.96	11.69	11.97	11.56
VIT_00s0682g00030	10.27	10.23	10.09	9.24	9.09	9.28	9.78	9.92	9.95	9.1	9.9	8.89	10.56	10.64	10.52	9.68	9.96	9.59	10.1	11.33	11.09	9.59	9.95	9.73
VIT_00s0682g00040	6.86	6.86	7.05	7.52	7.02	7.15	6.92	6.79	6.64	7.79	7.73	7.4	6.88	7.07	7.36	6.97	7.04	7.03	6.9	6.76	6.93	7.06	6.68	7.21
VIT_00s0682g00050	7.57	8.14	7.65	8.56	7.8	8.15	7.63	7.42	7.77	8.73	8.12	8.95	8.36	8.1	9	7.81	7.84	8.11	8.29	8.09	8.06	7.56	7.36	8.1
VIT_00s0684g00010	15.06	14.84	15.05	13.55	13.6	13.66	14.75	14.65	14.75	13.8	13.73	13.71	14.81	15.27	14.79	15.15	14.97	14.9	14.49	14.39	14.18	14.66	14.73	14.7
VIT_00s0684g00020	9.96	9.63	10.04	9.22	9.21	9.06	9.79	10.41	9.93	9.07	9.84	8.82	10.11	10.01	10.08	9.66	9.96	9.43	9.77	9.78	9.46	10	10.18	9.47
VIT_00s0684g00030	11.79	11.4	12.62	12.14	12.29	12.42	14.21	14.5	14.27	14.11	13.71	13.93	9.87	9.18	9.72	13.66	14.51	14.16	9.94	10.71	10.41	13.14	13.59	13.77
VIT_00s0684g00040	14.16	14.18	13.86	14.09	14.15	14.13	14.04	14.22	14.15	14.21	14.1	14.27	14.64	14.72	14.67	14.13	14.55	14.23	14.59	14.91	14.7	14.3	14.26	14.2
VIT_00s0685g00020	7.96	8.18	7.82	8.41	8.69	8.16	7.88	8.15	7.91	8.74	9.21	9.45	7.76	7.3	7.13	8.04	7.83	7.71	7.81	7.33	7.44	8.27	7.55	7.14
VIT_00s0686g00010	14.01	13.81	13.71	14.05	13.83	14.12	13.54	13.69	13.91	14.3	14.32	14.35	14.61	14.63	14.64	13.9	14.11	14.12	14.7	14.57	14.8	14.24	14.09	14.18
VIT_00s0686g00020	15.16	15.12	15.18	15.34	15.35	15.39	15.18	15.27	15.28	15.26	15.23	15.3	14.8	14.62	14.68	15.25	15	15.08	14.93	14.39	14.54	15	14.81	14.9
VIT_00s0686g00030	8.55	8.64	8.82	8.04	7.49	7.35	9.86	10.64	9.13	7.52	7.86	7.55	9	9.71	9.71	9.07	9.65	9.01	9.4	9.27	8.98	8.85	8.77	8.63
VIT_00s0687g00010	8.25	8.11	8.44	7.27	6.95	7.27	7.37	7.36	7.67	7.05	7.69	7.22	10.71	9.32	9.24	7.32	7.9	7.55	9.95	9.77	9.43	8.7	8.85	8.46
VIT_00s0687g00020	8.86	8.41	8.88	8.73	8.35	8.18	8.27	7.53	7.76	8.34	8.35	8.35	10.45	9	9.19	8.18	8.06	7.62	9.69	9.37	9.44	8.68	8.33	8.32
VIT_00s0687g00030	12.98	13.54	13.3	13.93	14	14.02	13.98	13.59	13.56	13.98	13.86	13.89	12.17	13.45	13.44	13.67	12.97	13.73	12.79	12.73	13.3	13.58	12.81	13.32
VIT_00s0691g00010	12.87	12.18	13.51	14.58	15.07	15.32	14.27	14.18	13.27	15.1	15.29	15.11	11.37	12.54	12.52	13.28	12.51	13.01	11.25	10.97	11.84	12.89	12.44	13.25
VIT_00s0691g00020	9.54	8.03	9.55	12.32	13.38	13.6	11.32	11.58	10.57	12.91	13.68	12.96	9.21	10	10.27	10.08	10.59	10.51	8.97	9.73	9.49	9.85	10.78	10.63
VIT_00s0692g00010	7.8	8.15	7.88	8.73	8.58	8.52	8.13	8.04	8.09	8.59	9.03	8.88	7.75	7.79	7.69	8.16	8.09	8.41	8.07	8.38	7.76	8.82	8.13	8.35
VIT_00s0692g00020	6.97	6.88	7.22	7.49	7.4	7.78	6.86	6.79	7.16	7.86	7.33	7.26	6.94	6.5	6.75	6.69	6.98	6.8	6.82	6.48	7.48	6.68	6.68	7.63
VIT_00s0695g00010	9.2	9.77	9.47	8.47	8.85	9.08	10.12	9.79	9.35	8.41	8.19	8.71	8.31	8.1	9.08	9.27	8.45	9.34	7.87	8.44	9.41	8.8	8.53	9.05
VIT_00s0698g00010	15.8	15.81	15.89	15.86	15.81	15.81	15.93	15.91	15.91	15.83	15.82	15.88	15.68	15.47	15.54	15.87	15.88	15.88	15.67	15.58	15.62	15.88	15.88	15.87
VIT_00s0699g00010	9.04	7.82	9.01	7.14	7.12	7.3	8.36	9.88	10.26	7.02	6.97	7.24	6.65	6.71	6.67	7.75	9.68	8.36	6.62	6.7	6.65	8.02	9.17	9.33
VIT_00s0701g00010	11.72	11.19	11.64	10.72	11.06	10.99	11.85	11.67	10.81	11.11	10.66	10.66	9.36	10.94	11.22	11.58	11.22	11.9	9.27	10.77	10.89	11.45	11.76	11.9
VIT_00s0704g00010	14.99	15.09	15.12	15.36	15.37	15.33	15.15	15.11	15.18	15.29	15.27	15.3	14.93	15.24	15.13	15.26	15.26	15.21	15.26	15.23	15.16	15.09	15.26	15.21
VIT_00s0704g00020	8.27	7.8	8.51	8.24	8.16	7.91	7.76	8.22	8.63	8.6	8.59	9.12	8.86	8.68	8.26	9.32	9.73	9.01	8.49	8.22	8.24	8.9	9.08	8.64
VIT_00s0704g00030	8.19	8.19	8.19	7.8	8.09	7.56	7.69	7.82	8.46	8.6	8.36	8.82	8.62	8.6	8.05	9.34	9.16	8.44	8.16	7.95	7.56	8.76	8.5	8.29
VIT_00s0704g00040	12.42	12.9	11.9	7.55	7.71	7.49	8.85	8.28	9.82	7.55	7.88	7.55	11.86	12.81	12.8	10.13	9.43	8.16	12.4	12.11	12.77	11.95	8.7	9.42
VIT_00s0705g00010	12.34	11.85	12.7	13.96	13.64	13.22	13.18	13.52	13.43	13.41	12.83	13.54	11.57	11.79	11.48	13.53	13.11	13.37	11.59	11.22	11.44	12.59	12.78	13.1
VIT_00s0706g00010	14.63	14.57	14.41	14.87	14.93	14.82	14.08	14.29	14.41	14.86	14.79	14.91	15.29	14.79	14.82	14.14	14.59	14.21	15.25	15.08	14.97	14.4	14.68	14.3
VIT_00s0707g00010	11.19	10.43	11.41	10.38	10.33	10.62	11.98	12.49	11.81	11.02	11.31	11.09	12.74	12.41	12.11	12	12.61	12.7	12.15	12.42	11.88	10.95	12.59	12.04
VIT_00s0710g00010	12.92	12.93	12.04	14.62	14.46	14.09	11.92	12.05	12.63	14.38	14.16	14.32	9.89	9.77	10.02	12.31	12.55	12.24	10.33	9.69	9.42	12.72	12.38	12.26
VIT_00s0710g00020	14.33	14.22	13.68	14.77	14.62	14.9	13.18	12.99	13.3	14.97	14.89	15	13.59	14.02	13.66	13.76	13.43	13.44	13.55	13.44	13.54	13.83	13.87	13.51
VIT_00s0713g00010	9.29	7.97	9.13	7.63	7.29	7.69	8.5	10.11	10.52	8.52	7.67	8.31	7.32	7.54	7.51	8.37	9.92	9.89	7.03	6.69	7.88	8.77	9.61	9.66
VIT_00s0722g00010	7.73	8.46	7.57	8.69	8.43	8.65	8.17	8.21	8.12	9.01	8.93	8.75	7.53	7.74	7.9	7.71	7.99	7.94	7.57	7.28	7.67	8.04	7.77	8.24
VIT_00s0724g00010	12.12	12.64	12.82	7.07	6.77	6.62	11.53	11.21	12.89	7.13	6.89	6.71	8.8	7.25	6.88	13	13.11	12.66	8.11	6.84	7.18	11.95	12.25	12.4
VIT_00s0726g00010	11.46	11.26	11.58	10.99	10.9	10.83	11.95	11.95	11.89	10.95	10.72	10.98	11.81	11.71	11.54	11.82	11.61	11.63	11.92	11.68	11.8	11.47	10.9	11.6
VIT_00s0726g00020	8.74	8.22	8.04	9.68	9.37	9.51	7.87	7.99	8.22	8.82	8.89	9.61	8.52	8.2	8.17	8.44	8.68	8.47	8.53	8.54	9.34	8.1	8.13	9.07
VIT_00s0729g00010	7.93	7.52	7.92	7.33	7.35	7.66	8.33	8.53	7.6	7.9	8.79	8.41	12.46	13.1	13.08	7.75	7.74	7.66	12.46	13.02	12.86	7.43	7.46	7.18
VIT_00s0731g00010	9.75	9.26	10.5	8.2	8.88	8.28	11.83	12.37	12.08	8.16	8.29	8.26	8.74	8.05	7.74	11.82	12.16	11.82	8.5	7.77	7.83	11.63	11.39	12.06
VIT_00s0732g00010	14.13	13.99	14.11	13.66	13.68	14.05	14.17	14.33	14.29	13.89	13.35	13.72	12.1	12.25	12.44	14.26	14.23	14.02	12.51	12.95	12.8	13.96	14.08	14.11
VIT_00s0733g00010	15.69	15.58	15.66	15.22	15.18	15.35	15.41	15.19	14.75	15.44	15.35	15.35	11.81	15.02	15.13	15.19	14.5	15.2	12.22	14.62	14.76	15.34	15.3	15.39
VIT_00s0734g00010	10.96	11.35	11.03	8.62	8.31	8.41	10.44	9.49	10.21	8.57	8.84	8.45	9.33	10.29	9.83	10.19	10.04	9.97	9.19	9.35	9.64	11.01	9.48	10.53
VIT_00s0734g00020	13.48	13.58	13.43	13.6	13.45	13.47	13.52	13.55	13.42	13.43	13.33	13.26	13.58	13.38	13.4	13.45	13.45	13.4	13.62	13.82	13.77	13.37	13.18	13.23
VIT_00s0734g00030	14.12	14.19	13.83	14.79	14.87	14.89	13.13	13.28	13.71	14.36	14.72	14.41	14.45	14.1	14.28	13.31	13.6	13.56	14.36	14.76	14.73	13.67	13.83	13.68
VIT_00s0740g00010	12.43	12.09	12.21	9.73	10.08	9.64	10.97	10.32	10.96	10.26	9.21	9.93	12.01	12.1	12.23	11.44	11.32	10.84	11.99	12.01	11.89	11.67	11.26	11.24
VIT_00s0742g00020	14.41	14.26	14.12	14.66	14.57	14.7	13.3	13.52	13.54	14.38	14.51	14.6	14.58	14.37	14.81	13.34	13.47	13.47	14.53	14.76	14.77	13.63	13.96	13.66
VIT_00s0742g00030	14.24	14.27	14.34	13.9	13.87	13.84	14.4	14.75	14.54	13.83	14.04	13.89	14.6	14.67	14.34	14.44	14.67	14.56	14.56	14.71	14.8	14.34	14.4	14.6
VIT_00s0742g00040	14.7	14.74	14.77	15.03	15.12	15.12	14.65	14.7	14.72	14.75	14.64	14.63	14.83	14.87	14.79	14.63	14.62	14.28	15.1	15.09	14.99	14.37	13.89	14.08
VIT_00s0743g00010	11.79	11.64	11.62	12.34	12.52	12.39	11.77	11.96	11.92	12.43	12.18	12.59	11.22	11.88	11.86	11.98	11.7	12.03	11.33	10.88	11.35	11.38	11.36	11.89
VIT_00s0743g00020	11.52	11.48	11.45	12.3	12.58	12.39	11.99	12.26	12.04	12.56	12.39	12.87	10.99	10.56	10.47	11.77	11.52	11.84	10.52	9.66	9.82	11.06	11.15	11.27
VIT_00s0743g00030	9.26	9.78	9.41	11.57	11.48	11.43	9.86	10.05	9.69	11.56	11.29	11.64	9.39	10.4	10.47	10.61	10.28	10.95	9.61	9.74	10.14	9.93	9.89	10.77
VIT_00s0746g00010	8.69	7.77	8.5	9.01	8.84	9.05	8.48	9.09	8.19	9.25	9.49	8.57	8.45	8.18	8.17	8.01	8.05	8.04	8.05	8.69	8.79	7.43	8.2	8.51
VIT_00s0748g00020	6.92	7.06	6.82	8.12	7.45	7.31	7.75	7.39	7.93	7.66	7.88	7.4	6.95	6.76	6.96	6.81	7.07	7.54	7.33	6.99	7.36	7.61	7.42	9.19
VIT_00s0753g00010	13.81	13.32	14.05	14.17	14.04	13.84	14.91	14.93	14.84	14.23	13.4	13.63	12.73	12.53	12.73	14.54	14.73	14.89	12.66	11.66	12.63	13.79	15.08	14.74
VIT_00s0753g00020	14.53	14.78	14.57	14.19	14.1	14.15	14.68	14.71	14.55	14.47	14.24	14.57	14.24	14.74	14.87	14.51	14.29	14.81	14.26	14.46	14.7	14.68	14.48	14.62
VIT_00s0753g00030	10.65	10.75	10.15	11.61	10.77	11.04	10.41	10.16	10.24	11.1	11.47	11.38	10.43	10.75	10.97	10.51	10.37	10.82	10.64	9.95	10.77	10.61	9.86	10.57
VIT_00s0757g00010	14.47	14.24	14.42	13.94	14.04	14	13.85	14.14	14.23	14.04	13.93	13.95	13.96	14.07	14.02	14.33	14.46	14.26	14.02	13.97	14.03	14.21	14.37	14.33
VIT_00s0757g00030	11.88	11.31	11.75	12.14	12.21	12.18	13.25	13.16	12.77	12.38	12.54	12.45	12.28	11.47	11.41	12.47	13.42	13.3	11.65	11.55	11.47	12.09	12.74	12.73
VIT_00s0759g00010	14.1	14.43	14.14	13.23	13.33	13.33	13.68	13.62	14	13.44	13.17	13.43	14.15	14.88	14.96	13.85	13.74	13.79	14.54	14.69	14.79	14.36	13.86	14.03
VIT_00s0760g00010	7.39	7.29	7.17	7.97	7.69	7.39	7.38	7.71	7.25	7.7	8.29	7.45	8.06	8.11	8.15	7.3	7.65	7.51	7.84	7.53	7.86	7.51	7.66	8.76
VIT_00s0762g00010	11.61	11.45	11.39	12.84	13.03	12.79	12.42	12.46	12.41	13.08	12.86	13.1	11.67	11.27	11.29	12.4	11.86	12.36	11.38	10.61	11	11.47	11.47	11.96
VIT_00s0762g00020	11.76	11.53	12.19	13.38	13.11	13.63	12.2	12.07	12.09	13.04	12.72	13.27	10.44	10.37	9.6	12.27	11.69	11.71	10.18	9.91	10.39	10.69	10.68	11.65
VIT_00s0762g00030	13.01	12.65	13.32	14.47	14.44	14.73	13.58	13.29	13.44	14.22	13.91	14.57	11.93	12.32	11.79	13.53	13.63	13.68	12.18	11.79	11.96	12.65	13.72	13.56
VIT_00s0762g00040	6.68	6.62	6.8	6.85	6.66	6.83	6.65	6.6	6.76	6.92	6.87	6.73	6.57	6.96	6.78	6.64	6.84	6.94	6.72	6.63	6.79	6.72	6.63	6.81
VIT_00s0768g00010	12.65	12.61	12.73	13.04	13.01	13.07	12.94	13.21	12.81	13.3	12.99	13.16	12.34	12.47	12.34	12.74	12.88	12.75	12.49	12.75	12.36	12.2	12.26	12.39
VIT_00s0768g00020	10.37	11.22	10.96	12.23	11.72	11.76	9.2	9.21	9.68	11.39	12.07	12.35	9.94	11	11.61	10.77	9.16	10.52	10.64	10.45	11.46	11.64	11.08	11.25
VIT_00s0768g00030	14.24	14.54	14.4	15.12	14.82	14.98	14.82	14.58	14.47	14.84	15.15	15.13	13.52	13.7	13.77	14.39	13.81	14.41	13.6	13.66	13.51	14.72	14.07	14.29
VIT_00s0768g00040	13.41	13.56	13.26	15.53	15.58	15.54	13.92	14.21	13.92	15.39	15.49	15.28	12.07	13.2	12.38	14	13.83	13.88	12.01	12.04	12.22	13.63	13.4	13.61
VIT_00s0769g00010	15.57	15.65	15.45	15.53	15.53	15.47	15.4	15.37	15.45	15.63	15.46	15.64	15.37	15.55	15.48	15.3	15.34	15.38	15.34	15.49	15.59	15.59	15.18	15.4
VIT_00s0771g00010	11.26	11.47	11.56	11.89	11.96	11.8	10.73	10.74	10.8	11.62	11.42	11.59	12.06	12.25	12.53	11.02	10.75	10.91	12.48	12.27	12.4	11.23	11.26	11.49
VIT_00s0771g00020	14.17	14.09	13.82	14.81	14.79	14.74	13.19	13.28	13.71	14.36	14.71	14.45	14.69	14.05	14.08	13.28	13.72	13.45	14.39	14.81	14.57	13.67	14.04	13.57
VIT_00s0772g00010	13.14	13.36	14.28	14.14	14	13.77	15.02	15.1	14.89	14.83	14.37	14.77	9.07	9.4	8.78	14.95	14.79	15.11	9.39	8.61	9.05	14.11	14.46	14.88
VIT_00s0776g00010	13.76	14.07	13.5	13.46	13.85	13.38	13.17	12.77	13.08	13.89	13.5	13.65	14.45	14.24	14.32	13.25	13.05	13.09	14.5	14.19	14.22	13.85	13.5	13.33
VIT_00s0776g00020	13.75	13.64	13.88	13.46	13.66	13.91	14.19	14.23	13.67	13.67	13.83	13.47	13.53	14.13	13.99	13.81	13.45	13.75	13.4	13.87	14.06	13.52	13.12	13.5
VIT_00s0779g00010	14.75	14.67	14.6	14.53	14.35	14.37	14.65	14.69	14.66	14.75	14.83	14.63	14.56	14.52	14.66	14.64	14.78	14.67	14.86	14.68	14.63	14.87	14.73	14.74
VIT_00s0779g00020	12.89	13.07	12.36	8.52	7.9	8.96	9.35	8.98	10.65	7.82	8.63	8.21	12.24	12.65	13.12	10.61	10.3	9.14	12.87	12.97	13.18	12.13	8.73	10.19
VIT_00s0780g00010	14.88	14.97	14.49	15.12	15.22	15.22	14.51	14.4	14.57	15.24	15.08	15.05	13.38	13.7	13.75	14.55	14.38	14.24	13.61	13.74	13.68	14.67	14.58	14.62
VIT_00s0780g00020	13.7	14.18	13.25	13.29	13.27	12.85	12.57	11.78	12.82	13.45	13.07	13.31	13.23	13.56	13.34	12.82	12.23	12.34	13.39	13.07	13.38	13.92	13.17	12.83
VIT_00s0780g00030	9.81	8.97	10.41	8.52	8.77	8.79	10.04	11.51	11.25	7.89	8.36	8.44	9.46	8.67	8.97	10.04	11.16	10.11	9.7	8.62	8.53	9.78	11.6	11.29
VIT_00s0780g00040	10.99	11.06	11.4	9.32	11.09	9.73	12.12	12.28	11.91	9.31	9.68	9.52	8.99	8.85	8.76	11.75	11.56	11.8	10.32	8.12	8.98	11.27	11.98	12.07
VIT_00s0783g00010	14.43	14.58	14.64	14.82	14.85	14.82	14.68	14.48	14.2	14.88	14.75	14.67	13.17	14.55	14.49	14.7	14.06	14.34	13.98	14.11	14.39	14.44	14.06	14.38
VIT_00s0787g00010	14.36	14.5	14.31	13.81	13.8	13.85	14.34	14.25	14.15	13.58	13.74	13.44	14.3	14.3	14.39	14.22	14.12	14.28	14.38	14.59	14.46	14.45	13.97	13.95
[truncated: 27,550 more rows]

## Sheet: annotation
Unique_ID	Old_12Xv1_name	Gene12Xv0_ID	Identical_genes_in_8X_or_other_EST	Grapegen_probeset	Chromosome_position_12X	Cardinality_between_12Xv0_and_v1	Cardinality_between_8X_and_12Xv1	Track_12Xv1	Functional_annotation	Briefname_EC_or_Kegg_ID	Network	Functionnal_category1	Functionnal_category2	Functionnal_category3	Functionnal_category4	Functionnal_category5	Functionnal_category6	Functionnal_category7	Functionnal_category8	Best_arabidopsis_match	Gene_Ontology	Plant_Ontology	Pfam	Smart	Prosite	Psort	InterPro_domain_ID	Accession_Uniprot_for_published_grapevine_protein	Chromosome_position_8X	Other_vitis	cDNA_array	TC_from_VVGI5	GeneChip_probesets	Nimblegene_12XV1_name	Functionnal_category
VIT_08s0040g01610	JGVv40.164.t01	GSVIVT01025713001	GSVIVP00023220001	VVTU11140_at	chr08_12730079_12736708		OK	V1	2-phosphoglycerate kinase	K05715	vv10010Glycolysis	Metabolism.Primary metabolism.Carbohydrate metabolism.Glycolysis Gluconeogenesis.Glycolysis								AT3G45090		PO:0000230;inflorescence meristem;S|PO:0008019;leaf lamina base;S|PO:0020100;hypocotyl;S|PO:0000084;sperm cell;S|PO:0000005;cultured cell;S|PO:0009052;pedicel;S|PO:0000037;shoot apex;S|PO:0009046;flower;S|PO:0009009;embryo;S|PO:0020091;male gametophyte;S|PO:0009006;shoot;S|PO:0009032;petal;S|PO:0006345;pollen tube;S|PO:0009010;seed;S|PO:0009031;sepal;S|PO:0009030;carpel;S|PO:0009005;root;S|PO:000…			PS00001;N-glycosylation site|PS00004;cAMP- and cGMP-dependent protein kinase phosphorylation site|PS00005;Protein kinase C phosphorylation site|PS00006;Casein kinase II phosphorylation site|PS00007;Tyrosine kinase phosphorylation site|PS00008;N-myristoylation site|PS00017;ATP/GTP-binding site motif A (P-loop)	nuclear;7|cytosol;6			8_11620871_11627251					CHR8_JGVV40_164_T01	Metabolism.Primary metabolism.Carbohydrate metabolism.Glycolysis Gluconeogenesis.Glycolysis		VIT_08s0040g01610
VIT_17s0000g04540	JGVv0.522.t01	GSVIVT01008197001	GSVIVP00017586001 GSVIVP00017585001	VVTU8076_at	chr17_04778501_04784046		merge2	V1	Enolase	E4_2_1_11	vv10010Glycolysis	Metabolism.Primary metabolism.Carbohydrate metabolism.Glycolysis Gluconeogenesis								AT1G74030	GO:0000015;phosphopyruvate hydratase complex;C|GO:0016829;lyase activity;F|GO:0006096;glycolysis;P|GO:0000287;magnesium ion binding;F|GO:0004634;phosphopyruvate hydratase activity;F	PO:0000230;inflorescence meristem;S|PO:0008019;leaf lamina base;S|PO:0000003;whole plant;S|PO:0020100;hypocotyl;S|PO:0000084;sperm cell;S|PO:0020030;cotyledon;S|PO:0000282;trichome;S|PO:0000005;cultured cell;S|PO:0009052;pedicel;S|PO:0000013;cauline leaf;S|PO:0009009;embryo;S|PO:0000037;shoot apex;S|PO:0009046;flower;S|PO:0009001;fruit;S|PO:0020091;male gametophyte;S|PO:0009006;shoot;S|PO:0020038…	PF03952;Enolase, N-terminal domain|PF00113;Enolase, C-terminal TIM barrel domain		PS00001;N-glycosylation site|PS00005;Protein kinase C phosphorylation site|PS00006;Casein kinase II phosphorylation site|PS00007;Tyrosine kinase phosphorylation site|PS00008;N-myristoylation site|PS00164;Enolase signature	chloroplast;14	IPR000941		17_4777263_4780847	shuttleworthii	EV228136 EV229004			CHR17_JGVV0_522_T01	Metabolism.Primary metabolism.Carbohydrate metabolism.Glycolysis Gluconeogenesis		VIT_17s0000g04540
VIT_06s0061g00280	JGVv61.125.t01	GSVIVT01031525001	GSVIVP00022203001	VVTU615_at	chr06_17621769_17636584		OK	V1	2-phosphoglycerate kinase	K05715	vv10010Glycolysis	Metabolism.Primary metabolism.Carbohydrate metabolism.Glycolysis Gluconeogenesis.Glycolysis								AT3G45090		PO:0000230;inflorescence meristem;S|PO:0008019;leaf lamina base;S|PO:0020100;hypocotyl;S|PO:0000084;sperm cell;S|PO:0000005;cultured cell;S|PO:0009052;pedicel;S|PO:0000037;shoot apex;S|PO:0009046;flower;S|PO:0009009;embryo;S|PO:0020091;male gametophyte;S|PO:0009006;shoot;S|PO:0009032;petal;S|PO:0006345;pollen tube;S|PO:0009010;seed;S|PO:0009031;sepal;S|PO:0009030;carpel;S|PO:0009005;root;S|PO:000…			PS00001;N-glycosylation site|PS00004;cAMP- and cGMP-dependent protein kinase phosphorylation site|PS00005;Protein kinase C phosphorylation site|PS00006;Casein kinase II phosphorylation site|PS00007;Tyrosine kinase phosphorylation site|PS00008;N-myristoylation site|PS00017;ATP/GTP-binding site motif A (P-loop)	nuclear;10			6_21791822_21805870			DT013347		CHR6_JGVV61_125_T01	Metabolism.Primary metabolism.Carbohydrate metabolism.Glycolysis Gluconeogenesis.Glycolysis		VIT_06s0061g00280
VIT_15s0021g00470	JGVv21.203.t01	GSVIVT01018381001	GSVIVP00018979001	VVTU22112_at	chr15_10033151_10039619		OK	V1	Beta-phosphoglucomutase	E5_4_2_6	vv10010Glycolysis	Metabolism.Primary metabolism.Carbohydrate metabolism.Glycolysis Gluconeogenesis	Metabolism.Primary metabolism.Carbohydrate metabolism.Polysaccharide metabolism.Starch and sucrose metabolism.Starch biosynthesis catabolism							AT2G38740	GO:0003824;catalytic activity;F|GO:0008967;phosphoglycolate phosphatase activity;F|GO:0008152;metabolic process;P|GO:0016787;hydrolase activity;F	PO:0000230;inflorescence meristem;S|PO:0008019;leaf lamina base;S|PO:0020100;hypocotyl;S|PO:0000084;sperm cell;S|PO:0020030;cotyledon;S|PO:0000005;cultured cell;S|PO:0009052;pedicel;S|PO:0000013;cauline leaf;S|PO:0009009;embryo;S|PO:0000037;shoot apex;S|PO:0009046;flower;S|PO:0020091;male gametophyte;S|PO:0009006;shoot;S|PO:0020038;petiole;S|PO:0009029;stamen;S|PO:0009032;petal;S|PO:0006345;polle…	PF00702;haloacid dehalogenase-like hydrolase		PS00001;N-glycosylation site|PS00005;Protein kinase C phosphorylation site|PS00006;Casein kinase II phosphorylation site|PS00007;Tyrosine kinase phosphorylation site|PS00008;N-myristoylation site	chloroplast;8	IPR005834; IPR006402		15_581791_583871	shuttleworthii		CV093673		CHR15_JGVV21_203_T01	Metabolism.Primary metabolism.Carbohydrate metabolism.Glycolysis Gluconeogenesis Metabolism.Primary metabolism.Carbohydrate metabolism.Polysaccharide metabolism.Starch and sucrose metabolism.Starch biosynthesis catabolism		VIT_15s0021g00470
VIT_18s0001g05060	JGVv1.283.t01	GSVIVT01008997001	GSVIVP00015262001	VVTU6196_at	chr18_04143615_04147853		OK	V1	2,3-bisphosphoglycerate-dependent phosphoglycerate mutase	E5_4_2_1	vv10010Glycolysis	Metabolism.Primary metabolism.Carbohydrate metabolism.Glycolysis Gluconeogenesis								AT1G22170	GO:0003824;catalytic activity;F|GO:0016853;isomerase activity;F|GO:0006096;glycolysis;P|GO:0004619;phosphoglycerate mutase activity;F|GO:0008152;metabolic process;P|GO:0016868;intramolecular transferase activity, phosphotransferases;F	PO:0000230;inflorescence meristem;S|PO:0008019;leaf lamina base;S|PO:0000084;sperm cell;S|PO:0020100;hypocotyl;S|PO:0009052;pedicel;S|PO:0009046;flower;S|PO:0000037;shoot apex;S|PO:0009009;embryo;S|PO:0009006;shoot;S|PO:0020091;male gametophyte;S|PO:0020038;petiole;S|PO:0009029;stamen;S|PO:0009032;petal;S|PO:0006345;pollen tube;S|PO:0009010;seed;S|PO:0020137;leaf apex;S|PO:0009031;sepal;S|PO:0009…	PF00300;Phosphoglycerate mutase family	SM00855;Phosphoglycerate mutase family	PS00001;N-glycosylation site|PS00004;cAMP- and cGMP-dependent protein kinase phosphorylation site|PS00005;Protein kinase C phosphorylation site|PS00006;Casein kinase II phosphorylation site|PS00008;N-myristoylation site|PS00009;Amidation site|PS00175;Phosphoglycerate mutase family phosphohistidine signature	chloroplast;8|nuclear;6	IPR013078; IPR005952		18_4090585_4093081			CF211184 TC66209		CHR18_JGVV1_283_T01	Metabolism.Primary metabolism.Carbohydrate metabolism.Glycolysis Gluconeogenesis		VIT_18s0001g05060
VIT_08s0007g07480	JGVv7.147.t01	GSVIVT01033392001	GSVIVP00025482001		chr08_20998011_20999722		OK	V1	Aldose 1-epimerase	E5_1_3_3	vv10010Glycolysis	Metabolism.Primary metabolism.Carbohydrate metabolism.Glycolysis Gluconeogenesis	Metabolism.Primary metabolism.Carbohydrate metabolism.Monosaccharide metabolism							AT1G55370	GO:0003824;catalytic activity;F|GO:0016853;isomerase activity;F|GO:0005975;carbohydrate metabolic process;P|GO:0030246;carbohydrate binding;F	PO:0000230;inflorescence meristem;S|PO:0008019;leaf lamina base;S|PO:0020100;hypocotyl;S|PO:0020030;cotyledon;S|PO:0009052;pedicel;S|PO:0000013;cauline leaf;S|PO:0009009;embryo;S|PO:0009046;flower;S|PO:0000037;shoot apex;S|PO:0009006;shoot;S|PO:0020038;petiole;S|PO:0009029;stamen;S|PO:0009032;petal;S|PO:0009010;seed;S|PO:0020137;leaf apex;S|PO:0009031;sepal;S|PO:0009030;carpel;S|PO:0009047;stem;S…			PS00001;N-glycosylation site|PS00004;cAMP- and cGMP-dependent protein kinase phosphorylation site|PS00005;Protein kinase C phosphorylation site|PS00006;Casein kinase II phosphorylation site|PS00008;N-myristoylation site|PS00009;Amidation site	nuclear;10			8_20012085_20013934	shuttleworthii		CN604234		CHR8_JGVV7_147_T01	Metabolism.Primary metabolism.Carbohydrate metabolism.Glycolysis Gluconeogenesis Metabolism.Primary metabolism.Carbohydrate metabolism.Monosaccharide metabolism		VIT_08s0007g07480
VIT_00s0253g00010	JGVv253.1.t01	GSVIVT01005052001	GSVIVP00003899001		chrUn_17726349_17727034		overlap1	V1	Pyruvate decarboxylase 1 [Vitis vinifera]	E4_1_1_1	vv10010Glycolysis	Metabolism.Primary metabolism.Carbohydrate metabolism.Glycolysis Gluconeogenesis	Metabolism.Primary metabolism.Organic acid metabolism.Pyruvate fermentation							AT5G54960	GO:0006950;response to stress;P|GO:0016831;carboxy-lyase activity;F|GO:0046872;metal ion binding;F|GO:0030976;thiamin pyrophosphate binding;F|GO:0003824;catalytic activity;F|GO:0016829;lyase activity;F|GO:0000287;magnesium ion binding;F|GO:0004737;pyruvate decarboxylase activity;F				PS00001;N-glycosylation site|PS00005;Protein kinase C phosphorylation site|PS00006;Casein kinase II phosphorylation site|PS00007;Tyrosine kinase phosphorylation site|PS00008;N-myristoylation site	nuclear;10			Unrandom_88436101_88439814					CHRUN_JGVV253_1_T01	Metabolism.Primary metabolism.Carbohydrate metabolism.Glycolysis Gluconeogenesis Metabolism.Primary metabolism.Organic acid metabolism.Pyruvate fermentation		VIT_00s0253g00010
VIT_16s0013g02100	JGVv13.139.t01	GSVIVT01014047001	GSVIVP00007071001 GSVIVP00007070001		chr16_09970380_10045190		merge2	V1	2-phosphoglycerate kinase	K05715	vv10010Glycolysis	Metabolism.Primary metabolism.Carbohydrate metabolism.Glycolysis Gluconeogenesis.Glycolysis								AT5G61450	GO:0016301;kinase activity;F	PO:0000230;inflorescence meristem;S|PO:0008019;leaf lamina base;S|PO:0020100;hypocotyl;S|PO:0000084;sperm cell;S|PO:0020030;cotyledon;S|PO:0009052;pedicel;S|PO:0000013;cauline leaf;S|PO:0009009;embryo;S|PO:0000037;shoot apex;S|PO:0009046;flower;S|PO:0020091;male gametophyte;S|PO:0020038;petiole;S|PO:0009029;stamen;S|PO:0009032;petal;S|PO:0006345;pollen tube;S|PO:0000293;guard cell;S|PO:0020137;le…			PS00001;N-glycosylation site|PS00005;Protein kinase C phosphorylation site|PS00006;Casein kinase II phosphorylation site|PS00007;Tyrosine kinase phosphorylation site|PS00008;N-myristoylation site|PS00017;ATP/GTP-binding site motif A (P-loop)|PS00029;Leucine zipper pattern	chloroplast;7			16_6044323_6094759					CHR16_JGVV13_139_T01	Metabolism.Primary metabolism.Carbohydrate metabolism.Glycolysis Gluconeogenesis.Glycolysis		VIT_16s0013g02100
VIT_00s0265g00010	JGVv265.1.t01	GSVIVT01005201001	GSVIVP00013435001 GSVIVP00008465001		chrUn_19131491_19133461		merge2	V1	Phosphoglycerate mutase	E5_4_2_1	vv10010Glycolysis	Metabolism.Primary metabolism.Carbohydrate metabolism.Glycolysis Gluconeogenesis								AT5G22620	GO:0003824;catalytic activity;F|GO:0016853;isomerase activity;F|GO:0004619;phosphoglycerate mutase activity;F|GO:0008152;metabolic process;P	PO:0000230;inflorescence meristem;S|PO:0008019;leaf lamina base;S|PO:0020100;hypocotyl;S|PO:0020030;cotyledon;S|PO:0009052;pedicel;S|PO:0000013;cauline leaf;S|PO:0009009;embryo;S|PO:0009046;flower;S|PO:0000037;shoot apex;S|PO:0020091;male gametophyte;S|PO:0009006;shoot;S|PO:0020038;petiole;S|PO:0009029;stamen;S|PO:0009032;petal;S|PO:0009031;sepal;S|PO:0009010;seed;S|PO:0020137;leaf apex;S|PO:0009…	PF00300;Phosphoglycerate mutase family	SM00855;Phosphoglycerate mutase family	PS00001;N-glycosylation site|PS00004;cAMP- and cGMP-dependent protein kinase phosphorylation site|PS00005;Protein kinase C phosphorylation site|PS00006;Casein kinase II phosphorylation site|PS00008;N-myristoylation site	chloroplast;10	IPR013078		Unrandom_84599989_84602805					CHRUN_JGVV265_1_T01	Metabolism.Primary metabolism.Carbohydrate metabolism.Glycolysis Gluconeogenesis		VIT_00s0265g00010
VIT_14s0083g00490	JGVv83.41.t01				chr14_22560666_22560982		XX	V1	Phosphoglycerate mutase	E5_4_2_1	vv10010Glycolysis	Metabolism.Primary metabolism.Carbohydrate metabolism.Glycolysis Gluconeogenesis													PS00006;Casein kinase II phosphorylation site|PS00008;N-myristoylation site	nuclear;6|cytosol/nuclear;6|cytosol;6								CHR14_JGVV83_41_T01	Metabolism.Primary metabolism.Carbohydrate metabolism.Glycolysis Gluconeogenesis		VIT_14s0083g00490
VIT_14s0083g00480	JGVv83.40.t01	GSVIVT01036480001	GSVIVP00038136001	VVTU10169_at	chr14_22557762_22560665		overlap2	V1	2,3-biphosphoglycerate-independent phosphoglycerate mutase	E5_4_2_1	vv10010Glycolysis	Metabolism.Primary metabolism.Carbohydrate metabolism.Glycolysis Gluconeogenesis								AT4G09520			PF10143;2,3-bisphosphoglycerate-independent phosphoglycerate mutase		PS00001;N-glycosylation site|PS00005;Protein kinase C phosphorylation site|PS00006;Casein kinase II phosphorylation site|PS00008;N-myristoylation site	chloroplast;8			14_11760074_11764785					CHR14_JGVV83_40_T01	Metabolism.Primary metabolism.Carbohydrate metabolism.Glycolysis Gluconeogenesis		VIT_14s0083g00480
VIT_14s0066g00410	JGVv66.37.t01	GSVIVT01032393001	GSVIVP00020653001	VVTU1373_s_at	chr14_26916479_26921001		OK	V1	Aldose 1-epimerase	E5_1_3_3	vv10010Glycolysis	Metabolism.Primary metabolism.Carbohydrate metabolism.Glycolysis Gluconeogenesis	Metabolism.Primary metabolism.Carbohydrate metabolism.Monosaccharide metabolism							AT5G14500	GO:0003824;catalytic activity;F|GO:0016853;isomerase activity;F|GO:0005975;carbohydrate metabolic process;P|GO:0030246;carbohydrate binding;F	PO:0000230;inflorescence meristem;S|PO:0008019;leaf lamina base;S|PO:0000084;sperm cell;S|PO:0020100;hypocotyl;S|PO:0020030;cotyledon;S|PO:0000005;cultured cell;S|PO:0009052;pedicel;S|PO:0000013;cauline leaf;S|PO:0009009;embryo;S|PO:0009046;flower;S|PO:0000037;shoot apex;S|PO:0020091;male gametophyte;S|PO:0009006;shoot;S|PO:0020038;petiole;S|PO:0009029;stamen;S|PO:0009032;petal;S|PO:0006345;polle…	PF01263;Aldose 1-epimerase		PS00001;N-glycosylation site|PS00004;cAMP- and cGMP-dependent protein kinase phosphorylation site|PS00005;Protein kinase C phosphorylation site|PS00006;Casein kinase II phosphorylation site|PS00008;N-myristoylation site	nuclear;7	IPR008183; IPR014718		14_16129071_16131965	arizonica_x_ rupestris		TC64531 CA816475	1614186_at	CHR14_JGVV66_37_T01	Metabolism.Primary metabolism.Carbohydrate metabolism.Glycolysis Gluconeogenesis Metabolism.Primary metabolism.Carbohydrate metabolism.Monosaccharide metabolism		VIT_14s0066g00410
VIT_00s0960g00010	PDVv960.1.t01		GSVIVP00012839001		chrUn_37151124_37151667		overlap2	V1	Phosphosulfolactate synthase protein	E4_4_1_19	vv10010Glycolysis	Metabolism.Primary metabolism.Carbohydrate metabolism.Glycolysis Gluconeogenesis	Metabolism.Primary metabolism.Coenzyme and prosthetic group metabolism.Coenzyme M metabolism.Coenzyme M biosynthesis							AT4G21320					PS00006;Casein kinase II phosphorylation site	nuclear;12	IPR013785; IPR003830; IPR015500		Unrandom_82408522_82422064					CHRUN_PDVV960_1_T01	Metabolism.Primary metabolism.Carbohydrate metabolism.Glycolysis Gluconeogenesis Metabolism.Primary metabolism.Coenzyme and prosthetic group metabolism.Coenzyme M metabolism.Coenzyme M biosynthesis		VIT_00s0960g00010
VIT_00s1380g00020	JGVv1380.2.t01	GSVIVT01004503001	GSVIVP00003899001		chrUn_38919988_38922466		overlap2	V1	Pyruvate decarboxylase 1 [Vitis vinifera]	E4_1_1_1	vv10010Glycolysis	Metabolism.Primary metabolism.Carbohydrate metabolism.Glycolysis Gluconeogenesis	Metabolism.Primary metabolism.Organic acid metabolism.Pyruvate fermentation							AT5G54960					PS00001;N-glycosylation site|PS00005;Protein kinase C phosphorylation site|PS00006;Casein kinase II phosphorylation site|PS00007;Tyrosine kinase phosphorylation site|PS00008;N-myristoylation site|PS00009;Amidation site	nuclear;7			Unrandom_88436101_88439814					CHRUN_JGVV1380_2_T01	Metabolism.Primary metabolism.Carbohydrate metabolism.Glycolysis Gluconeogenesis Metabolism.Primary metabolism.Organic acid metabolism.Pyruvate fermentation		VIT_00s1380g00020
VIT_14s0030g00160	JGVv30.170.t01	GSVIVT01022039001	GSVIVP00006078001 GSVIVP00006077001	VVTU13025_at	chr14_03926402_03931333		merge2	V1	Bisphosphoglycerate mutase	E5_4_2_4	vv10010Glycolysis	Metabolism.Primary metabolism.Carbohydrate metabolism.Glycolysis Gluconeogenesis								AT3G05170	GO:0003824;catalytic activity;F|GO:0008152;metabolic process;P	PO:0000230;inflorescence meristem;S|PO:0008019;leaf lamina base;S|PO:0000084;sperm cell;S|PO:0020100;hypocotyl;S|PO:0020030;cotyledon;S|PO:0009052;pedicel;S|PO:0000013;cauline leaf;S|PO:0009009;embryo;S|PO:0009046;flower;S|PO:0000037;shoot apex;S|PO:0020091;male gametophyte;S|PO:0009006;shoot;S|PO:0020038;petiole;S|PO:0009029;stamen;S|PO:0009032;petal;S|PO:0009031;sepal;S|PO:0009010;seed;S|PO:002…	PF00300;Phosphoglycerate mutase family|PF06364;Protein of unknown function (DUF1068)	SM00855;Phosphoglycerate mutase family	PS00001;N-glycosylation site|PS00004;cAMP- and cGMP-dependent protein kinase phosphorylation site|PS00005;Protein kinase C phosphorylation site|PS00006;Casein kinase II phosphorylation site|PS00008;N-myristoylation site|PS00016;Cell attachment sequence|PS00175;Phosphoglycerate mutase family phosphohistidine signature	nuclear;4.5|cytosol/nuclear;3.5|chloroplast/mitochondria;3|mitochondria;3|chloroplast;3	IPR001345; IPR013078		14_3811046_3814096	shuttleworthii		TC56386		CHR14_JGVV30_170_T01	Metabolism.Primary metabolism.Carbohydrate metabolism.Glycolysis Gluconeogenesis		VIT_14s0030g00160
VIT_18s0089g00590	JGVv89.76.t01	GSVIVT01037164001 GSVIVT01037163001 GSVIVT0103716500	GSVIVP00032009001 GSVIVP00032008001	VVTU20988_x_at	chr18_28413582_28423190	merge2	merge2 to split	V1	Glyceraldehyde-3-phosphate dehydrogenase, cytosolic	E1_2_1_12	vv10010Glycolysis	Metabolism.Primary metabolism.Carbohydrate metabolism.Glycolysis Gluconeogenesis								AT3G04120	GO:0003985;acetyl-CoA C-acetyltransferase activity;F|GO:0016747;transferase activity, transferring acyl groups other than amino-acyl groups;F|GO:0008152;metabolic process;P		PF02803;Thiolase, C-terminal domain		PS00001;N-glycosylation site|PS00004;cAMP- and cGMP-dependent protein kinase phosphorylation site|PS00005;Protein kinase C phosphorylation site|PS00006;Casein kinase II phosphorylation site|PS00008;N-myristoylation site|PS00009;Amidation site|PS00342;Microbodies C-terminal targeting signal|PS00737;Thiolases signature 2	chloroplast;6|cytosol;5	IPR000173; IPR002500		18_14754274_14757544		EV231415			CHR18_JGVV89_76_T01	Metabolism.Primary metabolism.Carbohydrate metabolism.Glycolysis Gluconeogenesis		VIT_18s0089g00590
VIT_17s0000g05870	JGVv0.399.t01	GSVIVT01008039001	GSVIVP00000116001	VVTU22822_at	chr17_06410692_06413316		OK	V1	Aldose 1-epimerase protein	E5_1_3_3	vv10010Glycolysis	Metabolism.Primary metabolism.Carbohydrate metabolism.Glycolysis Gluconeogenesis	Metabolism.Primary metabolism.Carbohydrate metabolism.Monosaccharide metabolism							AT3G47800	GO:0003824;catalytic activity;F|GO:0016853;isomerase activity;F|GO:0004034;aldose 1-epimerase activity;F|GO:0005975;carbohydrate metabolic process;P|GO:0019318;hexose metabolic process;P|GO:0030246;carbohydrate binding;F	PO:0000230;inflorescence meristem;S|PO:0008019;leaf lamina base;S|PO:0020100;hypocotyl;S|PO:0000084;sperm cell;S|PO:0020030;cotyledon;S|PO:0009052;pedicel;S|PO:0000013;cauline leaf;S|PO:0009009;embryo;S|PO:0000037;shoot apex;S|PO:0009046;flower;S|PO:0020091;male gametophyte;S|PO:0009006;shoot;S|PO:0009001;fruit;S|PO:0009032;petal;S|PO:0020038;petiole;S|PO:0009029;stamen;S|PO:0006345;pollen tube;S…	PF01263;Aldose 1-epimerase		PS00001;N-glycosylation site|PS00005;Protein kinase C phosphorylation site|PS00006;Casein kinase II phosphorylation site|PS00008;N-myristoylation site|PS00009;Amidation site	extracellular;4|vacuolar membrane;3|cytosol/endoplasmic reticulum;2|endoplasmic reticulum;2|cytosol;2	IPR008183; IPR015443; IPR014718		17_6467467_6470078					CHR17_JGVV0_399_T01	Metabolism.Primary metabolism.Carbohydrate metabolism.Glycolysis Gluconeogenesis Metabolism.Primary metabolism.Carbohydrate metabolism.Monosaccharide metabolism		VIT_17s0000g05870
VIT_08s0007g07470	JGVv7.148.t01	GSVIVT01033393001	GSVIVP00025481001	VVTU39718_s_at	chr08_20994897_20997381		OK	V1	Galactose mutarotase	E5_1_3_3	vv10010Glycolysis	Metabolism.Primary metabolism.Carbohydrate metabolism.Glycolysis Gluconeogenesis								AT1G64770	GO:0003824;catalytic activity;F|GO:0010598;NAD(P)H dehydrogenase complex (plastoquinone);C|GO:0005975;carbohydrate metabolic process;P|GO:0009773;photosynthetic electron transport in photosystem I;P|GO:0009535;chloroplast thylakoid membrane;C|GO:0009507;chloroplast;C|GO:0030246;carbohydrate binding;F	PO:0000230;inflorescence meristem;S|PO:0008019;leaf lamina base;S|PO:0020100;hypocotyl;S|PO:0000084;sperm cell;S|PO:0020030;cotyledon;S|PO:0009052;pedicel;S|PO:0000013;cauline leaf;S|PO:0009009;embryo;S|PO:0000037;shoot apex;S|PO:0009046;flower;S|PO:0009006;shoot;S|PO:0020038;petiole;S|PO:0009029;stamen;S|PO:0009032;petal;S|PO:0009031;sepal;S|PO:0009010;seed;S|PO:0020137;leaf apex;S|PO:0009030;ca…			PS00001;N-glycosylation site|PS00004;cAMP- and cGMP-dependent protein kinase phosphorylation site|PS00005;Protein kinase C phosphorylation site|PS00006;Casein kinase II phosphorylation site|PS00007;Tyrosine kinase phosphorylation site|PS00008;N-myristoylation site|PS00009;Amidation site	chloroplast;9			8_20009353_20011652			TC52257 CB971789 CF208050	1622551_a_at 1611119_at	CHR8_JGVV7_148_T01	Metabolism.Primary metabolism.Carbohydrate metabolism.Glycolysis Gluconeogenesis		VIT_08s0007g07470
VIT_14s0083g00470	JGVv83.39.t01	GSVIVT01036478001 GSVIVT01036479001	GSVIVP00038136001		chr14_22556235_22557761	merge2	overlap1	V1	2,3-biphosphoglycerate-independent phosphoglycerate mutase	E5_4_2_1	vv10010Glycolysis	Metabolism.Primary metabolism.Carbohydrate metabolism.Glycolysis Gluconeogenesis								AT4G09520					PS00005;Protein kinase C phosphorylation site|PS00008;N-myristoylation site	chloroplast;4|cytosol;3.5|cytosol/endoplasmic reticulum;2.5|vacuolar membrane;1|cytoskeleton/plasma membrane;1|cytoskeleton/nuclear;1|extracellular;1|mitochondria;1|cytoskeleton;1|mitochondria/plasma membrane;1|plasma membrane;1|nuclear/plasma membrane;1|nuclear;1			14_11760074_11764785					CHR14_JGVV83_39_T01	Metabolism.Primary metabolism.Carbohydrate metabolism.Glycolysis Gluconeogenesis		VIT_14s0083g00470
VIT_06s0061g01340	JGVv61.28.t01	GSVIVT01031393001	GSVIVP00022081001	VVTU4750_at	chr06_19175225_19180281		OK	V1	Phosphoglycerate mutase	E5_4_2_1	vv10010Glycolysis	Metabolism.Primary metabolism.Carbohydrate metabolism.Glycolysis Gluconeogenesis								AT5G22620	GO:0003824;catalytic activity;F|GO:0016853;isomerase activity;F|GO:0004619;phosphoglycerate mutase activity;F|GO:0008152;metabolic process;P	PO:0000230;inflorescence meristem;S|PO:0008019;leaf lamina base;S|PO:0020100;hypocotyl;S|PO:0020030;cotyledon;S|PO:0009052;pedicel;S|PO:0000013;cauline leaf;S|PO:0009009;embryo;S|PO:0009046;flower;S|PO:0000037;shoot apex;S|PO:0020091;male gametophyte;S|PO:0009006;shoot;S|PO:0020038;petiole;S|PO:0009029;stamen;S|PO:0009032;petal;S|PO:0009031;sepal;S|PO:0009010;seed;S|PO:0020137;leaf apex;S|PO:0009…	PF00300;Phosphoglycerate mutase family	SM00855;Phosphoglycerate mutase family	PS00001;N-glycosylation site|PS00004;cAMP- and cGMP-dependent protein kinase phosphorylation site|PS00005;Protein kinase C phosphorylation site|PS00006;Casein kinase II phosphorylation site|PS00008;N-myristoylation site|PS00009;Amidation site|PS00175;Phosphoglycerate mutase family phosphohistidine signature	chloroplast;10	IPR001345; IPR013078		6_23378330_23383379			TC64129 TC69965 CA815335	1622514_at	CHR6_JGVV61_28_T01	Metabolism.Primary metabolism.Carbohydrate metabolism.Glycolysis Gluconeogenesis		VIT_06s0061g01340
VIT_10s0003g00990	JGVv3.90.t01	GSVIVT01021184001	GSVIVP00035907001 GSVIVP00035905001 GSVIVP00035906001	VVTU2387_at VVTU25038_s_at VVTU25038_at	chr10_02354101_02364128		merge3	V1	Pyruvate decarboxylase isozyme 2	E4_1_1_1	vv10010Glycolysis	Metabolism.Primary metabolism.Carbohydrate metabolism.Glycolysis Gluconeogenesis	Metabolism.Primary metabolism.Organic acid metabolism.Pyruvate fermentation							AT4G33070	GO:0047434;indolepyruvate decarboxylase activity;F|GO:0016831;carboxy-lyase activity;F|GO:0046872;metal ion binding;F|GO:0030976;thiamin pyrophosphate binding;F|GO:0003824;catalytic activity;F|GO:0016829;lyase activity;F|GO:0000287;magnesium ion binding;F|GO:0004737;pyruvate decarboxylase activity;F	PO:0000230;inflorescence meristem;S|PO:0008019;leaf lamina base;S|PO:0020100;hypocotyl;S|PO:0000084;sperm cell;S|PO:0020030;cotyledon;S|PO:0000005;cultured cell;S|PO:0009052;pedicel;S|PO:0000013;cauline leaf;S|PO:0000037;shoot apex;S|PO:0009009;embryo;S|PO:0009046;flower;S|PO:0020091;male gametophyte;S|PO:0009006;shoot;S|PO:0020038;petiole;S|PO:0009032;petal;S|PO:0009029;stamen;S|PO:0000293;guard…	PF02776;Thiamine pyrophosphate enzyme, N-terminal TPP binding domain|PF00205;Thiamine pyrophosphate enzyme, central domain|PF02775;Thiamine pyrophosphate enzyme, C-terminal TPP binding domain		PS00001;N-glycosylation site|PS00005;Protein kinase C phosphorylation site|PS00006;Casein kinase II phosphorylation site|PS00007;Tyrosine kinase phosphorylation site|PS00008;N-myristoylation site	cytosol;5|cytosol/plasma membrane;4|endoplasmic reticulum;4	IPR012001		10_1220385_1227336			TC60076		CHR10_JGVV3_90_T01	Metabolism.Primary metabolism.Carbohydrate metabolism.Glycolysis Gluconeogenesis Metabolism.Primary metabolism.Organic acid metabolism.Pyruvate fermentation		VIT_10s0003g00990
VIT_15s0046g01430	JGVv46.209.t01	GSVIVT01027042001	GSVIVP00026976001	VVTU7352_s_at	chr15_18408353_18411386		OK	V1	Aldose 1-epimerase	E5_1_3_3	vv10010Glycolysis	Metabolism.Primary metabolism.Carbohydrate metabolism.Glycolysis Gluconeogenesis	Metabolism.Primary metabolism.Carbohydrate metabolism.Monosaccharide metabolism							AT3G61610	GO:0003824;catalytic activity;F|GO:0016853;isomerase activity;F|GO:0005975;carbohydrate metabolic process;P|GO:0030246;carbohydrate binding;F	PO:0000230;inflorescence meristem;S|PO:0008019;leaf lamina base;S|PO:0000084;sperm cell;S|PO:0020100;hypocotyl;S|PO:0020030;cotyledon;S|PO:0000005;cultured cell;S|PO:0009052;pedicel;S|PO:0000013;cauline leaf;S|PO:0009009;embryo;S|PO:0009046;flower;S|PO:0000037;shoot apex;S|PO:0020091;male gametophyte;S|PO:0009006;shoot;S|PO:0020038;petiole;S|PO:0009029;stamen;S|PO:0009032;petal;S|PO:0006345;polle…	PF01263;Aldose 1-epimerase		PS00001;N-glycosylation site|PS00004;cAMP- and cGMP-dependent protein kinase phosphorylation site|PS00005;Protein kinase C phosphorylation site|PS00006;Casein kinase II phosphorylation site|PS00008;N-myristoylation site	cytosol;6|nuclear;5	IPR008183; IPR014718		15random_3519324_3522956	shuttleworthii		TC54160 TC63617 CF609956 CB978862	1614552_at 1607794_a_at	CHR15_JGVV46_209_T01	Metabolism.Primary metabolism.Carbohydrate metabolism.Glycolysis Gluconeogenesis Metabolism.Primary metabolism.Carbohydrate metabolism.Monosaccharide metabolism		VIT_15s0046g01430
VIT_17s0000g00660	JGVv0.858.t01	GSVIVT01008609001	GSVIVP00018006001	VVTU11764_at	chr17_00433722_00440610		OK	V1	Phosphoglycerate mutase	E5_4_2_1	vv10010Glycolysis	Metabolism.Primary metabolism.Carbohydrate metabolism.Glycolysis Gluconeogenesis								AT3G30841	GO:0003824;catalytic activity;F|GO:0004619;phosphoglycerate mutase activity;F|GO:0016831;carboxy-lyase activity;F|GO:0046872;metal ion binding;F|GO:0008152;metabolic process;P	PO:0000230;inflorescence meristem;S|PO:0008019;leaf lamina base;S|PO:0020100;hypocotyl;S|PO:0020030;cotyledon;S|PO:0009052;pedicel;S|PO:0000013;cauline leaf;S|PO:0009009;embryo;S|PO:0009046;flower;S|PO:0000037;shoot apex;S|PO:0020091;male gametophyte;S|PO:0009006;shoot;S|PO:0020038;petiole;S|PO:0009029;stamen;S|PO:0009032;petal;S|PO:0009031;sepal;S|PO:0009010;seed;S|PO:0020137;leaf apex;S|PO:0009…	PF10143;2,3-bisphosphoglycerate-independent phosphoglycerate mutase|PF01676;Metalloenzyme superfamily		PS00001;N-glycosylation site|PS00005;Protein kinase C phosphorylation site|PS00006;Casein kinase II phosphorylation site|PS00008;N-myristoylation site	cytosol;7|cytosol/peroxisome;4|chloroplast;4	IPR004456; IPR006124		17_430357_435995		EV233807 EV227814 EV236066			CHR17_JGVV0_858_T01	Metabolism.Primary metabolism.Carbohydrate metabolism.Glycolysis Gluconeogenesis		VIT_17s0000g00660
VIT_00s0577g00020	JGVv577.2.t01	GSVIVT01007479001 GSVIVT01007480001	GSVIVP00009693001		chrUn_32177164_32184041	merge2	OK	V1	Phosphoglycerate mutase	E5_4_2_1	vv10010Glycolysis	Metabolism.Primary metabolism.Carbohydrate metabolism.Glycolysis Gluconeogenesis								AT3G50520	GO:0003824;catalytic activity;F|GO:0016853;isomerase activity;F|GO:0004619;phosphoglycerate mutase activity;F|GO:0008152;metabolic process;P	PO:0000230;inflorescence meristem;S|PO:0008019;leaf lamina base;S|PO:0020100;hypocotyl;S|PO:0020030;cotyledon;S|PO:0009052;pedicel;S|PO:0000013;cauline leaf;S|PO:0009009;embryo;S|PO:0009046;flower;S|PO:0000037;shoot apex;S|PO:0020091;male gametophyte;S|PO:0009006;shoot;S|PO:0020038;petiole;S|PO:0009029;stamen;S|PO:0009032;petal;S|PO:0009031;sepal;S|PO:0009010;seed;S|PO:0020137;leaf apex;S|PO:0009…	PF00300;Phosphoglycerate mutase family	SM00855;Phosphoglycerate mutase family	PS00001;N-glycosylation site|PS00004;cAMP- and cGMP-dependent protein kinase phosphorylation site|PS00005;Protein kinase C phosphorylation site|PS00006;Casein kinase II phosphorylation site|PS00008;N-myristoylation site|PS00175;Phosphoglycerate mutase family phosphohistidine signature	cytosol;6	IPR001345; IPR013078		Unrandom_62108830_62115998			TC62223		CHRUN_JGVV577_2_T01	Metabolism.Primary metabolism.Carbohydrate metabolism.Glycolysis Gluconeogenesis		VIT_00s0577g00020
VIT_00s1274g00010	JGVv1274.1.t01	GSVIVT01004352001	GSVIVP00012839001	VVTU3619_at	chrUn_38271017_38272956		overlap1 lead	V1	Phosphosulfolactate synthase protein	E4_4_1_19	vv10010Glycolysis	Metabolism.Primary metabolism.Carbohydrate metabolism.Glycolysis Gluconeogenesis	Metabolism.Primary metabolism.Coenzyme and prosthetic group metabolism.Coenzyme M metabolism.Coenzyme M biosynthesis							AT4G21320	GO:0009408;response to heat;P|GO:0003824;catalytic activity;F|GO:0016829;lyase activity;F|GO:0043817;phosphosulfolactate synthase activity;F|GO:0010286;heat acclimation;P|GO:0008152;metabolic process;P|GO:0019295;coenzyme M biosynthetic process;P	PO:0006345;pollen tube;S|PO:0020091;male gametophyte;S|PO:0001017;M germinated pollen stage;G	PF02679;(2R)-phospho-3-sulfolactate synthase (ComA)		PS00001;N-glycosylation site|PS00005;Protein kinase C phosphorylation site|PS00006;Casein kinase II phosphorylation site|PS00008;N-myristoylation site	cytoskeleton;10	IPR013785; IPR003830; IPR015500		Unrandom_82408522_82422064					CHRUN_JGVV1274_1_T01	Metabolism.Primary metabolism.Carbohydrate metabolism.Glycolysis Gluconeogenesis Metabolism.Primary metabolism.Coenzyme and prosthetic group metabolism.Coenzyme M metabolism.Coenzyme M biosynthesis		VIT_00s1274g00010
VIT_17s0000g02260	JGVv0.723.t01	GSVIVT01008450001	GSVIVP00017847001	VVTU1280_at VVTU40821_at	chr17_01900960_01903772		OK	V1	Aldose 1-epimerase	E5_1_3_3	vv10010Glycolysis	Metabolism.Primary metabolism.Carbohydrate metabolism.Glycolysis Gluconeogenesis	Metabolism.Primary metabolism.Carbohydrate metabolism.Monosaccharide metabolism							AT3G17940	GO:0003824;catalytic activity;F|GO:0016853;isomerase activity;F|GO:0004034;aldose 1-epimerase activity;F|GO:0005975;carbohydrate metabolic process;P|GO:0019318;hexose metabolic process;P|GO:0030246;carbohydrate binding;F	PO:0000230;inflorescence meristem;S|PO:0008019;leaf lamina base;S|PO:0020100;hypocotyl;S|PO:0000084;sperm cell;S|PO:0020030;cotyledon;S|PO:0009052;pedicel;S|PO:0000013;cauline leaf;S|PO:0009009;embryo;S|PO:0000037;shoot apex;S|PO:0009046;flower;S|PO:0020091;male gametophyte;S|PO:0009006;shoot;S|PO:0009001;fruit;S|PO:0009032;petal;S|PO:0020038;petiole;S|PO:0009029;stamen;S|PO:0006345;pollen tube;S…	PF01263;Aldose 1-epimerase		PS00005;Protein kinase C phosphorylation site|PS00006;Casein kinase II phosphorylation site|PS00008;N-myristoylation site|PS00017;ATP/GTP-binding site motif A (P-loop)	peroxisome;7	IPR008183; IPR015443; IPR014718		17_1886094_1888904	shuttleworthii riparia aestivalis	CK240514 EV240608 CK317608 CK240515	TC54262 TC57668 TC64186 TC66086 CK138141 TC54117 TC57081 BQ796344 CF212948	1616334_a_at 1612176_at 1617220_at 1619472_x_at 1608475_at	CHR17_JGVV0_723_T01	Metabolism.Primary metabolism.Carbohydrate metabolism.Glycolysis Gluconeogenesis Metabolism.Primary metabolism.Carbohydrate metabolism.Monosaccharide metabolism		VIT_17s0000g02260
VIT_17s0000g08200	JGVv0.194.t01	GSVIVT01007766001	GSVIVP00016104001	VVTU10021_at	chr17_09257950_09260120		OK	V1	Phosphoglycerate/bisphosphoglycerate mutase	E5_4_2_1	vv10010Glycolysis	Metabolism.Primary metabolism.Carbohydrate metabolism.Glycolysis Gluconeogenesis								AT5G62840		PO:0000230;inflorescence meristem;S|PO:0008019;leaf lamina base;S|PO:0020100;hypocotyl;S|PO:0020030;cotyledon;S|PO:0009052;pedicel;S|PO:0000013;cauline leaf;S|PO:0009009;embryo;S|PO:0009046;flower;S|PO:0000037;shoot apex;S|PO:0009006;shoot;S|PO:0020038;petiole;S|PO:0009029;stamen;S|PO:0009032;petal;S|PO:0009010;seed;S|PO:0020137;leaf apex;S|PO:0009031;sepal;S|PO:0009030;carpel;S|PO:0009047;stem;S…	PF00300;Phosphoglycerate mutase family		PS00001;N-glycosylation site|PS00004;cAMP- and cGMP-dependent protein kinase phosphorylation site|PS00005;Protein kinase C phosphorylation site|PS00006;Casein kinase II phosphorylation site|PS00008;N-myristoylation site|PS00009;Amidation site	chloroplast;14	IPR013078		17_9367285_9369549			TC61753 BQ794749	1611394_at	CHR17_JGVV0_194_T01	Metabolism.Primary metabolism.Carbohydrate metabolism.Glycolysis Gluconeogenesis		VIT_17s0000g08200
VIT_03s0063g02220	JGVv63.207.t01		GSVIVP00036421001		chr03_05459247_05459900		OK (split)	V1	Pyruvate decarboxylase	E4_1_1_1	vv10010Glycolysis	Metabolism.Primary metabolism.Carbohydrate metabolism.Glycolysis Gluconeogenesis	Metabolism.Primary metabolism.Organic acid metabolism.Pyruvate fermentation								GO:0006950;response to stress;P|GO:0016831;carboxy-lyase activity;F|GO:0046872;metal ion binding;F|GO:0030976;thiamin pyrophosphate binding;F|GO:0003824;catalytic activity;F|GO:0016829;lyase activity;F|GO:0000287;magnesium ion binding;F|GO:0004737;pyruvate decarboxylase activity;F				PS00005;Protein kinase C phosphorylation site|PS00006;Casein kinase II phosphorylation site|PS00008;N-myristoylation site	nuclear;8								CHR3_JGVV63_207_T01	Metabolism.Primary metabolism.Carbohydrate metabolism.Glycolysis Gluconeogenesis Metabolism.Primary metabolism.Organic acid metabolism.Pyruvate fermentation		VIT_03s0063g02220
VIT_04s0023g01970	JGVv23.181.t01	GSVIVT01018938001	GSVIVP00024909001	VVTU923_at	chr04_18530909_18534706		OK	V1	Aldose 1-epimerase	E5_1_3_3	vv10010Glycolysis	Metabolism.Primary metabolism.Carbohydrate metabolism.Glycolysis Gluconeogenesis	Metabolism.Primary metabolism.Carbohydrate metabolism.Monosaccharide metabolism							AT5G66530	GO:0003824;catalytic activity;F|GO:0005515;protein binding;F|GO:0016853;isomerase activity;F|GO:0009570;chloroplast stroma;C|GO:0005975;carbohydrate metabolic process;P|GO:0048046;apoplast;C|GO:0009507;chloroplast;C|GO:0030246;carbohydrate binding;F	PO:0000230;inflorescence meristem;S|PO:0008019;leaf lamina base;S|PO:0020100;hypocotyl;S|PO:0000084;sperm cell;S|PO:0020030;cotyledon;S|PO:0000005;cultured cell;S|PO:0009052;pedicel;S|PO:0000013;cauline leaf;S|PO:0009009;embryo;S|PO:0000037;shoot apex;S|PO:0009046;flower;S|PO:0020091;male gametophyte;S|PO:0009006;shoot;S|PO:0020038;petiole;S|PO:0009029;stamen;S|PO:0009032;petal;S|PO:0006345;polle…	PF01263;Aldose 1-epimerase		PS00001;N-glycosylation site|PS00005;Protein kinase C phosphorylation site|PS00006;Casein kinase II phosphorylation site|PS00008;N-myristoylation site	chloroplast;8.5	IPR008183; IPR014718		4_13351775_13355594			TC53629 TC54567 CA816759	1613014_at	CHR4_JGVV23_181_T01	Metabolism.Primary metabolism.Carbohydrate metabolism.Glycolysis Gluconeogenesis Metabolism.Primary metabolism.Carbohydrate metabolism.Monosaccharide metabolism		VIT_04s0023g01970
VIT_14s0108g00190	JGVv108.19.t01	GSVIVT01011365001	GSVIVP00020905001		chr14_28987321_28990631		OK	V1	Aldose 1-epimerase	E5_1_3_3	vv10010Glycolysis	Metabolism.Primary metabolism.Carbohydrate metabolism.Glycolysis Gluconeogenesis	Metabolism.Primary metabolism.Carbohydrate metabolism.Monosaccharide metabolism							AT5G15140	GO:0003824;catalytic activity;F|GO:0016853;isomerase activity;F|GO:0004034;aldose 1-epimerase activity;F|GO:0005975;carbohydrate metabolic process;P|GO:0019318;hexose metabolic process;P|GO:0030246;carbohydrate binding;F	PO:0000230;inflorescence meristem;S|PO:0008019;leaf lamina base;S|PO:0020100;hypocotyl;S|PO:0000084;sperm cell;S|PO:0020030;cotyledon;S|PO:0009052;pedicel;S|PO:0000013;cauline leaf;S|PO:0009009;embryo;S|PO:0000037;shoot apex;S|PO:0009046;flower;S|PO:0020091;male gametophyte;S|PO:0009006;shoot;S|PO:0009001;fruit;S|PO:0009032;petal;S|PO:0020038;petiole;S|PO:0009029;stamen;S|PO:0006345;pollen tube;S…	PF01263;Aldose 1-epimerase		PS00001;N-glycosylation site|PS00005;Protein kinase C phosphorylation site|PS00006;Casein kinase II phosphorylation site|PS00007;Tyrosine kinase phosphorylation site|PS00008;N-myristoylation site	extracellular;6|cytosol;5	IPR008183; IPR015443; IPR014718		14_18174452_18177808			DT006691		CHR14_JGVV108_19_T01	Metabolism.Primary metabolism.Carbohydrate metabolism.Glycolysis Gluconeogenesis Metabolism.Primary metabolism.Carbohydrate metabolism.Monosaccharide metabolism		VIT_14s0108g00190
VIT_00s0984g00010	JGVv984.1.t01	GSVIVT01002941001			chrUn_37288988_37289665		XX	V1	Phosphoglycerate mutase	E5_4_2_1	vv10010Glycolysis	Metabolism.Primary metabolism.Carbohydrate metabolism.Glycolysis Gluconeogenesis														chloroplast;8|mitochondria;6								CHRUN_JGVV984_1_T01	Metabolism.Primary metabolism.Carbohydrate metabolism.Glycolysis Gluconeogenesis		VIT_00s0984g00010
VIT_14s0108g00270	JGVv108.26.t01	GSVIVT01011370001	GSVIVP00020913001		chr14_29031560_29034444	partial2	OK	V1	Aldose 1-epimerase	E5_1_3_3	vv10010Glycolysis	Metabolism.Primary metabolism.Carbohydrate metabolism.Glycolysis Gluconeogenesis	Metabolism.Primary metabolism.Carbohydrate metabolism.Monosaccharide metabolism							AT5G15140	GO:0003824;catalytic activity;F|GO:0016853;isomerase activity;F|GO:0004034;aldose 1-epimerase activity;F|GO:0005975;carbohydrate metabolic process;P|GO:0019318;hexose metabolic process;P|GO:0030246;carbohydrate binding;F	PO:0000230;inflorescence meristem;S|PO:0008019;leaf lamina base;S|PO:0020100;hypocotyl;S|PO:0000084;sperm cell;S|PO:0020030;cotyledon;S|PO:0009052;pedicel;S|PO:0000013;cauline leaf;S|PO:0009009;embryo;S|PO:0000037;shoot apex;S|PO:0009046;flower;S|PO:0020091;male gametophyte;S|PO:0009006;shoot;S|PO:0009001;fruit;S|PO:0009032;petal;S|PO:0020038;petiole;S|PO:0009029;stamen;S|PO:0006345;pollen tube;S…	PF01263;Aldose 1-epimerase		PS00001;N-glycosylation site|PS00005;Protein kinase C phosphorylation site|PS00006;Casein kinase II phosphorylation site|PS00007;Tyrosine kinase phosphorylation site|PS00008;N-myristoylation site	extracellular;5|cytosol;5|chloroplast;2	IPR008183; IPR015443; IPR014718		14_18218855_18221905		EV231956	TC62616 TC61655 CF605188	1613939_at	CHR14_JGVV108_26_T01	Metabolism.Primary metabolism.Carbohydrate metabolism.Glycolysis Gluconeogenesis Metabolism.Primary metabolism.Carbohydrate metabolism.Monosaccharide metabolism		VIT_14s0108g00270
VIT_00s1356g00020	JGVv1356.2.t01	GSVIVT01004471001	GSVIVP00012839001		chrUn_38778598_38779121		redundant3	V1	Phosphosulfolactate synthase protein	E4_4_1_19	vv10010Glycolysis	Metabolism.Primary metabolism.Carbohydrate metabolism.Glycolysis Gluconeogenesis	Metabolism.Primary metabolism.Coenzyme and prosthetic group metabolism.Coenzyme M metabolism.Coenzyme M biosynthesis							AT4G21320	GO:0003824;catalytic activity;F|GO:0008152;metabolic process;P|GO:0019295;coenzyme M biosynthetic process;P				PS00001;N-glycosylation site|PS00008;N-myristoylation site	nuclear;6|chloroplast;4|cytoskeleton/nuclear;3|nuclear/plasma membrane;3|cytosol;3	IPR013785; IPR003830; IPR015500		Unrandom_82408522_82422064					CHRUN_JGVV1356_2_T01	Metabolism.Primary metabolism.Carbohydrate metabolism.Glycolysis Gluconeogenesis Metabolism.Primary metabolism.Coenzyme and prosthetic group metabolism.Coenzyme M metabolism.Coenzyme M biosynthesis		VIT_00s1356g00020
VIT_18s0001g08030	JGVv1.486.t01	GSVIVT01009232001	GSVIVP00015052001 GSVIVP00015051001	VVTU4079_s_at	chr18_06486587_06491915		merge2	V1	Phosphoglycerate mutase	E5_4_2_1	vv10010Glycolysis	Metabolism.Primary metabolism.Carbohydrate metabolism.Glycolysis Gluconeogenesis								AT1G58280		PO:0000230;inflorescence meristem;S|PO:0008019;leaf lamina base;S|PO:0020100;hypocotyl;S|PO:0020030;cotyledon;S|PO:0009052;pedicel;S|PO:0000013;cauline leaf;S|PO:0009009;embryo;S|PO:0009046;flower;S|PO:0000037;shoot apex;S|PO:0020091;male gametophyte;S|PO:0009006;shoot;S|PO:0020038;petiole;S|PO:0009029;stamen;S|PO:0009032;petal;S|PO:0009031;sepal;S|PO:0009010;seed;S|PO:0020137;leaf apex;S|PO:0009…	PF00300;Phosphoglycerate mutase family	SM00855;Phosphoglycerate mutase family	PS00004;cAMP- and cGMP-dependent protein kinase phosphorylation site|PS00005;Protein kinase C phosphorylation site|PS00006;Casein kinase II phosphorylation site|PS00008;N-myristoylation site	chloroplast;11	IPR013078		18_6408392_6411722	shuttleworthii	EV235973	TC55617 TC67652 TC58790 CB971070	1608530_at	CHR18_JGVV1_486_T01	Metabolism.Primary metabolism.Carbohydrate metabolism.Glycolysis Gluconeogenesis		VIT_18s0001g08030
VIT_18s0122g00960	JGVv122.42.t01	GSVIVT01013403001	GSVIVP00002909001	VVTU5612_at	chr18_00681266_00684519		OK	V1	Glyceraldehyde-3-phosphate dehydrogenase B, chloroplast precursor	E1_2_1_12	vv10010Glycolysis	Metabolism.Primary metabolism.Carbohydrate metabolism.Glycolysis Gluconeogenesis								AT1G42970	GO:0047100;glyceraldehyde-3-phosphate dehydrogenase (NADP+) (phosphorylating) activity;F|GO:0008943;glyceraldehyde-3-phosphate dehydrogenase activity;F|GO:0051287;NAD or NADH binding;F|GO:0008152;metabolic process;P|GO:0009507;chloroplast;C|GO:0016491;oxidoreductase activity;F|GO:0003824;catalytic activity;F|GO:0009536;plastid;C|GO:0019253;reductive pentose-phosphate cycle;P|GO:0055114;oxidation …	PO:0000230;inflorescence meristem;S|PO:0008019;leaf lamina base;S|PO:0020100;hypocotyl;S|PO:0020030;cotyledon;S|PO:0000005;cultured cell;S|PO:0009052;pedicel;S|PO:0000013;cauline leaf;S|PO:0009009;embryo;S|PO:0000037;shoot apex;S|PO:0009046;flower;S|PO:0009001;fruit;S|PO:0020091;male gametophyte;S|PO:0009006;shoot;S|PO:0020038;petiole;S|PO:0009029;stamen;S|PO:0009032;petal;S|PO:0000293;guard cell…	PF00044;Glyceraldehyde 3-phosphate dehydrogenase, NAD binding domain|PF02800;Glyceraldehyde 3-phosphate dehydrogenase, C-terminal domain	SM00846;Glyceraldehyde 3-phosphate dehydrogenase, NAD binding domain	PS00001;N-glycosylation site|PS00004;cAMP- and cGMP-dependent protein kinase phosphorylation site|PS00005;Protein kinase C phosphorylation site|PS00006;Casein kinase II phosphorylation site|PS00007;Tyrosine kinase phosphorylation site|PS00008;N-myristoylation site|PS00009;Amidation site|PS00071;Glyceraldehyde 3-phosphate dehydrogenase active site	chloroplast;10	IPR000173; IPR006424; IPR003823		18_660879_664275	aestivalis shuttleworthii hybrid arizonica_x_rupestris		TC60916 TC59210 TC66567 CD711412 CB344473	1617428_at	CHR18_JGVV122_42_T01	Metabolism.Primary metabolism.Carbohydrate metabolism.Glycolysis Gluconeogenesis		VIT_18s0122g00960
VIT_00s0960g00040	JGVv960.2.t01	GSVIVT01002901001	GSVIVP00012839001		chrUn_37162360_37162969		redundant4	V1	Phosphosulfolactate synthase protein	E4_4_1_19	vv10010Glycolysis	Metabolism.Primary metabolism.Carbohydrate metabolism.Glycolysis Gluconeogenesis	Metabolism.Primary metabolism.Coenzyme and prosthetic group metabolism.Coenzyme M metabolism.Coenzyme M biosynthesis							AT4G21320	GO:0003824;catalytic activity;F|GO:0008152;metabolic process;P|GO:0019295;coenzyme M biosynthetic process;P				PS00001;N-glycosylation site|PS00005;Protein kinase C phosphorylation site|PS00006;Casein kinase II phosphorylation site|PS00008;N-myristoylation site	cytosol;10	IPR013785; IPR003830; IPR015500		Unrandom_82408522_82422064					CHRUN_JGVV960_2_T01	Metabolism.Primary metabolism.Carbohydrate metabolism.Glycolysis Gluconeogenesis Metabolism.Primary metabolism.Coenzyme and prosthetic group metabolism.Coenzyme M metabolism.Coenzyme M biosynthesis		VIT_00s0960g00040
VIT_08s0007g03960	JGVv7.476.t01	GSVIVT01033770001	GSVIVP00021683001 GSVIVP00021684001	VVTU9252_at VVTU27240_at	chr08_17981832_17987572		merge2	V1	Phosphopyruvate hydratase.	E4_2_1_11	vv10010Glycolysis	Metabolism.Primary metabolism.Carbohydrate metabolism.Glycolysis Gluconeogenesis								AT2G36530	GO:0000015;phosphopyruvate hydratase complex;C|GO:0016829;lyase activity;F|GO:0006096;glycolysis;P|GO:0000287;magnesium ion binding;F|GO:0046872;metal ion binding;F|GO:0005737;cytoplasm;C|GO:0004634;phosphopyruvate hydratase activity;F	PO:0000230;inflorescence meristem;S|PO:0008019;leaf lamina base;S|PO:0000003;whole plant;S|PO:0020100;hypocotyl;S|PO:0000084;sperm cell;S|PO:0020030;cotyledon;S|PO:0000282;trichome;S|PO:0000005;cultured cell;S|PO:0009052;pedicel;S|PO:0000013;cauline leaf;S|PO:0009009;embryo;S|PO:0000037;shoot apex;S|PO:0009046;flower;S|PO:0009001;fruit;S|PO:0020091;male gametophyte;S|PO:0009006;shoot;S|PO:0020038…	PF03952;Enolase, N-terminal domain|PF00113;Enolase, C-terminal TIM barrel domain		PS00005;Protein kinase C phosphorylation site|PS00006;Casein kinase II phosphorylation site|PS00008;N-myristoylation site|PS00164;Enolase signature	cytosol;5.5|chloroplast;5|cytosol/nuclear;3.5	IPR000941		8_16926155_16929057	Riparia shuttleworthii arizonica_x_ rupestris	CK138199 EV243091 EV242125 EV239420 EV237514 EV229747 EV227986 CK592945 CK592944 CK138200	TC60581 DY475027 TC61361 CK138199 DT006621 CF214795	1609004_s_at 1612775_at	CHR8_JGVV7_476_T01	Metabolism.Primary metabolism.Carbohydrate metabolism.Glycolysis Gluconeogenesis		VIT_08s0007g03960
VIT_05s0062g00970	GSVIVT00031645001.t01	GSVIVT01031645001	GSVIVP00033536001		chr05_19561953_19570171		OK	V1	Pyruvate decarboxylase isozyme 2	E4_1_1_1	vv10010Glycolysis	Metabolism.Primary metabolism.Carbohydrate metabolism.Glycolysis Gluconeogenesis	Metabolism.Primary metabolism.Organic acid metabolism.Pyruvate fermentation																5_17780526_17781101					CHR5_GSVIVT00031645001_T01	Metabolism.Primary metabolism.Carbohydrate metabolism.Glycolysis Gluconeogenesis Metabolism.Primary metabolism.Organic acid metabolism.Pyruvate fermentation		VIT_05s0062g00970
VIT_14s0006g03030	PDVv6.235.t01				chr14_21419495_21419856		XX	V1	Glyceraldehyde-3-phosphate dehydrogenase GAPC1,cytosolic	E1_2_1_12	vv10010Glycolysis	Metabolism.Primary metabolism.Carbohydrate metabolism.Glycolysis Gluconeogenesis									GO:0051287;NAD or NADH binding;F|GO:0008152;metabolic process;P|GO:0003824;catalytic activity;F|GO:0016491;oxidoreductase activity;F|GO:0055114;oxidation reduction;P|GO:0005488;binding;F|GO:0004365;glyceraldehyde-3-phosphate dehydrogenase (phosphorylating) activity;F|GO:0006006;glucose metabolic process;P		PF02800;Glyceraldehyde 3-phosphate dehydrogenase, C-terminal domain		PS00005;Protein kinase C phosphorylation site|PS00008;N-myristoylation site	extracellular;5|cytosol;4|cytosol/peroxisome;2|cytosol/plasma membrane;2|endoplasmic reticulum;2								CHR14_PDVV6_235_T01	Metabolism.Primary metabolism.Carbohydrate metabolism.Glycolysis Gluconeogenesis		VIT_14s0006g03030
VIT_14s0068g00680	JGVv68.63.t01	GSVIVT01032942001	GSVIVP00037996001 GSVIVP00037997001	VVTU17859_s_at VVTU33738_s_at VVTU27512_x_at VVTU11859_s_at VVTU21121_s_at	chr14_24482406_24484689		merge2	V1	Glyceraldehyde-3-phosphate dehydrogenase A, chloroplast precursor	E1_2_1_12	vv10010Glycolysis	Metabolism.Primary metabolism.Carbohydrate metabolism.Glycolysis Gluconeogenesis								AT1G12900	GO:0047100;glyceraldehyde-3-phosphate dehydrogenase (NADP+) (phosphorylating) activity;F|GO:0008943;glyceraldehyde-3-phosphate dehydrogenase activity;F|GO:0051287;NAD or NADH binding;F|GO:0008152;metabolic process;P|GO:0016491;oxidoreductase activity;F|GO:0003824;catalytic activity;F|GO:0055114;oxidation reduction;P|GO:0004365;glyceraldehyde-3-phosphate dehydrogenase (phosphorylating) activity;F|…	PO:0000230;inflorescence meristem;S|PO:0008019;leaf lamina base;S|PO:0020100;hypocotyl;S|PO:0020030;cotyledon;S|PO:0000005;cultured cell;S|PO:0009052;pedicel;S|PO:0000013;cauline leaf;S|PO:0009009;embryo;S|PO:0000037;shoot apex;S|PO:0009046;flower;S|PO:0009001;fruit;S|PO:0020091;male gametophyte;S|PO:0009006;shoot;S|PO:0020038;petiole;S|PO:0009029;stamen;S|PO:0009032;petal;S|PO:0000293;guard cell…	PF00044;Glyceraldehyde 3-phosphate dehydrogenase, NAD binding domain|PF02800;Glyceraldehyde 3-phosphate dehydrogenase, C-terminal domain	SM00846;Glyceraldehyde 3-phosphate dehydrogenase, NAD binding domain	PS00001;N-glycosylation site|PS00004;cAMP- and cGMP-dependent protein kinase phosphorylation site|PS00005;Protein kinase C phosphorylation site|PS00006;Casein kinase II phosphorylation site|PS00008;N-myristoylation site|PS00009;Amidation site|PS00071;Glyceraldehyde 3-phosphate dehydrogenase active site	chloroplast;9	IPR000173; IPR006424		14_13685164_13686571	aestivalis shuttleworthii arizonica_x_ rupestris hybrid		TC51781 TC63227 CA809281	1622715_s_at	CHR14_JGVV68_63_T01	Metabolism.Primary metabolism.Carbohydrate metabolism.Glycolysis Gluconeogenesis		VIT_14s0068g00680
VIT_03s0038g03640	JGVv38.108.t01	GSVIVT01023895001	GSVIVP00036253001	VVTU15418_at	chr03_02613690_02616999		OK	V1	Phosphoglycerate mutase	E5_4_2_1	vv10010Glycolysis	Metabolism.Primary metabolism.Carbohydrate metabolism.Glycolysis Gluconeogenesis								AT4G38370	GO:0003824;catalytic activity;F|GO:0005524;ATP binding;F|GO:0006003;fructose 2,6-bisphosphate metabolic process;P	PO:0000230;inflorescence meristem;S|PO:0008019;leaf lamina base;S|PO:0020100;hypocotyl;S|PO:0000084;sperm cell;S|PO:0020030;cotyledon;S|PO:0009052;pedicel;S|PO:0000013;cauline leaf;S|PO:0009009;embryo;S|PO:0000037;shoot apex;S|PO:0009046;flower;S|PO:0020091;male gametophyte;S|PO:0009006;shoot;S|PO:0020038;petiole;S|PO:0009029;stamen;S|PO:0009032;petal;S|PO:0020137;leaf apex;S|PO:0009010;seed;S|PO…	PF00300;Phosphoglycerate mutase family	SM00855;Phosphoglycerate mutase family	PS00005;Protein kinase C phosphorylation site|PS00006;Casein kinase II phosphorylation site|PS00008;N-myristoylation site	mitochondria;4|nuclear;4|chloroplast;3|cytoskeleton/plasma membrane;1|cytoskeleton;1|plasma membrane;1|cytosol/plasma membrane;1|cytosol;1	IPR013078		3_2595587_2598924			DT031388 TC64594		CHR3_JGVV38_108_T01	Metabolism.Primary metabolism.Carbohydrate metabolism.Glycolysis Gluconeogenesis		VIT_03s0038g03640
VIT_11s0052g00660	JGVv52.108.t01	GSVIVT01029239001	GSVIVP00031339001	VVTU2719_at	chr11_18142577_18168559		OK	V1	Aldose 1-epimerase	E5_1_3_3	vv10010Glycolysis	Metabolism.Primary metabolism.Carbohydrate metabolism.Glycolysis Gluconeogenesis	Metabolism.Primary metabolism.Carbohydrate metabolism.Monosaccharide metabolism							AT5G57330	GO:0003824;catalytic activity;F|GO:0016853;isomerase activity;F|GO:0005975;carbohydrate metabolic process;P|GO:0030246;carbohydrate binding;F	PO:0000230;inflorescence meristem;S|PO:0008019;leaf lamina base;S|PO:0000084;sperm cell;S|PO:0020100;hypocotyl;S|PO:0020030;cotyledon;S|PO:0000005;cultured cell;S|PO:0009052;pedicel;S|PO:0000013;cauline leaf;S|PO:0009009;embryo;S|PO:0009046;flower;S|PO:0000037;shoot apex;S|PO:0020091;male gametophyte;S|PO:0009006;shoot;S|PO:0020038;petiole;S|PO:0009029;stamen;S|PO:0009032;petal;S|PO:0006345;polle…	PF01263;Aldose 1-epimerase		PS00001;N-glycosylation site|PS00004;cAMP- and cGMP-dependent protein kinase phosphorylation site|PS00005;Protein kinase C phosphorylation site|PS00006;Casein kinase II phosphorylation site|PS00008;N-myristoylation site	cytosol;7	IPR008183; IPR014718		11_12294564_12320753	shuttleworthii arizonica_x_ rupestris	EV235629	TC59268 CF213486	1613587_at	CHR11_JGVV52_108_T01	Metabolism.Primary metabolism.Carbohydrate metabolism.Glycolysis Gluconeogenesis Metabolism.Primary metabolism.Carbohydrate metabolism.Monosaccharide metabolism		VIT_11s0052g00660
VIT_17s0000g10430	JGVv0.5.t01	GSVIVT01007521001	GSVIVP00009717001	VVTU27647_x_at VVTU30461_x_at VVTU14298_s_at VVTU4244_s_at VVTU21279_at VVTU30461_s_at VVTU27647_s_at VVTU27484_s_at VVTU17834_s_at VVTU18237_s_at	chr17_12807078_12811952		OK	V1	Glyceraldehyde-3-phosphate dehydrogenase, cytosolic 3	E1_2_1_12	vv10010Glycolysis	Metabolism.Primary metabolism.Carbohydrate metabolism.Glycolysis Gluconeogenesis								AT1G13440	GO:0005886;plasma membrane;C|GO:0005618;cell wall;C|GO:0005829;cytosol;C|GO:0016020;membrane;C|GO:0003824;catalytic activity;F|GO:0006094;gluconeogenesis;P|GO:0055114;oxidation reduction;P|GO:0004365;glyceraldehyde-3-phosphate dehydrogenase (phosphorylating) activity;F|GO:0005488;binding;F|GO:0005739;mitochondrion;C|GO:0006006;glucose metabolic process;P|GO:0042742;defense response to bacterium;P…	PO:0000230;inflorescence meristem;S|PO:0008019;leaf lamina base;S|PO:0020100;hypocotyl;S|PO:0020030;cotyledon;S|PO:0000005;cultured cell;S|PO:0009052;pedicel;S|PO:0000013;cauline leaf;S|PO:0009009;embryo;S|PO:0000037;shoot apex;S|PO:0009046;flower;S|PO:0020091;male gametophyte;S|PO:0009006;shoot;S|PO:0009001;fruit;S|PO:0020038;petiole;S|PO:0009029;stamen;S|PO:0009032;petal;S|PO:0006345;pollen tub…	PF00044;Glyceraldehyde 3-phosphate dehydrogenase, NAD binding domain|PF02800;Glyceraldehyde 3-phosphate dehydrogenase, C-terminal domain	SM00846;Glyceraldehyde 3-phosphate dehydrogenase, NAD binding domain	PS00001;N-glycosylation site|PS00005;Protein kinase C phosphorylation site|PS00006;Casein kinase II phosphorylation site|PS00008;N-myristoylation site|PS00071;Glyceraldehyde 3-phosphate dehydrogenase active site	cytosol;14	IPR000173; IPR006424		17_13002527_13006410	aestivalis Riparia shuttleworthii hybrid	CK240488 EV229122 EV228337 EV227897 EV227738 CO168519 CO168518 CO058926 CO058925 CK240489 EV231194 EV231424 EV231583 EV232465 EV236735 EV237626 EV238321 EV243201 EV243299	CF568810 TC56459 TC52641 TC56657 CF510851 DV940553 CF603569 TC67765 CF605729 DV222030 TC52498 CF606976 TC60662 CB973647 CB348313 TC58998	1608869_s_at 1608087_s_at	CHR17_JGVV0_5_T01	Metabolism.Primary metabolism.Carbohydrate metabolism.Glycolysis Gluconeogenesis		VIT_17s0000g10430
VIT_08s0217g00100	JGVv217.10.t01	GSVIVT01003940001	GSVIVP00001355001	VVTU2907_at	chr08_08220016_08222682		OK	V1	Pyruvate decarboxylase isozyme 2	E4_1_1_1	vv10010Glycolysis	Metabolism.Primary metabolism.Carbohydrate metabolism.Glycolysis Gluconeogenesis	Metabolism.Primary metabolism.Organic acid metabolism.Pyruvate fermentation							AT5G54960	GO:0047434;indolepyruvate decarboxylase activity;F|GO:0016831;carboxy-lyase activity;F|GO:0030976;thiamin pyrophosphate binding;F|GO:0003824;catalytic activity;F|GO:0016829;lyase activity;F|GO:0000287;magnesium ion binding;F|GO:0004737;pyruvate decarboxylase activity;F|GO:0016740;transferase activity;F	PO:0000230;inflorescence meristem;S|PO:0008019;leaf lamina base;S|PO:0020100;hypocotyl;S|PO:0000084;sperm cell;S|PO:0020030;cotyledon;S|PO:0000005;cultured cell;S|PO:0009052;pedicel;S|PO:0000013;cauline leaf;S|PO:0000037;shoot apex;S|PO:0009009;embryo;S|PO:0009046;flower;S|PO:0020091;male gametophyte;S|PO:0009006;shoot;S|PO:0020038;petiole;S|PO:0009032;petal;S|PO:0009029;stamen;S|PO:0000293;guard…	PF02776;Thiamine pyrophosphate enzyme, N-terminal TPP binding domain|PF00205;Thiamine pyrophosphate enzyme, central domain|PF02775;Thiamine pyrophosphate enzyme, C-terminal TPP binding domain		PS00001;N-glycosylation site|PS00005;Protein kinase C phosphorylation site|PS00006;Casein kinase II phosphorylation site|PS00008;N-myristoylation site	cytosol;6|cytosol/plasma membrane;4|endoplasmic reticulum;4	IPR012110; IPR012001; IPR011766; IPR012000	Q9FVE1	8_7060986_7063730	shuttleworthii hybrid	EV228200 EV228107 EV234864	CF202963 CF602824 TC56029 DV940706	1621682_s_at 1611322_at	CHR8_JGVV217_10_T01	Metabolism.Primary metabolism.Carbohydrate metabolism.Glycolysis Gluconeogenesis Metabolism.Primary metabolism.Organic acid metabolism.Pyruvate fermentation		VIT_08s0217g00100
VIT_04s0023g03650	JGVv23.28.t01	GSVIVT01018752001	GSVIVP00036759001		chr04_20192007_20209679		OK	V1	Galactose mutarotase-like	E5_1_3_3	vv10010Glycolysis	Metabolism.Primary metabolism.Carbohydrate metabolism.Glycolysis Gluconeogenesis								AT5G66150	GO:0006013;mannose metabolic process;P|GO:0008270;zinc ion binding;F|GO:0005975;carbohydrate metabolic process;P|GO:0016787;hydrolase activity;F|GO:0004559;alpha-mannosidase activity;F|GO:0030246;carbohydrate binding;F|GO:0015923;mannosidase activity;F|GO:0003824;catalytic activity;F|GO:0004553;hydrolase activity, hydrolyzing O-glycosyl compounds;F	PO:0000230;inflorescence meristem;S|PO:0008019;leaf lamina base;S|PO:0020100;hypocotyl;S|PO:0000084;sperm cell;S|PO:0020030;cotyledon;S|PO:0000005;cultured cell;S|PO:0009052;pedicel;S|PO:0000013;cauline leaf;S|PO:0009009;embryo;S|PO:0000037;shoot apex;S|PO:0009046;flower;S|PO:0009001;fruit;S|PO:0020091;male gametophyte;S|PO:0009006;shoot;S|PO:0020038;petiole;S|PO:0009029;stamen;S|PO:0009032;petal…	PF01074;Glycosyl hydrolases family 38 N-terminal domain|PF09261;Alpha mannosidase, middle domain|PF07748;Glycosyl hydrolases family 38 C-terminal domain	SM00872;Alpha mannosidase, middle domain	PS00001;N-glycosylation site|PS00004;cAMP- and cGMP-dependent protein kinase phosphorylation site|PS00005;Protein kinase C phosphorylation site|PS00006;Casein kinase II phosphorylation site|PS00007;Tyrosine kinase phosphorylation site|PS00008;N-myristoylation site|PS00009;Amidation site	cytosol;9	IPR011682; IPR015341; IPR000602		4_15047295_15064608					CHR4_JGVV23_28_T01	Metabolism.Primary metabolism.Carbohydrate metabolism.Glycolysis Gluconeogenesis		VIT_04s0023g03650
VIT_02s0025g00180	JGVv25.16.t01	GSVIVT01019398001	GSVIVP00002561001	VVTU9498_at	chr02_00317023_00320952		OK	V1	Bisphosphoglycerate mutase	E5_4_2_4	vv10010Glycolysis	Metabolism.Primary metabolism.Carbohydrate metabolism.Glycolysis Gluconeogenesis								AT3G05170	GO:0003824;catalytic activity;F|GO:0008152;metabolic process;P	PO:0000230;inflorescence meristem;S|PO:0008019;leaf lamina base;S|PO:0000084;sperm cell;S|PO:0020100;hypocotyl;S|PO:0020030;cotyledon;S|PO:0009052;pedicel;S|PO:0000013;cauline leaf;S|PO:0009009;embryo;S|PO:0009046;flower;S|PO:0000037;shoot apex;S|PO:0020091;male gametophyte;S|PO:0009006;shoot;S|PO:0020038;petiole;S|PO:0009029;stamen;S|PO:0009032;petal;S|PO:0009031;sepal;S|PO:0009010;seed;S|PO:002…	PF00300;Phosphoglycerate mutase family	SM00855;Phosphoglycerate mutase family	PS00004;cAMP- and cGMP-dependent protein kinase phosphorylation site|PS00005;Protein kinase C phosphorylation site|PS00006;Casein kinase II phosphorylation site|PS00007;Tyrosine kinase phosphorylation site|PS00008;N-myristoylation site|PS00175;Phosphoglycerate mutase family phosphohistidine signature	chloroplast;6|cytosol;6	IPR001345; IPR013078		2_124557_128456			TC55363 TC54703 BM437572	1618989_at 1615186_at 1622706_at 1618896_at	CHR2_JGVV25_16_T01	Metabolism.Primary metabolism.Carbohydrate metabolism.Glycolysis Gluconeogenesis		VIT_02s0025g00180
VIT_02s0025g04900	JGVv25.446.t01	GSVIVT01019912001	GSVIVP00001041001	VVTU6075_at	chr02_04413737_04417352		OK	V1	Phosphoglycerate mutase	E5_4_2_1	vv10010Glycolysis	Metabolism.Primary metabolism.Carbohydrate metabolism.Glycolysis Gluconeogenesis								AT1G73970		PO:0000230;inflorescence meristem;S|PO:0008019;leaf lamina base;S|PO:0020100;hypocotyl;S|PO:0000084;sperm cell;S|PO:0020030;cotyledon;S|PO:0009052;pedicel;S|PO:0000013;cauline leaf;S|PO:0009009;embryo;S|PO:0000037;shoot apex;S|PO:0009046;flower;S|PO:0020091;male gametophyte;S|PO:0009006;shoot;S|PO:0020038;petiole;S|PO:0009029;stamen;S|PO:0009032;petal;S|PO:0020137;leaf apex;S|PO:0009010;seed;S|PO…			PS00001;N-glycosylation site|PS00004;cAMP- and cGMP-dependent protein kinase phosphorylation site|PS00005;Protein kinase C phosphorylation site|PS00006;Casein kinase II phosphorylation site|PS00007;Tyrosine kinase phosphorylation site|PS00008;N-myristoylation site|PS00342;Microbodies C-terminal targeting signal	plasma membrane;9			2_4352100_4355473	arizonica_x_ rupestris	EV238737	TC53263 CF404862	1618954_at	CHR2_JGVV25_446_T01	Metabolism.Primary metabolism.Carbohydrate metabolism.Glycolysis Gluconeogenesis		VIT_02s0025g04900
VIT_11s0016g01570	JGVv16.132.t01	GSVIVT01015129001	GSVIVP00016494001		chr11_01284219_01285208		OK (split)	V1	Enolase	E4_2_1_11	vv10010Glycolysis	Metabolism.Primary metabolism.Carbohydrate metabolism.Glycolysis Gluconeogenesis								AT1G26330	GO:0016829;lyase activity;F|GO:0016787;hydrolase activity;F|GO:0004634;phosphopyruvate hydratase activity;F				PS00001;N-glycosylation site|PS00005;Protein kinase C phosphorylation site|PS00006;Casein kinase II phosphorylation site|PS00008;N-myristoylation site	cytosol;5.5|cytosol/endoplasmic reticulum;3.5	IPR000941		11_1258290_1265506					CHR11_JGVV16_132_T01	Metabolism.Primary metabolism.Carbohydrate metabolism.Glycolysis Gluconeogenesis		VIT_11s0016g01570
VIT_08s0056g00200	JGVv56.18.t01	GSVIVT01029842001	GSVIVP00033622001	VVTU38151_s_at	chr08_00327911_00334059		OK	V1	2,3-bisphosphoglycerate-independent phosphoglycerate mutase	E5_4_2_1	vv10010Glycolysis	Metabolism.Primary metabolism.Carbohydrate metabolism.Glycolysis Gluconeogenesis								AT3G08590	GO:0006950;response to stress;P|GO:0006096;glycolysis;P|GO:0046872;metal ion binding;F|GO:0005737;cytoplasm;C|GO:0008152;metabolic process;P|GO:0003824;catalytic activity;F|GO:0016853;isomerase activity;F|GO:0030145;manganese ion binding;F|GO:0004619;phosphoglycerate mutase activity;F|GO:0006007;glucose catabolic process;P	PO:0000230;inflorescence meristem;S|PO:0008019;leaf lamina base;S|PO:0020100;hypocotyl;S|PO:0000084;sperm cell;S|PO:0020030;cotyledon;S|PO:0000005;cultured cell;S|PO:0009052;pedicel;S|PO:0000013;cauline leaf;S|PO:0009009;embryo;S|PO:0000037;shoot apex;S|PO:0009046;flower;S|PO:0020091;male gametophyte;S|PO:0009006;shoot;S|PO:0009001;fruit;S|PO:0009032;petal;S|PO:0020038;petiole;S|PO:0009029;stamen…	PF06415;BPG-independent PGAM N-terminus (iPGM_N)|PF01676;Metalloenzyme superfamily		PS00001;N-glycosylation site|PS00005;Protein kinase C phosphorylation site|PS00006;Casein kinase II phosphorylation site|PS00008;N-myristoylation site	cytosol;14	IPR017849; IPR011258; IPR006124; IPR005995		8_329702_336074	shuttleworthii hybrid	EV229162	BQ798815 TC67556 TC61724 TC59422 TC67009 TC62807 TC66049 CF208973 TC52561	1620557_at 1617144_s_at	CHR8_JGVV56_18_T01	Metabolism.Primary metabolism.Carbohydrate metabolism.Glycolysis Gluconeogenesis		VIT_08s0056g00200
VIT_06s0004g05900	JGVv4.244.t01	GSVIVT01024818001	GSVIVP00024180001	VVTU5199_at VVTU9923_at	chr06_06648942_06656794		OK	V1	Phosphopyruvate hydratase.	E4_2_1_11	vv10010Glycolysis	Metabolism.Primary metabolism.Carbohydrate metabolism.Glycolysis Gluconeogenesis								AT2G29560	GO:0000015;phosphopyruvate hydratase complex;C|GO:0016829;lyase activity;F|GO:0006096;glycolysis;P|GO:0000287;magnesium ion binding;F|GO:0004634;phosphopyruvate hydratase activity;F	PO:0000230;inflorescence meristem;S|PO:0008019;leaf lamina base;S|PO:0000003;whole plant;S|PO:0020100;hypocotyl;S|PO:0000084;sperm cell;S|PO:0020030;cotyledon;S|PO:0000282;trichome;S|PO:0000005;cultured cell;S|PO:0009052;pedicel;S|PO:0000013;cauline leaf;S|PO:0009009;embryo;S|PO:0000037;shoot apex;S|PO:0009046;flower;S|PO:0009001;fruit;S|PO:0020091;male gametophyte;S|PO:0009006;shoot;S|PO:0020038…	PF03952;Enolase, N-terminal domain|PF00113;Enolase, C-terminal TIM barrel domain		PS00001;N-glycosylation site|PS00004;cAMP- and cGMP-dependent protein kinase phosphorylation site|PS00005;Protein kinase C phosphorylation site|PS00006;Casein kinase II phosphorylation site|PS00007;Tyrosine kinase phosphorylation site|PS00008;N-myristoylation site|PS00164;Enolase signature	cytosol;5|cytoskeleton;3.5|cytosol/peroxisome;3|cytoskeleton/nuclear;3|chloroplast;2	IPR000941		6_6604720_6612139	shuttleworthii		TC62429 TC67780		CHR6_JGVV4_244_T01	Metabolism.Primary metabolism.Carbohydrate metabolism.Glycolysis Gluconeogenesis		VIT_06s0004g05900
VIT_15s0024g00630	JGVv24.96.t01		GSVIVP00022984001		chr15_01084707_01085150		OK	V1	Pyruvate decarboxylase isozyme 2	E4_1_1_1	vv10010Glycolysis	Metabolism.Primary metabolism.Carbohydrate metabolism.Glycolysis Gluconeogenesis	Metabolism.Primary metabolism.Organic acid metabolism.Pyruvate fermentation												PS00005;Protein kinase C phosphorylation site|PS00008;N-myristoylation site	nuclear;9			6_16372669_16380631					CHR15_JGVV24_96_T01	Metabolism.Primary metabolism.Carbohydrate metabolism.Glycolysis Gluconeogenesis Metabolism.Primary metabolism.Organic acid metabolism.Pyruvate fermentation		VIT_15s0024g00630
VIT_02s0025g01030	JGVv25.94.t01	GSVIVT01019482001	GSVIVP00002471001		chr02_01000278_01003017		OK	V1	Aldose 1-epimerase	E5_1_3_3	vv10010Glycolysis	Metabolism.Primary metabolism.Carbohydrate metabolism.Glycolysis Gluconeogenesis	Metabolism.Primary metabolism.Carbohydrate metabolism.Monosaccharide metabolism							AT4G23730	GO:0003824;catalytic activity;F|GO:0016853;isomerase activity;F|GO:0005975;carbohydrate metabolic process;P|GO:0030246;carbohydrate binding;F	PO:0000230;inflorescence meristem;S|PO:0008019;leaf lamina base;S|PO:0000084;sperm cell;S|PO:0020100;hypocotyl;S|PO:0020030;cotyledon;S|PO:0000005;cultured cell;S|PO:0009052;pedicel;S|PO:0000013;cauline leaf;S|PO:0009009;embryo;S|PO:0009046;flower;S|PO:0000037;shoot apex;S|PO:0020091;male gametophyte;S|PO:0009006;shoot;S|PO:0020038;petiole;S|PO:0009029;stamen;S|PO:0009032;petal;S|PO:0006345;polle…	PF01263;Aldose 1-epimerase		PS00001;N-glycosylation site|PS00005;Protein kinase C phosphorylation site|PS00006;Casein kinase II phosphorylation site|PS00008;N-myristoylation site	cytosol;6|cytosol/endoplasmic reticulum;3|cytosol/plasma membrane;3|cytoskeleton;3	IPR008183; IPR014718		2_806242_808965					CHR2_JGVV25_94_T01	Metabolism.Primary metabolism.Carbohydrate metabolism.Glycolysis Gluconeogenesis Metabolism.Primary metabolism.Carbohydrate metabolism.Monosaccharide metabolism		VIT_02s0025g01030
VIT_13s0067g00340	JGVv112.7.t01	GSVIVT01012373001			chr13_random_00226319_00227853		XX	V1	Pyruvate decarboxylase isozyme 3	E4_1_1_1	vv10010Glycolysis	Metabolism.Primary metabolism.Carbohydrate metabolism.Glycolysis Gluconeogenesis	Metabolism.Primary metabolism.Organic acid metabolism.Pyruvate fermentation								GO:0030976;thiamin pyrophosphate binding;F				PS00001;N-glycosylation site|PS00005;Protein kinase C phosphorylation site|PS00006;Casein kinase II phosphorylation site|PS00008;N-myristoylation site	cytosol/nuclear;4|nuclear;3.5|cytosol;3.5|mitochondria;3|plasma membrane;1.5|cytosol/mitochondria;1.5|Golgi apparatus/plasma membrane;1.5								CHR13_RANDOM_JGVV112_7_T01	Metabolism.Primary metabolism.Carbohydrate metabolism.Glycolysis Gluconeogenesis Metabolism.Primary metabolism.Organic acid metabolism.Pyruvate fermentation		VIT_13s0067g00340
VIT_19s0085g00600	JGVv85.58.t01	GSVIVT01036751001	GSVIVP00002074001		chr19_23001191_23009729		OK	V1	Glyceraldehyde-3-phosphate dehydrogenase, cytosolic	E1_2_1_12	vv10010Glycolysis	Metabolism.Primary metabolism.Carbohydrate metabolism.Glycolysis Gluconeogenesis								AT1G79530	GO:0008943;glyceraldehyde-3-phosphate dehydrogenase activity;F|GO:0051287;NAD or NADH binding;F|GO:0008152;metabolic process;P|GO:0003824;catalytic activity;F|GO:0016491;oxidoreductase activity;F|GO:0055114;oxidation reduction;P|GO:0004365;glyceraldehyde-3-phosphate dehydrogenase (phosphorylating) activity;F|GO:0005488;binding;F|GO:0006006;glucose metabolic process;P	PO:0000230;inflorescence meristem;S|PO:0008019;leaf lamina base;S|PO:0020100;hypocotyl;S|PO:0020030;cotyledon;S|PO:0000005;cultured cell;S|PO:0009052;pedicel;S|PO:0000013;cauline leaf;S|PO:0009009;embryo;S|PO:0000037;shoot apex;S|PO:0009046;flower;S|PO:0020091;male gametophyte;S|PO:0009006;shoot;S|PO:0009001;fruit;S|PO:0020038;petiole;S|PO:0009029;stamen;S|PO:0009032;petal;S|PO:0006345;pollen tub…	PF00044;Glyceraldehyde 3-phosphate dehydrogenase, NAD binding domain|PF02800;Glyceraldehyde 3-phosphate dehydrogenase, C-terminal domain	SM00846;Glyceraldehyde 3-phosphate dehydrogenase, NAD binding domain	PS00001;N-glycosylation site|PS00005;Protein kinase C phosphorylation site|PS00006;Casein kinase II phosphorylation site|PS00008;N-myristoylation site|PS00071;Glyceraldehyde 3-phosphate dehydrogenase active site	chloroplast;10	IPR000173; IPR006424		19random_909020_917834	shuttleworthii	EV235182 EV236093	TC56963 CF568829 DV939818 CF210792	1618277_at 1618095_at	CHR19_JGVV85_58_T01	Metabolism.Primary metabolism.Carbohydrate metabolism.Glycolysis Gluconeogenesis		VIT_19s0085g00600
VIT_14s0171g00440	JGVv171.41.t01	GSVIVT01001842001	GSVIVP00020570001		chr14_26240274_26242688		OK	V1	Glyceraldehyde-3-phosphate dehydrogenase GAPC3,cytosolic	E1_2_1_12	vv10010Glycolysis	Metabolism.Primary metabolism.Carbohydrate metabolism.Glycolysis Gluconeogenesis								AT1G13440	GO:0006096;glycolysis;P|GO:0008943;glyceraldehyde-3-phosphate dehydrogenase activity;F|GO:0005737;cytoplasm;C|GO:0051287;NAD or NADH binding;F|GO:0008152;metabolic process;P|GO:0016491;oxidoreductase activity;F|GO:0003824;catalytic activity;F|GO:0055114;oxidation reduction;P|GO:0004365;glyceraldehyde-3-phosphate dehydrogenase (phosphorylating) activity;F|GO:0005488;binding;F|GO:0006006;glucose me…	PO:0000230;inflorescence meristem;S|PO:0008019;leaf lamina base;S|PO:0020100;hypocotyl;S|PO:0020030;cotyledon;S|PO:0000005;cultured cell;S|PO:0009052;pedicel;S|PO:0000013;cauline leaf;S|PO:0009009;embryo;S|PO:0000037;shoot apex;S|PO:0009046;flower;S|PO:0020091;male gametophyte;S|PO:0009006;shoot;S|PO:0009001;fruit;S|PO:0020038;petiole;S|PO:0009029;stamen;S|PO:0009032;petal;S|PO:0006345;pollen tub…	PF00044;Glyceraldehyde 3-phosphate dehydrogenase, NAD binding domain|PF02800;Glyceraldehyde 3-phosphate dehydrogenase, C-terminal domain	SM00846;Glyceraldehyde 3-phosphate dehydrogenase, NAD binding domain	PS00001;N-glycosylation site|PS00004;cAMP- and cGMP-dependent protein kinase phosphorylation site|PS00005;Protein kinase C phosphorylation site|PS00006;Casein kinase II phosphorylation site|PS00008;N-myristoylation site|PS00071;Glyceraldehyde 3-phosphate dehydrogenase active site	cytosol;14	IPR000173; IPR006424		14_15440999_15443497					CHR14_JGVV171_41_T01	Metabolism.Primary metabolism.Carbohydrate metabolism.Glycolysis Gluconeogenesis		VIT_14s0171g00440
VIT_01s0010g02460	JGVv10.177.t01	GSVIVT01010328001	GSVIVP00035097001		chr01_19543650_19546617		OK	V1	Glyceraldehyde-3-phosphate dehydrogenase, cytosolic 3	E1_2_1_12	vv10010Glycolysis	Metabolism.Primary metabolism.Carbohydrate metabolism.Glycolysis Gluconeogenesis								AT3G04120	GO:0008943;glyceraldehyde-3-phosphate dehydrogenase activity;F|GO:0051287;NAD or NADH binding;F|GO:0008152;metabolic process;P|GO:0003824;catalytic activity;F|GO:0016491;oxidoreductase activity;F|GO:0055114;oxidation reduction;P|GO:0004365;glyceraldehyde-3-phosphate dehydrogenase (phosphorylating) activity;F|GO:0005488;binding;F|GO:0006006;glucose metabolic process;P	PO:0000230;inflorescence meristem;S|PO:0008019;leaf lamina base;S|PO:0020100;hypocotyl;S|PO:0020030;cotyledon;S|PO:0000005;cultured cell;S|PO:0009052;pedicel;S|PO:0000013;cauline leaf;S|PO:0009009;embryo;S|PO:0000037;shoot apex;S|PO:0009046;flower;S|PO:0020091;male gametophyte;S|PO:0009006;shoot;S|PO:0009001;fruit;S|PO:0020038;petiole;S|PO:0009029;stamen;S|PO:0009032;petal;S|PO:0006345;pollen tub…	PF00044;Glyceraldehyde 3-phosphate dehydrogenase, NAD binding domain|PF02800;Glyceraldehyde 3-phosphate dehydrogenase, C-terminal domain	SM00846;Glyceraldehyde 3-phosphate dehydrogenase, NAD binding domain	PS00001;N-glycosylation site|PS00005;Protein kinase C phosphorylation site|PS00006;Casein kinase II phosphorylation site|PS00008;N-myristoylation site|PS00071;Glyceraldehyde 3-phosphate dehydrogenase active site	cytosol;14	IPR000173; IPR006424		1random_3320891_3324030		EV230206	TC56030 CB914557 TC60629 DT008231 DT005091 CB920915	1615814_at	CHR1_JGVV10_177_T01	Metabolism.Primary metabolism.Carbohydrate metabolism.Glycolysis Gluconeogenesis		VIT_01s0010g02460
VIT_16s0022g01770	JGVv22.66.t01	GSVIVT01018517001	GSVIVP00038473001	VVTU13267_at VVTU18575_s_at VVTU18624_s_at VVTU18979_s_at VVTU18544_s_at	chr16_13956188_13962579		OK	V1	Phosphopyruvate hydratase.	E4_2_1_11	vv10010Glycolysis	Metabolism.Primary metabolism.Carbohydrate metabolism.Glycolysis Gluconeogenesis								AT2G36530	GO:0000015;phosphopyruvate hydratase complex;C|GO:0016829;lyase activity;F|GO:0006096;glycolysis;P|GO:0000287;magnesium ion binding;F|GO:0046872;metal ion binding;F|GO:0005737;cytoplasm;C|GO:0004634;phosphopyruvate hydratase activity;F	PO:0000230;inflorescence meristem;S|PO:0008019;leaf lamina base;S|PO:0000003;whole plant;S|PO:0020100;hypocotyl;S|PO:0000084;sperm cell;S|PO:0020030;cotyledon;S|PO:0000282;trichome;S|PO:0000005;cultured cell;S|PO:0009052;pedicel;S|PO:0000013;cauline leaf;S|PO:0009009;embryo;S|PO:0000037;shoot apex;S|PO:0009046;flower;S|PO:0009001;fruit;S|PO:0020091;male gametophyte;S|PO:0009006;shoot;S|PO:0020038…	PF03952;Enolase, N-terminal domain|PF00113;Enolase, C-terminal TIM barrel domain		PS00005;Protein kinase C phosphorylation site|PS00006;Casein kinase II phosphorylation site|PS00008;N-myristoylation site|PS00164;Enolase signature	cytosol;9.5	IPR000941		16random_1869423_1876003	Riparia	CK592837 EV237100 EV236665 EV235879 EV234682 EV233327 EV233209 EV229920 EV227663	TC66899 TC51841 CB913293 CD799302 CB917214	1620865_at 1620625_at	CHR16_JGVV22_66_T01	Metabolism.Primary metabolism.Carbohydrate metabolism.Glycolysis Gluconeogenesis		VIT_16s0022g01770
VIT_06s0004g06900	JGVv4.150.t01	GSVIVT01024702001	GSVIVP00024065001	VVTU3365_at	chr06_07620851_07623490		OK	V1	Pyruvate decarboxylase isozyme 1	E4_1_1_1	vv10010Glycolysis	Metabolism.Primary metabolism.Carbohydrate metabolism.Glycolysis Gluconeogenesis	Metabolism.Primary metabolism.Organic acid metabolism.Pyruvate fermentation							AT4G33070	GO:0047434;indolepyruvate decarboxylase activity;F|GO:0016831;carboxy-lyase activity;F|GO:0030976;thiamin pyrophosphate binding;F|GO:0003824;catalytic activity;F|GO:0016829;lyase activity;F|GO:0000287;magnesium ion binding;F|GO:0004737;pyruvate decarboxylase activity;F|GO:0016740;transferase activity;F	PO:0000230;inflorescence meristem;S|PO:0008019;leaf lamina base;S|PO:0020100;hypocotyl;S|PO:0000084;sperm cell;S|PO:0020030;cotyledon;S|PO:0000005;cultured cell;S|PO:0009052;pedicel;S|PO:0000013;cauline leaf;S|PO:0000037;shoot apex;S|PO:0009009;embryo;S|PO:0009046;flower;S|PO:0020091;male gametophyte;S|PO:0009006;shoot;S|PO:0020038;petiole;S|PO:0009032;petal;S|PO:0009029;stamen;S|PO:0000293;guard…	PF02776;Thiamine pyrophosphate enzyme, N-terminal TPP binding domain|PF00205;Thiamine pyrophosphate enzyme, central domain|PF02775;Thiamine pyrophosphate enzyme, C-terminal TPP binding domain		PS00001;N-glycosylation site|PS00005;Protein kinase C phosphorylation site|PS00006;Casein kinase II phosphorylation site|PS00007;Tyrosine kinase phosphorylation site|PS00008;N-myristoylation site	cytosol;7|cytosol/endoplasmic reticulum;4|plasma membrane;4	IPR012110; IPR012001; IPR011766; IPR012000		6_7561403_7564039			TC68775 CF207286	1620983_at	CHR6_JGVV4_150_T01	Metabolism.Primary metabolism.Carbohydrate metabolism.Glycolysis Gluconeogenesis Metabolism.Primary metabolism.Organic acid metabolism.Pyruvate fermentation		VIT_06s0004g06900
VIT_07s0005g05740	PDVv5.526.t01				chr07_10038752_10039022		XX	V1	Lipoamide dehydrogenase	E1_8_1_4	vv10010Glycolysis vv10020Citrate_cycle vv10252Alanine_and_aspartate_metabolism vv10260Glycine_serine_and_threonine_metabolism vv10280Valine_leucine_and_isoleucine_degradation vv10620Pyruvate_metabolism	Metabolism.Primary metabolism.Carbohydrate metabolism.Glycolysis Gluconeogenesis.Glycolysis	Metabolism.Primary metabolism.Generation of metabolite precursors and energy.Citric acid cycle	Metabolism.Primary metabolism.Amino acid metabolism.Alanine and aspartate metabolism	Metabolism.Primary metabolism.Amino acid metabolism.Glycine, serine, and threonine metabolism	Metabolism.Primary metabolism.Amino acid metabolism.Valine, leucine, and isoleucine metabolism.Valine, leucine, and isoleucine catabolism	Metabolism.Primary metabolism.Carbohydrate metabolism.Monosaccharide metabolism.Pyruvate metabolism	Metabolism.Primary metabolism.Generation of metabolite precursors and energy.Electron transport.Respiratory-chain phosphorylation		AT2G25600	GO:0016491;oxidoreductase activity;F|GO:0050660;FAD binding;F|GO:0004148;dihydrolipoyl dehydrogenase activity;F				PS00005;Protein kinase C phosphorylation site|PS00006;Casein kinase II phosphorylation site|PS00008;N-myristoylation site	chloroplast;10								CHR7_PDVV5_526_T01	Metabolism.Primary metabolism.Carbohydrate metabolism.Glycolysis Gluconeogenesis.Glycolysis Metabolism.Primary metabolism.Generation of metabolite precursors and energy.Citric acid cycle Metabolism.Primary metabolism.Amino acid metabolism.Alanine and aspartate metabolism Metabolism.Primary metabolism.Amino acid metabolism.Glycine, serine, and threonine metabolism Metabolism.Primary metabolism.Ami…		VIT_07s0005g05740
VIT_14s0060g01330	JGVv60.127.t01	GSVIVT01031225001	GSVIVP00022623001	VVTU36190_at	chr14_01050502_01057191		OK	V1	Lipoamide dehydrogenase	E1_8_1_4	vv10010Glycolysis vv10020Citrate_cycle vv10252Alanine_and_aspartate_metabolism vv10260Glycine_serine_and_threonine_metabolism vv10280Valine_leucine_and_isoleucine_degradation vv10620Pyruvate_metabolism	Metabolism.Primary metabolism.Carbohydrate metabolism.Glycolysis Gluconeogenesis.Glycolysis	Metabolism.Primary metabolism.Generation of metabolite precursors and energy.Citric acid cycle	Metabolism.Primary metabolism.Amino acid metabolism.Alanine and aspartate metabolism	Metabolism.Primary metabolism.Amino acid metabolism.Glycine, serine, and threonine metabolism	Metabolism.Primary metabolism.Amino acid metabolism.Valine, leucine, and isoleucine metabolism.Valine, leucine, and isoleucine catabolism	Metabolism.Primary metabolism.Carbohydrate metabolism.Monosaccharide metabolism.Pyruvate metabolism	Metabolism.Primary metabolism.Generation of metabolite precursors and energy.Electron transport.Respiratory-chain phosphorylation		AT4G16155	GO:0045454;cell redox homeostasis;P|GO:0050660;FAD binding;F|GO:0009055;electron carrier activity;F|GO:0004148;dihydrolipoyl dehydrogenase activity;F|GO:0005737;cytoplasm;C|GO:0009507;chloroplast;C|GO:0016491;oxidoreductase activity;F|GO:0055114;oxidation reduction;P|GO:0009941;chloroplast envelope;C	PO:0000230;inflorescence meristem;S|PO:0008019;leaf lamina base;S|PO:0020100;hypocotyl;S|PO:0000084;sperm cell;S|PO:0020030;cotyledon;S|PO:0000005;cultured cell;S|PO:0009052;pedicel;S|PO:0000013;cauline leaf;S|PO:0009009;embryo;S|PO:0000037;shoot apex;S|PO:0009046;flower;S|PO:0020091;male gametophyte;S|PO:0009006;shoot;S|PO:0009001;fruit;S|PO:0009032;petal;S|PO:0020038;petiole;S|PO:0009029;stamen…	PF07992;Pyridine nucleotide-disulphide oxidoreductase|PF00070;Pyridine nucleotide-disulphide oxidoreductase|PF02852;Pyridine nucleotide-disulphide oxidoreductase, dimerisation domain		PS00001;N-glycosylation site|PS00005;Protein kinase C phosphorylation site|PS00006;Casein kinase II phosphorylation site|PS00008;N-myristoylation site|PS00017;ATP/GTP-binding site motif A (P-loop)|PS00076;Pyridine nucleotide-disulphide oxidoreductases class-I active site	mitochondria;8|chloroplast;6	IPR013027; IPR000815; IPR006258; IPR001100; IPR004099; IPR012999; IPR001327		14_1037818_1044739					CHR14_JGVV60_127_T01	Metabolism.Primary metabolism.Carbohydrate metabolism.Glycolysis Gluconeogenesis.Glycolysis Metabolism.Primary metabolism.Generation of metabolite precursors and energy.Citric acid cycle Metabolism.Primary metabolism.Amino acid metabolism.Alanine and aspartate metabolism Metabolism.Primary metabolism.Amino acid metabolism.Glycine, serine, and threonine metabolism Metabolism.Primary metabolism.Ami…		VIT_14s0060g01330
VIT_06s0009g00680	JGVv9.257.t01	GSVIVT01037560001	GSVIVP00017496001	VVTU2648_at	chr06_11421620_11425524		OK	V1	Pyridine nucleotide-disulphide oxidoreductase	E1_8_1_4	vv10010Glycolysis vv10020Citrate_cycle vv10252Alanine_and_aspartate_metabolism vv10260Glycine_serine_and_threonine_metabolism vv10620Pyruvate_metabolism	Metabolism.Primary metabolism.Carbohydrate metabolism.Glycolysis Gluconeogenesis.Glycolysis	Metabolism.Primary metabolism.Generation of metabolite precursors and energy.Citric acid cycle	Metabolism.Primary metabolism.Amino acid metabolism.Alanine and aspartate metabolism	Metabolism.Primary metabolism.Amino acid metabolism.Glycine, serine, and threonine metabolism	Metabolism.Primary metabolism.Carbohydrate metabolism.Monosaccharide metabolism.Pyruvate metabolism	Metabolism.Primary metabolism.Generation of metabolite precursors and energy.Electron transport.Respiratory-chain phosphorylation			AT3G44190	GO:0016491;oxidoreductase activity;F|GO:0050660;FAD binding;F|GO:0055114;oxidation reduction;P	PO:0000230;inflorescence meristem;S|PO:0008019;leaf lamina base;S|PO:0020100;hypocotyl;S|PO:0000084;sperm cell;S|PO:0020030;cotyledon;S|PO:0009052;pedicel;S|PO:0000013;cauline leaf;S|PO:0009009;embryo;S|PO:0000037;shoot apex;S|PO:0009046;flower;S|PO:0020091;male gametophyte;S|PO:0009006;shoot;S|PO:0020038;petiole;S|PO:0009029;stamen;S|PO:0009032;petal;S|PO:0006345;pollen tube;S|PO:0000293;guard c…	PF07992;Pyridine nucleotide-disulphide oxidoreductase|PF00070;Pyridine nucleotide-disulphide oxidoreductase		PS00001;N-glycosylation site|PS00005;Protein kinase C phosphorylation site|PS00006;Casein kinase II phosphorylation site|PS00008;N-myristoylation site|PS00009;Amidation site	cytosol;11	IPR013027; IPR001327		6_10719167_10723045			TC65750 TC62762 CB973891	1616014_at	CHR6_JGVV9_257_T01	Metabolism.Primary metabolism.Carbohydrate metabolism.Glycolysis Gluconeogenesis.Glycolysis Metabolism.Primary metabolism.Generation of metabolite precursors and energy.Citric acid cycle Metabolism.Primary metabolism.Amino acid metabolism.Alanine and aspartate metabolism Metabolism.Primary metabolism.Amino acid metabolism.Glycine, serine, and threonine metabolism Metabolism.Primary metabolism.Car…		VIT_06s0009g00680
VIT_09s0070g00590	JGVv70.50.t01	GSVIVT01034281001			chr09_14041282_14042216		XX	V1	Dihydrolipoyl dehydrogenase	E1_8_1_4	vv10010Glycolysis vv10020Citrate_cycle vv10252Alanine_and_aspartate_metabolism vv10260Glycine_serine_and_threonine_metabolism vv10620Pyruvate_metabolism	Metabolism.Primary metabolism.Carbohydrate metabolism.Glycolysis Gluconeogenesis.Glycolysis	Metabolism.Primary metabolism.Generation of metabolite precursors and energy.Citric acid cycle	Metabolism.Primary metabolism.Amino acid metabolism.Alanine and aspartate metabolism	Metabolism.Primary metabolism.Amino acid metabolism.Glycine, serine, and threonine metabolism	Metabolism.Primary metabolism.Carbohydrate metabolism.Monosaccharide metabolism.Pyruvate metabolism	Metabolism.Primary metabolism.Generation of metabolite precursors and energy.Electron transport.Respiratory-chain phosphorylation								PS00006;Casein kinase II phosphorylation site	cytosol;5|chloroplast;4|chloroplast/mitochondria;2|nuclear;2								CHR9_JGVV70_50_T01	Metabolism.Primary metabolism.Carbohydrate metabolism.Glycolysis Gluconeogenesis.Glycolysis Metabolism.Primary metabolism.Generation of metabolite precursors and energy.Citric acid cycle Metabolism.Primary metabolism.Amino acid metabolism.Alanine and aspartate metabolism Metabolism.Primary metabolism.Amino acid metabolism.Glycine, serine, and threonine metabolism Metabolism.Primary metabolism.Car…		VIT_09s0070g00590
VIT_14s0060g01410	JGVv60.120.t01	GSVIVT01031217001 GSVIVT01031216001	GSVIVP00022632001	VVTU16061_s_at	chr14_01109202_01113913	merge2	OK	V1	Dihydrolipoyl dehydrogenase	E1_8_1_4	vv10010Glycolysis vv10020Citrate_cycle vv10252Alanine_and_aspartate_metabolism vv10260Glycine_serine_and_threonine_metabolism vv10620Pyruvate_metabolism	Metabolism.Primary metabolism.Carbohydrate metabolism.Glycolysis Gluconeogenesis.Glycolysis	Metabolism.Primary metabolism.Generation of metabolite precursors and energy.Citric acid cycle	Metabolism.Primary metabolism.Amino acid metabolism.Alanine and aspartate metabolism	Metabolism.Primary metabolism.Amino acid metabolism.Glycine, serine, and threonine metabolism	Metabolism.Primary metabolism.Carbohydrate metabolism.Monosaccharide metabolism.Pyruvate metabolism	Metabolism.Primary metabolism.Generation of metabolite precursors and energy.Electron transport.Respiratory-chain phosphorylation			AT3G16950	GO:0045454;cell redox homeostasis;P|GO:0016491;oxidoreductase activity;F|GO:0050660;FAD binding;F|GO:0009055;electron carrier activity;F|GO:0055114;oxidation reduction;P|GO:0004148;dihydrolipoyl dehydrogenase activity;F|GO:0005737;cytoplasm;C		PF07992;Pyridine nucleotide-disulphide oxidoreductase		PS00001;N-glycosylation site|PS00005;Protein kinase C phosphorylation site|PS00006;Casein kinase II phosphorylation site|PS00008;N-myristoylation site|PS00017;ATP/GTP-binding site motif A (P-loop)|PS00228;Tubulin-beta mRNA autoregulation signal	cytosol;7|chloroplast;5	IPR013838; IPR013027; IPR000815; IPR006258; IPR001100		14_1096987_1099971			CB976079 TC52539	1617972_at 1621730_at	CHR14_JGVV60_120_T01	Metabolism.Primary metabolism.Carbohydrate metabolism.Glycolysis Gluconeogenesis.Glycolysis Metabolism.Primary metabolism.Generation of metabolite precursors and energy.Citric acid cycle Metabolism.Primary metabolism.Amino acid metabolism.Alanine and aspartate metabolism Metabolism.Primary metabolism.Amino acid metabolism.Glycine, serine, and threonine metabolism Metabolism.Primary metabolism.Car…		VIT_14s0060g01410
VIT_13s0073g00310	JGVv73.34.t01	GSVIVT01034628001	GSVIVP00013793001	VVTU2675_at VVTU20979_s_at	chr13_13699767_13703484		OK	V1	Pyridine nucleotide-disulphide oxidoreductase	E1_8_1_4	vv10010Glycolysis vv10020Citrate_cycle vv10252Alanine_and_aspartate_metabolism vv10260Glycine_serine_and_threonine_metabolism vv10620Pyruvate_metabolism	Metabolism.Primary metabolism.Carbohydrate metabolism.Glycolysis Gluconeogenesis.Glycolysis	Metabolism.Primary metabolism.Generation of metabolite precursors and energy.Citric acid cycle	Metabolism.Primary metabolism.Amino acid metabolism.Alanine and aspartate metabolism	Metabolism.Primary metabolism.Amino acid metabolism.Glycine, serine, and threonine metabolism	Metabolism.Primary metabolism.Carbohydrate metabolism.Monosaccharide metabolism.Pyruvate metabolism	Metabolism.Primary metabolism.Generation of metabolite precursors and energy.Electron transport.Respiratory-chain phosphorylation			AT3G44190	GO:0016491;oxidoreductase activity;F|GO:0005886;plasma membrane;C|GO:0050660;FAD binding;F|GO:0055114;oxidation reduction;P	PO:0000230;inflorescence meristem;S|PO:0008019;leaf lamina base;S|PO:0020100;hypocotyl;S|PO:0000084;sperm cell;S|PO:0020030;cotyledon;S|PO:0009052;pedicel;S|PO:0000013;cauline leaf;S|PO:0009009;embryo;S|PO:0000037;shoot apex;S|PO:0009046;flower;S|PO:0020091;male gametophyte;S|PO:0009006;shoot;S|PO:0020038;petiole;S|PO:0009029;stamen;S|PO:0009032;petal;S|PO:0006345;pollen tube;S|PO:0000293;guard c…	PF07992;Pyridine nucleotide-disulphide oxidoreductase|PF00070;Pyridine nucleotide-disulphide oxidoreductase		PS00001;N-glycosylation site|PS00004;cAMP- and cGMP-dependent protein kinase phosphorylation site|PS00005;Protein kinase C phosphorylation site|PS00006;Casein kinase II phosphorylation site|PS00008;N-myristoylation site|PS00009;Amidation site	cytosol;7|chloroplast;5	IPR013027; IPR001327		Unrandom_2484794_2488541			TC52732 CF513038	1611145_at	CHR13_JGVV73_34_T01	Metabolism.Primary metabolism.Carbohydrate metabolism.Glycolysis Gluconeogenesis.Glycolysis Metabolism.Primary metabolism.Generation of metabolite precursors and energy.Citric acid cycle Metabolism.Primary metabolism.Amino acid metabolism.Alanine and aspartate metabolism Metabolism.Primary metabolism.Amino acid metabolism.Glycine, serine, and threonine metabolism Metabolism.Primary metabolism.Car…		VIT_13s0073g00310
VIT_05s0020g00380	JGVv20.31.t01	GSVIVT01017638001	GSVIVP00019672001	VVTU1727_at	chr05_02195376_02199406		OK	V1	Dihydrolipoyl dehydrogenase	E1_8_1_4	vv10010Glycolysis vv10020Citrate_cycle vv10252Alanine_and_aspartate_metabolism vv10260Glycine_serine_and_threonine_metabolism vv10620Pyruvate_metabolism	Metabolism.Primary metabolism.Carbohydrate metabolism.Glycolysis Gluconeogenesis.Glycolysis	Metabolism.Primary metabolism.Generation of metabolite precursors and energy.Citric acid cycle	Metabolism.Primary metabolism.Amino acid metabolism.Alanine and aspartate metabolism	Metabolism.Primary metabolism.Amino acid metabolism.Glycine, serine, and threonine metabolism	Metabolism.Primary metabolism.Carbohydrate metabolism.Monosaccharide metabolism.Pyruvate metabolism	Metabolism.Primary metabolism.Generation of metabolite precursors and energy.Electron transport.Respiratory-chain phosphorylation			AT1G48030	GO:0045454;cell redox homeostasis;P|GO:0016491;oxidoreductase activity;F|GO:0050660;FAD binding;F|GO:0009055;electron carrier activity;F|GO:0055114;oxidation reduction;P|GO:0004148;dihydrolipoyl dehydrogenase activity;F|GO:0005737;cytoplasm;C	PO:0000230;inflorescence meristem;S|PO:0008019;leaf lamina base;S|PO:0020100;hypocotyl;S|PO:0000084;sperm cell;S|PO:0020030;cotyledon;S|PO:0000005;cultured cell;S|PO:0009052;pedicel;S|PO:0000013;cauline leaf;S|PO:0009009;embryo;S|PO:0000037;shoot apex;S|PO:0009046;flower;S|PO:0020091;male gametophyte;S|PO:0009006;shoot;S|PO:0009001;fruit;S|PO:0009032;petal;S|PO:0020038;petiole;S|PO:0009029;stamen…	PF07992;Pyridine nucleotide-disulphide oxidoreductase|PF00070;Pyridine nucleotide-disulphide oxidoreductase|PF02852;Pyridine nucleotide-disulphide oxidoreductase, dimerisation domain		PS00001;N-glycosylation site|PS00004;cAMP- and cGMP-dependent protein kinase phosphorylation site|PS00005;Protein kinase C phosphorylation site|PS00006;Casein kinase II phosphorylation site|PS00008;N-myristoylation site|PS00076;Pyridine nucleotide-disulphide oxidoreductases class-I active site	mitochondria;7|chloroplast;6	IPR013027; IPR000815; IPR006258; IPR001100; IPR004099; IPR012999; IPR001327		5_2109908_2113919	shuttleworthii	EV237848	TC60346 TC67304 CA818638	1611610_at 1612555_s_at 1620021_at 1616313_at	CHR5_JGVV20_31_T01	Metabolism.Primary metabolism.Carbohydrate metabolism.Glycolysis Gluconeogenesis.Glycolysis Metabolism.Primary metabolism.Generation of metabolite precursors and energy.Citric acid cycle Metabolism.Primary metabolism.Amino acid metabolism.Alanine and aspartate metabolism Metabolism.Primary metabolism.Amino acid metabolism.Glycine, serine, and threonine metabolism Metabolism.Primary metabolism.Car…		VIT_05s0020g00380
[truncated: 29,484 more rows]

## Sheet: significancy of comparisons
	G1-26 p value adj	G1-26 log2 ratio	G1-26 fold change >2 and pvalue<0.05	G1-34 p value adj	G1-34 log2 ratio	G1-34 fold change >2 and pvalue<0.05	G2-26 p value adj	G2-26 log2 ratio	G2-26 fold change >2 and pvalue<0.05	G3-26 p value adj	G3-26 log2 ratio	G3-26 fold change >2 and pvalue<0.05	G4-26 p value adj	G4-26 log2 ratio	G4-26 fold change >2 and pvalue<0.05	G4-03 p value adj	G4-03 log2 ratio	G4-03 fold change >2 and pvalue<0.05
[truncated: 29,549 more rows]
